# Supplementary material for: Ratoon Season Rice Reduces Methane Emissions by Limiting Acetic Acid Transport to the Rhizosphere and Inhibiting Methanogens
Source: Adv Sci (Weinh). 2025 Nov 26;13(8):e07916. doi: 10.1002/advs.202507916 (PMC12884797; doi:10.1002/advs.202507916)
Supplement: Supplementary file 2 — Supporting Information [file ADVS-13-e07916-s001.zip]

Archive with 5 entries (5 files):
- Original data of the main image.xlsx
- Supplement the original data of the file chart.xlsx
- Supplementary File 1-root exudates.xlsx
- Supplementary File 2-rhizosphere soil.xlsx
- Supplementary File 3-DNA-SIP.xlsx
