# Supplementary material for: Ratoon Season Rice Reduces Methane Emissions by Limiting Acetic Acid Transport to the Rhizosphere and Inhibiting Methanogens
Source: Adv Sci (Weinh). 2025 Nov 26;13(8):e07916. doi: 10.1002/advs.202507916 (PMC12884797; doi:10.1002/advs.202507916)
Supplement: Supplementary file 2 — Supporting Information [file ADVS-13-e07916-s001.zip › Original data of the main image.xlsx]

## Sheet: Figure 2
Figure 2 a	CH4 emission flux for YY1540 and YY1526 MC and RR in 2021								Figure 2 b	CH4 emission flux for YY1540 and YY1526 LR in 2021
Stage	Date	YY1540			YY1526				Stage	Date	YY1540			YY1526
		1	2	3	1	2	3				1	2	3	1	2	3
MC	4.22.	3.49	3.77	3.61	5.96	5.42	5.35		LR	7.8	5.53	5.77	5.92	7.12	6.45	6.31
	4.29.	2.84	2.32	2.86	5.48	5.57	5.13			7.16	8.28	7.32	7.85	3.64	2.57	2.73
	5.7.	5.09	4.57	6.91	8.63	8.52	8.97			7.23	5.63	5.57	5.13	8.43	8.52	8.37
	5.15.	3.94	3.66	4.18	2.62	2.43	2.85			8.1	2.74	2.66	2.48	6.82	6.43	6.36
	5.23.	6.68	6.94	8.02	5.99	5.83	6.24			8.7	6.52	6.94	6.16	3.57	2.88	2.73
	5.31.	4.09	4.25	5.25	7.72	7.61	7.03			8.15	4.65	4.25	3.95	5.82	5.61	4.52
	6.7.	5.46	5.27	7.01	5.68	5.47	5.81			8.22	5.47	5.27	5.28	5.27	5.47	5.31
	6.15.	4.91	4.1	6.33	2.12	2.98	3.54			8.31	4.86	5.14	4.73	4.58	6.98	4.85
	6.22.	5.94	6.22	7.76	2.98	2.47	2.61			9.7	5.93	6.22	5.59	5.02	5.47	6.44
	6.29.	3.93	4.09	5.07	5.05	5.75	6.23			9.15	9.66	9.09	8.42	6.04	5.75	6.63
	7.8.	7.39	7.67	9.51	9.99	9.85	10.28			9.22	16.83	17.57	16.66	17.3	19.85	19.16
	7.16.	19.41	20.23	20.19	15.28	11.72	16.16			9.29	2.11	2.25	2.51	6.25	5.92	5.74
	7.23.	11.94	11.62	14.46	14.86	15.54	18.42			10.7	3.41	3.62	3.38	6.42	5.54	4.47
	8.1.	5.94	5.52	6.86	8.59	7.85	10.55			10.15	2.42	2.52	2.37	3.42	2.85	2.83
	8.7.	2.75	2.85	2.55	5.26	5.89	6.47			10.19	2.71	2.85	2.92	2.31	1.89	1.87
	8.15.	0.75	0.73	0.65	1.18	1.27	1.21			10.26	0.72	0.75	0.76	1.53	1.27	1.25
RR	8.22.	1.45	1.72	2.11	1.88	1.32	1.36
	8.31.	0.47	0.45	0.52	0.42	0.43	0.79
	9.7.	0.28	0.24	0.22	0.39	0.85	0.79
	9.15.	0.58	0.54	0.62	0.71	0.65	0.83
	9.22.	0.31	0.33	0.41	0.57	0.55	0.67
	9.29.	0.69	0.67	0.81	0.48	0.52	0.93
	10.7.	0.13	0.15	0.12	0.16	0.14	0.21
	10.15.	0.026	0.028	0.033	0.009	0.076	0.023
	10.19.	0.24	0.21	0.26	0.18	0.27	0.21
	10.26.	0.17	0.11	0.13	0.075	0.175	0.072
Figure 2 c	CH4 emission flux for TFY3301 and HHZ MC and RR in 2021								Figure 2 d	CH4 emission flux for TFY3301 and HHZ LR in 2021
Stage	Date	TFY3301			HHZ				Stage	Date	TFY3301			HHZ
		1	2	3	1	2	3				1	2	3	1	2	3
MC	4.22.	2.63	2.57	2.02	2.63	2.57	2.02		LR	7.8	1.83	1.87	1.54	1.69	1.57	2.18
	4.29.	2.87	2.23	3.88	2.87	2.23	3.88			7.16	3.51	3.58	3.05	1.56	1.23	1.28
	5.7.	6.54	6.02	6.55	6.54	6.02	6.55			7.23	2.37	2.58	2.96	1.51	2.02	1.38
	5.15.	3.52	3.08	3.28	3.52	3.08	3.28			8.1	2.94	2.87	3.09	3.57	3.88	3.34
	5.23.	3.83	3.52	4.13	3.83	3.52	4.13			8.7	3.96	3.74	3.25	3.52	3.72	3.91
	5.31.	3.74	4.07	4.06	3.74	4.07	4.06			8.15	4.44	4.49	5.52	4.84	4.06	3.82
	6.7.	5.08	5.74	6.13	5.08	5.74	6.13			8.22	6.51	6.62	7.51	4.51	4.52	4.05
	6.15.	2.84	2.73	3.37	2.84	2.73	3.37			8.31	10.53	10.65	12.57	12.27	10.96	14.54
	6.22.	3.38	3.22	3.63	3.38	3.22	3.63			9.7	12.82	13.29	10.22	8.79	9.22	14.57
	6.29.	3.75	4.25	2.73	3.75	4.25	2.73			9.15	3.57	3.42	3.78	4.72	4.25	2.33
	7.8.	6.65	7.55	7.41	6.65	7.55	7.41			9.22	6.64	7.14	8.53	2.44	2.55	1.85
	7.16.	11.68	8.92	13.32	11.68	8.92	13.32			9.29	4.99	4.97	5.62	2.75	2.92	2.78
	7.23.	10.12	9.88	11.15	10.12	9.88	11.15			10.7	1.34	1.44	1.64	2.53	2.88	3.68
	8.1.	1.38	1.42	1.52	1.38	1.42	1.52			10.15	0.56	0.54	0.11	0.24	0.42	0.12
	8.7.	1.58	1.72	1.32	1.58	1.72	1.32
	8.15.	0.64	0.65	0.74	0.64	0.65	0.74
RR	8.22.	0.24	0.73	0.83	0.24	0.73	0.83
	8.31.	0.37	0.3	0.37	0.37	0.3	0.37
	9.7.	0.18	0.66	0.91	0.18	0.66	0.91
	9.15.	0.07	0.33	0.39	0.07	0.33	0.39
	9.22.	0.23	0.27	0.32	0.23	0.27	0.32
	9.29.	0.081	0.09	0.13	0.081	0.09	0.13
	10.7.	0.015	0.012	0.023	0.015	0.012	0.023
	10.15.	0.17	0.13	0.17	0.17	0.13	0.17
Figure 2 e	CH4 emission flux for YY1540 and YY1526 MC and RR in 2022								Figure 2 f	CH4 emission flux for YY1540 and YY1526 LR in 2022
Stage	Date	YY1540			YY1526				Stage	Date	YY1540			YY1526
		1	2	3	1	2	3				1	2	3	1	2	3
MC	4.22.	1.27	1.61	0.98	1.15	1.23	1.27		LR	7.8	2.95	2.53	2.44	1.3	1.79	1.8
	4.29.	5.02	5.22	5.61	4.09	4.39	4.83			7.16	3.02	3.02	3.05	2.55	2.47	1.62
	5.7.	4.43	4.34	4.76	3.39	3.17	3.08			7.23	5.77	5.34	5.39	4.33	4.17	3.83
	5.15.	2.83	2.5	2.84	3.52	3.31	3.49			8.1	7.72	7.54	7.14	7.94	7.11	5.71
	5.23.	5.78	5.66	4.5	4.21	4.69	4.74			8.7	3.38	3.7	3.66	2.64	2.79	2.99
	5.31.	3.17	3.03	3.14	5.47	6.22	6.84			8.15	4.74	4.07	4.65	5.11	5.24	3.51
	6.7.	4.02	4.43	3.19	8.13	7.25	7.77			8.22	6.72	6.44	6.24	4.3	4.48	3.82
	6.15.	5.2	5.88	5.47	4.35	3.82	3.25			8.31	7.59	7.84	7.65	2.92	2.2	2.75
	6.22.	2.35	2.26	2.79	2.22	2.35	3.48			9.7	3.4	4.96	4.4	8.11	8.25	9.05
	6.29.	4.57	4.52	4.56	4.16	5.51	6.03			9.15	9.45	7.76	7.25	15.62	13.08	13.36
	7.8.	3.04	3.33	4.41	4.12	4.42	4.16			9.22	8.8	12.93	12.73	11.28	11.42	8.78
	7.16.	7.67	8.33	8.07	6.39	6.26	6.06			9.29	8.79	6.13	6.61	5.36	5.28	7.82
	7.23.	13.67	11.65	10.45	9.84	9.84	9.94			10.7	3.94	3.47	3.44	4.55	4.36	3.21
	8.1.	8.76	9.3	10.28	7.42	7.48	7.2			10.15	2.28	2.42	2.84	2.43	2.44	2.42
	8.7.	6.57	6.73	6.15	4.62	4.65	4.69			10.19	2.23	2.73	2.53	1.12	1.76	1.6
	8.15.	2.18	2.72	1.77	2.9	2.22	2.97			10.26	1.87	1.72	1.14	2.01	1.27	0.94
RR	8.22.	1.4	1.64	1.12	1.53	1.29	1.19
	8.31.	1.03	1.43	0.18	1.51	1.41	1.3
	9.7.	0.55	0.83	0.75	0.42	0.46	0.33
	9.15.	0.61	0.41	0.59	0.13	0.23	0.17
	9.22.	0.26	0.52	0.23	0.32	0.27	0.28
	9.29.	0.37	0.34	0.42	0.24	0.37	0.36
	10.7.	0.22	0.24	0.25	0.48	0.35	0.22
	10.15.	0.16	0.17	0.13	0.12	0.18	0.14
	10.19.	0.08	0.11	0.17	0.9	0.16	0.13
	10.26.	0.06	0.03	0.14	0.01	0.02	0.18
Figure 2 g	CH4 emission flux for TFY3301 and HHZ MC and RR in 2022								Figure 2 h	CH4 emission flux for TFY3301 and HHZ LR in 2022
Stage	Date	TFY3301			HHZ				Stage	Date	TFY3301			HHZ
		1	2	3	1	2	3				1	2	3	1	2	3
MC	4.22.	1.56	1.75	1.83	1.4	1.48	1.91		LR	7.8	1.34	1.8	1.91	1.84	1.57	1.51
	4.29.	3.17	3.44	2.33	3.05	3.02	3.21			7.16	3.98	3.42	5.04	1.49	2.17	2.76
	5.7.	5.84	6.31	5.88	4.13	5.77	4.52			7.23	5.77	5.47	4.06	3.34	3.97	3.18
	5.15.	3.44	3.76	4.03	4.19	3.79	3.14			8.1	5.52	5.76	5.32	5.31	5.79	5.89
	5.23.	2.82	2.54	2.63	4.86	4.55	4.48			8.7	3.54	3.59	3.77	5.52	4.55	3.23
	5.31.	4.88	4.32	4.67	1.44	1.8	2.18			8.15	4.14	4.31	4.94	3.63	3.81	3.82
	6.7.	5.09	6.31	6.35	5.92	5.27	5.25			8.22	6.83	6.31	7.74	6.69	8.4	7.32
	6.15.	3.16	3.68	3.92	2.92	2.84	2.26			8.31	17.13	17.48	15.54	14.15	12.46	10.34
	6.22.	2.83	2.14	2.13	0.98	1.08	0.84			9.7	12.82	12.74	11.28	7.27	7.84	7.57
	6.29.	3.38	3.28	4.68	4.18	4.07	4.13			9.15	7.52	8.23	6.19	5.15	5.07	4.37
	7.8.	5.31	5.85	4.72	3.03	3.29	3.51			9.22	4.72	4.88	5.44	5.78	5.44	6.89
	7.16.	10.19	10.35	9.56	11.19	11.42	11.21			9.29	5.43	5.75	5.38	3.29	3.73	3.15
	7.23.	5.81	5.1	4.69	7.12	7.49	7.44			10.7	2.32	2.4	2.54	2.21	2.79	4.05
	8.1.	3.75	3.44	3.54	2.26	2.33	2.12			10.15	1.48	1.54	1.76	0.62	0.83	0.52
	8.7.	2.88	2.47	2.26	1.32	1.65	1.86
	8.15.	1.07	1.43	1.37	1.71	1.64	1.65
RR	8.22.	0.88	0.89	0.94	1.76	1.29	1.67
	8.31.	0.51	0.53	0.54	0.48	0.49	0.84
	9.7.	0.41	0.39	0.34	0.55	0.63	0.82
	9.15.	0.26	0.19	0.22	0.41	0.37	0.38
	9.22.	0.35	0.29	0.31	0.22	0.26	0.29
	9.29.	0.26	0.28	0.35	0.14	0.19	0.15
	10.7.	0.14	0.14	0.12	0.29	0.18	0.28
	10.15.	0.08	0.09	0.05	0.16	0.09	0.13
Figure 2 i	Daily average CH4 emission for YY1540 and YY1526 MC, RR, and LR								Figure 2 j	Daily average CH4 emission for TFY3301 and HHZ MC, RR, and LR.
2021CH4	YY1540		YY1526						2021CH4	TFY3301		HHZ
Stage	Ave.	SD	Ave.	SD					Stage	Ave.	SD	Ave.	SD
MC	1.157	0.127633	1.26834	0.113992					MC	1.00757	0.108366	0.889065	0.0968362
RR	0.109099	0.0149718	0.122422	0.0315961					RR	0.0883944	0.0105822	0.10633	0.0292895
LR	1.0017	0.0475644	1.06809	0.0969508					LR	0.872738	0.0922185	0.727871	0.124222
2022CH4	YY1540		YY1526						2022CH4	TFY3301		HHZ
Stage	Ave.	SD	Ave.	SD					Stage	Ave.	SD	Ave.	SD
MC	0.930797	0.0848475	0.898279	0.0616322					MC	0.794597	0.0735848	0.736917	0.0507589
RR	0.112311	0.0348054	0.114333	0.0277105					RR	0.155867	0.017196	0.170333	0.0252369
LR	0.951652	0.0999722	0.899437	0.121487					LR	1.06456	0.0943232	0.858566	0.109114

## Sheet: Figure 3
Figure 3 b
KEGG_pathway level 2	KEGG_pathway level 1	MC1	MC2	MC3	RR1	RR2	RR3	LR1	LR2	LR3
Glycolysis / Gluconeogenesis	Carbohydrate metabolism	11353	46862	33271	47274	6721	12873	42851	41310	28913
Citrate cycle (TCA cycle)	Carbohydrate metabolism	5829	24669	18085	25639	3618	7519	21954	21378	15856
Pentose phosphate pathway	Carbohydrate metabolism	4229	16907	12258	16209	2458	4554	17030	15888	10030
Fructose and mannose metabolism	Carbohydrate metabolism	1934	5292	3690	5137	1208	1818	4969	4501	3048
Photosynthesis	Energy metabolism	9	34	33	160	6	12	31	23	21
Starch and sucrose metabolism	Carbohydrate metabolism	2766	17511	12321	17288	1694	3544	16038	15607	9287
Methane metabolism	Energy metabolism	685	6033	4123	8484	423	1076	6684	6144	3785
Nitrogen metabolism	Energy metabolism	1178	9075	6229	8921	599	1897	8369	7809	5344
Sulfur metabolism	Energy metabolism	2688	6436	4702	6712	1588	2591	5998	5770	4522
Cell cycle - yeast	Cell growth and death	99	0	0	0	101	66	0	0	26
Figure 3 d-e
	Relative abundance of carbohydrate functional enzymes.	MC1	MC2	MC3	RR1	RR2	RR3	LR1	LR2	LR3
AA5	Oxidase with oxygen as acceptor (EC 1.1.3.-); galactose oxidase (EC 1.1.3.9); glyoxal oxidase (EC 1.2.3.15); alcohol oxidase (EC 1.1.3.13); raffinose oxidase (EC 1.1.3.-)	109	689	516	552	75	138	634	628	217
CBM1	Modules of approx. 40 residues found almost exclusively in fungi. The cellulose-binding function has been demonstrated in many cases, and appears to be mediated by three aromatic residues separated by about 10.4 angstrom and which form a flat surface. The only non-fungal occurence of CBM1 is in an algal non-hydrolytic polysaccharide-binding protein which is composed of four repeated CBM1 modules.…	22	70	66	58	19	9	71	33	47
CBM10	Modules of approx. 50 residues. The cellulose-binding function has been demonstrated in one case.	82	97	86	67	47	69	90	106	58
CBM11	Modules of approx. 180-200 residues. The CBM11 of Clotridium thermocellum Cel26A-Cel5E has been shown to bind both beta-1,4-glucan and beta-1,3-1,4-mixed linked glucans.	47	154	118	95	30	32	105	113	80
CBM12	Modules of approx. 40-60 residues. The majority of these modules is found among chitinases where the function is chitin-binding. Distantly related to the CBM5 family.	67	391	304	270	36	75	492	457	195
CBM13	Modules of approx. 150 residues which always appear as a threefold internal repeat. The only apparent exception to this, xylanase II of Actinomadura sp. FC7 (GenBank U08894), is in fact not completely sequenced. These modules were first identified in several plant lectins such as ricin or agglutinin of Ricinus communis which bind galactose residues. The three-dimensional structure of a plant lect…	1521	9044	6406	6489	958	1913	8884	8585	4948
CBM16	Carbohydrate-binding module 16. Binding to cellulose and glucomannan demonstrated [B. Bae et al (2008) J Biol Chem. 283:12415-25 (PMID: 18025086)]	62	516	270	457	31	55	512	360	230
CBM3	Modules of approx. 150 residues found in bacterial enzymes. The cellulose-binding function has been demonstrated in many cases. In one instance binding to chitin has been reported.	274	807	692	742	147	188	862	917	245
CBM35	Modules of approx. 130 residues. A module that is conserved in three Cellvibrio xylan-degrading enzymes binds to xylan and the interaction is calcium dependent, while a module from a Cellvibrio mannanase binds to decorated soluble mannans and mannooligosaccharides. A module in a	162	1220	859	970	155	173	1063	960	267
CBM38	The inulin-binding function has been demonstrated in the case of the cycloinulo-oligosaccharide fructanotransferase from Paenibacillus macerans (Bacillus macerans) by Lee et al. (2004) FEMS Microbiol Lett 234:105-10. (PMID:15109727).	179	1885	1156	1451	97	269	1768	1498	674
CBM42	Modules of approx. 160 residues found mostly at the C-terminus of GH54 catalytic domains. Binding to arabinofuranose (present in arabinoxylan) has been demonstrated.	59	213	197	124	28	56	237	242	79
CBM47	Modules of approx 150 residues. Fucose-binding activity demonstrated	316	1143	722	721	231	201	1033	1008	339
CBM51	Modules of approx. 150 residues found attached to various enzymes from families GH2, GH27, GH31, GH95, GH98 and GH101 . Binding to galactose and to blood group A/B-antigens demonstrated in the case of C. perfringens GH95CBM51 and GH98CBM51 respectively [Gregg KJ et al. (2008) J. Biol. Chem. 283:12604-13 PMID: 18292090].	234	4077	2890	2913	152	521	4029	3874	1923
CBM56	beta-1,3-glucan binding function demonstrated by Yamamoto et al. (1998) FEBS Letters 433:41-43 [PMID: 9738929]	18	167	83	96	4	6	227	186	21
CBM6	Modules of approx. 120 residues. The cellulose-binding function has been demonstrated in one case on amorphous cellulose and beta-1,4-xylan. Some of these modules also bind beta-1,3-glucan, beta-1,3-1,4-glucan, and beta-1,4-glucan.	668	3162	2253	2470	430	673	3078	2955	1160
CBM60	Modules of approx 120 residues usually found appended to xylanases. The xylan-binding function and the relatedness (circular permutation) to family CBM36 has been demonstrated [PMID: 20659893].	41	115	60	54	42	23	99	71	13
CBM67	Fujimoto et al. [PMID : 23486481] disclosed the L-rhamnose binding activity and 3-D structure of the CBM67 of Streptomyces avermitilis alpha-L-rhamnosidase (SaRha78A);	11	728	466	416	3	15	569	544	133
CE1	acetyl xylan esterase (EC 3.1.1.72); cinnamoyl esterase (EC 3.1.1.-); feruloyl esterase (EC 3.1.1.73); carboxylesterase (EC 3.1.1.1); S-formylglutathione hydrolase (EC 3.1.2.12); diacylglycerol O-acyltransferase (EC 2.3.1.20); trehalose 6-O-mycolyltransferase (EC 2.3.1.122)	444	1403	859	1128	255	445	1136	1096	818
CE2	acetyl xylan esterase (EC 3.1.1.72).	19	66	52	21	12	18	45	45	11
CE7	acetyl xylan esterase (EC 3.1.1.72); cephalosporin-C deacetylase (EC 3.1.1.41).	130	254	139	127	81	100	229	194	93
GH101	endo-alpha-N-acetylgalactosaminidase (EC 3.2.1.97)	572	2181	1456	1717	287	749	1882	1697	1570
GH104	peptidoglycan lytic transglycosylase (EC 3.2.1.-)	25	30	26	21	14	20	32	12	17
GH109	alpha-N-acetylgalactosaminidase (EC 3.2.1.49); beta-N-acetylhexosaminidase (EC 3.2.1.52)	119	743	515	658	57	121	672	619	233
GH11	endo-beta-1,4-xylanase (EC 3.2.1.8); exo-1,4-beta-xylosidase (EC 3.2.1.-)	113	60	56	18	69	82	46	35	43
GH110	alpha-galactosidase (EC 3.2.1.22); alpha-1,3-galactosidase (EC 3.2.1.-)	104	249	162	117	66	76	137	175	58
GH113	beta-mannanase (EC 3.2.1.78)	15	86	37	30	6	12	114	90	19
GH116	beta-glucosidase (EC 3.2.1.21); beta-xylosidase (EC 3.2.1.37); acid beta-glucosidase/beta-glucosylceramidase (EC 3.2.1.45); beta-N-acetylglucosaminidase (EC 3.2.1.52)	36	244	150	213	17	34	228	306	81
GH127	beta-L-arabinofuranosidase (EC 3.2.1.185); 3-C-carboxy-5-deoxy-L-xylose (aceric acid) hydrolase (EC 3.2.1.-); alpha-1,3-(3,6)-anhydro-D-galactosidase (EC 3.2.1.-)	82	565	337	402	43	65	412	479	132
GH128	beta-1,3-glucanase (EC 3.2.1.39); beta-1,3-glucosidase (EC 3.2.1.-)	146	387	295	290	101	130	407	318	194
GH131	broad specificity exo-beta-1,3/1,6-glucanase with endo-beta-1,4-glucanase activity (EC 3.2.1.-);	0	60	23	45	0	0	16	50	11
GH133	amylo-alpha-1,6-glucosidase (EC 3.2.1.33);	73	642	395	288	36	103	597	529	229
GH135	alpha-1,4-galactosaminogalactan hydrolase (EC 3.2.1.-)	25	221	191	121	18	41	269	242	87
GH144	endo-beta-1,2-glucanase (EC 3.2.1.71); beta-1,2-glucooligosaccharide sophorohydrolase (EC 3.2.1.-)	196	425	232	240	120	158	372	400	191
GH147	beta-galactosidase (EC 3.2.1.23)	4	52	34	52	0	0	31	52	24
GH158	endo-beta-1,3-glucanase (EC 3.2.1.39)	0	47	37	36	0	0	41	40	8
GH163	endo-beta-N-acetylglucosaminidase cleaving GlcNAc-beta-1,2-Man (EC 3.2.1.-)	0	114	87	101	0	3	115	103	14
GH165	beta-galactosidase (EC 3.2.1.23)	0	175	79	122	0	2	149	173	18
GH17	glucan endo-1,3-beta-glucosidase (EC 3.2.1.39); licheninase (EC 3.2.1.73); ABA-specific beta-glucosidase (EC 3.2.1.175); beta-1,3-glucanosyltransglycosylase (EC 2.4.1.-); beta-1,3-glucosidase (EC 3.2.1.-)	78	565	435	543	53	103	463	444	355
GH170	6-phospho-N-acetylmuramidase (EC 3.2.1.-)	90	193	119	126	72	97	142	185	103
GH171	peptidoglycan beta-N-acetylmuramidase (EC 3.2.1.92)	726	2414	1663	1716	508	649	2338	2253	1355
GH2	beta-galactosidase (EC 3.2.1.23) ; beta-mannosidase (EC 3.2.1.25); beta-glucuronidase (EC 3.2.1.31); alpha-L-arabinofuranosidase (EC 3.2.1.55); mannosylglycoprotein endo-beta-mannosidase (EC 3.2.1.152); exo-beta-glucosaminidase (EC 3.2.1.165); alpha-L-arabinopyranosidase (EC 3.2.1.-); beta-galacturonidase (EC 3.2.1.-); beta-xylosidase (EC 3.2.1.37); beta-D-galactofuranosidase (EC 3.2.1.146); beta…	1205	4489	2909	3386	818	1128	3560	3342	1795
GH20	beta-hexosaminidase (EC 3.2.1.52); lacto-N-biosidase (EC 3.2.1.140); beta-1,6-N-acetylglucosaminidase (EC 3.2.1.-); beta-6-SO3-N-acetylglucosaminidase (EC 3.2.1.-)	1728	4089	2530	3329	1069	1481	3537	3534	2491
GH23	lysozyme type G (EC 3.2.1.17); peptidoglycan lyase (EC 4.2.2.n1) also known in the literature as peptidoglycan lytic transglycosylase; chitinase (EC 3.2.1.14)	3380	6950	5029	6257	2180	3422	6607	6115	4765
GH28	polygalacturonase (EC 3.2.1.15); exo-polygalacturonase (EC 3.2.1.67); exo-polygalacturonosidase (EC 3.2.1.82); rhamnogalacturonase (EC 3.2.1.171); rhamnogalacturonan alpha-1,2-galacturonohydrolase (EC 3.2.1.173); xylogalacturonan hydrolase (EC 3.2.1.-)	2338	8207	6101	8260	1507	2853	7875	7706	5275
GH30	endo-beta-1,4-xylanase (EC 3.2.1.8); beta-glucosidase (3.2.1.21); beta-glucuronidase (EC 3.2.1.31); beta-xylosidase (EC 3.2.1.37); beta-fucosidase (EC 3.2.1.38); glucosylceramidase (EC 3.2.1.45); beta-1,6-glucanase (EC 3.2.1.75); glucuronoarabinoxylan endo-beta-1,4-xylanase (EC 3.2.1.136); endo-beta-1,6-galactanase (EC:3.2.1.164); [reducing end] beta-xylosidase (EC 3.2.1.-)	179	502	402	275	173	129	344	311	148
GH31	alpha-glucosidase (EC 3.2.1.20); alpha-galactosidase (EC 3.2.1.22); alpha-mannosidase (EC 3.2.1.24); alpha-1,3-glucosidase (EC 3.2.1.84); sucrase-isomaltase (EC 3.2.1.48) (EC 3.2.1.10); alpha-xylosidase (EC 3.2.1.177); alpha-glucan lyase (EC 4.2.2.13); isomaltosyltransferase (EC 2.4.1.-); oligosaccharide alpha-1,4-glucosyltransferase (EC 2.4.1.161); alpha-N-acetylgalactosaminidase (EC 3.2.1.49); …	913	1696	1084	1312	570	711	2064	1828	773
GH36	alpha-galactosidase (EC 3.2.1.22); alpha-N-acetylgalactosaminidase (EC 3.2.1.49); stachyose synthase (EC 2.4.1.67); raffinose synthase (EC 2.4.1.82)	539	1528	962	1274	391	423	1488	1344	921
GH43	beta-xylosidase (EC 3.2.1.37); alpha-L-arabinofuranosidase (EC 3.2.1.55); xylanase (EC 3.2.1.8); alpha-1,2-L-arabinofuranosidase (EC 3.2.1.-); exo-alpha-1,5-L-arabinofuranosidase (EC 3.2.1.-); [inverting] exo-alpha-1,5-L-arabinanase (EC 3.2.1.-); beta-1,3-xylosidase (EC 3.2.1.-); [inverting] exo-alpha-1,5-L-arabinanase (EC 3.2.1.-); [inverting] endo-alpha-1,5-L-arabinanase (EC 3.2.1.99); exo-beta…	3447	6548	4654	5643	2288	3153	5930	5420	4302
GH51	endoglucanase (EC 3.2.1.4); endo-beta-1,4-xylanase (EC 3.2.1.8); beta-xylosidase (EC 3.2.1.37); alpha-L-arabinofuranosidase (EC 3.2.1.55); lichenase / endo-beta-1,3-1,4-glucanase (EC 3.2.1.73)	449	1592	985	1302	341	395	1324	1123	598
GH54	alpha-L-arabinofuranosidase (EC 3.2.1.55); beta-xylosidase (EC 3.2.1.37).	5	345	274	290	0	48	292	307	136
GH65	alpha,alpha-trehalase (EC 3.2.1.28); maltose phosphorylase (EC 2.4.1.8); trehalose phosphorylase (EC 2.4.1.64); kojibiose phosphorylase (EC 2.4.1.230); trehalose-6-phosphate phosphorylase (EC 2.4.1.216); nigerose phosphorylase (EC 2.4.1.279); 3-O-alpha-glucopyranosyl-L-rhamnose phosphorylase (EC 2.4.1.282); 2-O-alpha-glucopyranosylglycerol: phosphate beta-glucosyltransferase (EC 2.4.1.-); alpha-g…	885	1499	1093	1232	537	805	1508	1347	1127
GH74	endoglucanase (EC 3.2.1.4); oligoxyloglucan reducing end-specific cellobiohydrolase (EC 3.2.1.150); xyloglucanase (EC 3.2.1.151)	35	475	293	275	21	53	448	378	229
GH76	alpha-1,6-mannanase (EC 3.2.1.101); alpha-glucosidase (EC 3.2.1.20)	341	966	651	825	202	340	862	904	557
GH95	alpha-L-fucosidase (EC 3.2.1.51); alpha-1,2-L-fucosidase (EC 3.2.1.63); alpha-L-galactosidase (EC 3.2.1.-)	121	746	471	647	100	114	580	538	202
GT111	UDP-Galf: beta-1,3-galactofuranosyltransferase (EC 2.4.1.-)	180	361	310	305	119	163	421	308	250
GT21	UDP-Glc: ceramide beta-glucosyltransferase (EC 2.4.1.80).	25	193	151	140	15	39	275	239	76
GT30	CMP-beta-KDO: alpha-3-deoxy-D-manno-octulosonic-acid (KDO) transferase (EC 2.4.99.-).	485	1594	1119	1492	332	474	1528	1455	852
GT5	UDP-Glc: glycogen glucosyltransferase (EC 2.4.1.11); ADP-Glc: starch glucosyltransferase (EC 2.4.1.21); NDP-Glc: starch glucosyltransferase (EC 2.4.1.242); UDP-Glc: alpha-1,3-glucan synthase (EC 2.4.1.183) UDP-Glc: alpha-1,4-glucan synthase (EC 2.4.1.-)	664	2763	1886	2641	392	633	2849	2567	1463
GT62	alpha-1,2-mannosyltransferase (EC 2.4.1.-); alpha-1,6-mannosyltransferase (EC 2.4.1.-)	32	156	105	131	26	60	87	148	48
GT76	Dol-P-Man: alpha-1,6-mannosyltransferase (EC 2.4.1.-)	69	152	96	114	50	72	146	116	120
GT77	alpha-xylosyltransferase (EC 2.4.2.39); alpha-1,3-galactosyltransferase (EC 2.4.1.37); arabinosyltransferase (EC 2.4.2.-);	692	941	613	837	460	600	1121	1087	750
GT8	lipopolysaccharide alpha-1,3-galactosyltransferase (EC 2.4.1.44); UDP-Glc: (glucosyl)lipopolysaccharide alpha-1,2-glucosyltransferase (EC 2.4.1.-); lipopolysaccharide glucosyltransferase 1 (EC 2.4.1.58); glycogenin glucosyltransferase (EC 2.4.1.186); inositol 1-alpha-galactosyltransferase (galactinol synthase) (EC 2.4.1.123); homogalacturonan alpha-1,4-galacturonosyltransferase (EC 2.4.1.43); UDP…	844	1539	1042	1521	619	636	1198	1372	980
GT83	undecaprenyl phosphate-alpha-L-Ara4N: 4-amino-4-deoxy-beta-L-arabinosyltransferase (EC 2.4.2.43); dodecaprenyl phosphate-beta-galacturonic acid: lipopolysaccharide core alpha-galacturonosyl transferase (EC 2.4.1.-)	716	3136	2404	3184	483	898	2979	2787	1881
GT89	beta-D-arabinofuranosyl-1-monophosphoryldecaprenol : arabinan beta-1,2-arabinofuranosyltransferase (EC 2.4.2.-)	13	110	84	57	0	6	185	120	55
PL1	pectate lyase (EC 4.2.2.2); exo-pectate lyase (EC 4.2.2.9); pectin lyase (EC 4.2.2.10).	319	1323	840	842	253	292	1041	1052	430
PL10	pectate lyase (EC 4.2.2.2)	5	103	24	52	0	2	53	75	5
PL11	rhamnogalacturonan endolyase (EC 4.2.2.23); rhamnogalacturonan exolyase (EC 4.2.2.24)	38	114	67	85	28	35	91	73	33
PL14	alginate lyase (EC 4.2.2.3); exo-oligoalginate lyase (EC 4.2.2.26); beta-1,4-glucuronan lyase (EC 4.2.2.14); alginate lyase (EC 4.2.2.-)	0	6	8	2	3	2	7	3	3
PL15	alginate lyase (EC 4.2.2.3); oligoalginate lyase / exo-alginate lyase (EC 4.2.2.26); heparin lyase / heparin lyase I (EC 4.2.2.7); heparin-sulfate lyase / heparin lyase III (EC 4.2.2.8)	0	33	13	15	0	0	23	14	2
PL2	pectate lyase (EC 4.2.2.2); exo-polygalacturonate lyase (EC 4.2.2.9).	0	18	17	11	0	0	11	21	0
PL22	oligogalacturonate lyase / oligogalacturonide lyase (EC 4.2.2.6)	241	435	309	309	169	170	396	337	219
PL26	rhamnogalacturonan exolyase (EC 4.2.2.24).	7	118	51	76	15	10	114	65	12
PL31	endo-beta-1,4-glucuronan lyase (EC 4.2.2.14); poly(beta-mannuronate) lyase / M-specific alginate lyase (EC 4.2.2.3)	2	17	14	15	0	0	29	28	2
PL42	L-rhamnose-alpha-1,4-D-glucuronate lyase (EC 4.2.2.-); L-Rhalpha-alpha-1,4-GlcA alpha-L-rhamnohydrolase (EC 3.2.1.-)	4	27	28	19	4	5	26	37	7
PL7	poly(beta-mannuronate) lyase / M-specific alginate lyase (EC 4.2.2.3); alpha-L-guluronate lyase / G-specific alginate lyase (EC 4.2.2.11); poly-(MG)-lyase / MG-specific alginate lyase (EC 4.2.2.-); endo-beta-1,4-glucuronan lyase (EC 4.2.2.14); oligoalginate lyase / exo-alginate lyase (EC 4.2.2.26)	2	35	17	21	0	0	74	48	8
PL9	pectate lyase (EC 4.2.2.2); exopolygalacturonate lyase (EC 4.2.2.9); thiopeptidoglycan lyase (EC 4.2.2.-); rhamnogalacturonan endolyase (EC 4.2.2.23)	110	514	291	357	75	95	418	371	153

## Sheet: Figure4
	Figure 4
		MC1	MC2	MC3	RR1	RR2	RR3	LR1	LR2	LR3
	MtbA	302	1759	1212	1920	193	314	1718	1617	717
	MttB	22	647	470	849	4	55	629	524	258
	MtbC	608	3437	2510	3584	324	785	2950	2828	2030
	mcra	57	0	4	2	0	3	2	0	21
	fmdA	25	50	60	66	14	18	49	33	63
	fwdA	7	100	74	136	6	9	71	58	87
	fwdB	9	54	31	46	4	13	51	64	25
	mch	38	31	31	27	14	27	53	47	35
	mtdB	4	13	4	9	1	4	5	16	3
	merA	0	8	0	5	1	0	3	0	5
	merR	107	435	286	445	70	121	370	386	209
	mtrA	276	1358	946	1248	185	341	1176	1077	795
	cdhC	132	951	660	929	73	218	1125	981	774
	MTAB	160	252	164	263	118	128	303	338	219
	acsE	86	1597	1121	1376	37	180	1498	1468	637
	acsA	663	4014	2828	4140	346	1013	3884	3630	2435
	ppdK	360	3201	2353	3626	194	768	2903	2763	2013
	acsf2	470	1821	1321	1590	324	525	1673	1568	1224
	acdA	3	97	68	76	5	4	98	41	37
	acdBI	0	22	12	0	0	0	8	20	0
	porA	140	606	446	779	74	200	602	639	451
	porB	28	464	380	708	15	72	475	481	331
	porG	80	244	145	336	41	87	248	242	157

## Sheet: Figure 5
Figure 5 a Carbon content in root exudates on the 5th and 15th days for YY1540 MC, RR, and LR in 2022
5day							15day
Treatment	1	2	3	Ave.	SD		Treatment	1	2	3	Ave.	SD
MC	83.5796	87.2786	76.6417	82.5	5.4		MC	117.397	119.839	109.863	115.7	5.2
RR	31.499	31.8865	35.3145	32.9	2.1		RR	18.492	19.6339	16.4741	18.2	1.6
LR	98.2709	94.0226	85.5065	92.6	6.5		LR	92.4429	107.344	92.113	97.3	8.7
Figure 5 b Heatmap of differential metabolites in root exudates
	MC1	MC2	MC3	LR1	LR2	LR3	RR1	RR2	RR3
Syringaldehyde	611000	602000	568000	311000	803000	642000	44000	55900	59600
Feruloyl syringic acid	1254000	5460000	2470000	336000	309000	412000	375000	287000	192000
N-hexosyl-p-coumaroyl putrescine	1380000	1690000	1540000	1510000	1550000	1480000	446000	579000	597000
Citramalate	3350000	4380000	2670000	3060000	3080000	4650000	1690000	1320000	1800000
L-Homocitrulline	28300	563000	293000	98100	96800	117000	131000	118000	134000
L-Leucine	570000	536000	853000	558000	236000	319000	24900	27800	26600
L-Phenylalanine	705000	385000	536000	1779000	1387000	1331000	168000	213000	215000
L-Histidine	980000	781000	753000	180000	178100	592000	2890000	3480000	3720000
Glutaric acid	130000	108000	120000	2030000	1790000	1900000	153000	190000	128000
Ferulic acid	1770000	2960000	1800000	1770000	2960000	1800000	103000	115000	111000
D-(+)-Sucrose	2200000	1880000	1520000	3200000	3980000	3460000	32700	34000	33800
D(+)-Glucose	6640000	8520000	6340000	3840000	4230000	4130000	48800	48400	50700
L-(+)-Tartaric acid	520000	380000	254000	220000	246000	279000	31500	34700	26900
DL-Arabinose	18500000	22500000	8560000	1460000	1740000	1610000	2010000	2340000	2270000
2-Hydroxybutanoic acid	225000	247000	368000	179000	151000	188000	922	1574	1876
Citric acid	252000000	146000000	234000000	113000000	128000000	163000000	22200000	19300000	18600000
D-Fructose 6-phosphate	1800000	3770000	1420000	4640000	2140000	2400000	874000	363000	252000
D-Fructose 6-phosphate-disodium salt	26840000	104680000	96480000	7760000	7890000	9370000	4750000	2600000	4700000
Hexanoic acid	5420000	3870000	2800000	2750000	3140000	2860000	450000	439000	380000
Acetic acid	528000	125400	103000	635800	965400	487000	13200	6900	9600
Figure 5 c Heatmap of differential metabolites in rhizosphere soil for YY1540 MC, RR, and LR
	MC1	MC2	MC3	RR1	RR2	RR3	LR1	LR2	LR3
Acetic acid	0.207066	0.156683	0.17745	0.0559018	0.0348292	0.0328015	0.12662	0.123736	0.0849133
Citrate	4.38305e-09	4.38305e-09	4.38305e-09	0.412862	0.32703	0.260108	1.14451e-08	1.14451e-08	1.14451e-08
Stearidonic Acid	0.134815	0.146274	0.142748	0.101667	0.107248	0.110242	0.0862793	0.0831418	0.0875845
lysine	0.199122	0.205999	0.221009	0.0803401	0.0778728	0.0763433	0.0345951	0.0530981	0.0516198
D-glucose	0.0953111	0.08096	0.0727071	1.26726e-09	1.26726e-09	1.26726e-09	0.263349	0.23607	0.251602
Oxononanoic acid	0.110714	0.105339	0.105921	0.0467753	0.0457423	0.0471649	0.177723	0.188094	0.172527
Malonate	0.170297	0.182835	0.174754	0.110929	0.114162	0.108384	0.044707	0.0473811	0.0465508
Stachyose	0.111907	0.110212	0.113081	0.076384	0.0848994	0.0823601	0.141104	0.135068	0.144984
Lysyl-Lysine	0.105746	0.0981158	0.107763	0.145216	0.1488	0.159434	0.0790786	0.077892	0.077955
L-tryptophan	0.0837682	0.0799042	0.0738669	0.175717	0.190199	0.181642	0.0775895	0.092581	0.0447319
Lactoylglutathione	0.324044	0.283472	0.247458	0.0115342	0.00751335	0.0105978	0.0390736	0.033913	0.0423935
Palmitoleic acid	0.232493	0.24721	0.260854	0.0393219	0.040666	0.0416681	0.0477287	0.0431074	0.0469511
D-galacturonic acid	0.00927423	3.50039e-09	3.50039e-09	0.0363553	0.0637248	0.048103	0.344694	0.266553	0.231296
Carboxy Arachidonic acid	0.10772	0.0854798	0.0814003	0.00786781	0.0143914	0.0094437	0.239747	0.236623	0.217327
Alpha-Linolenic acid	0.0574709	0.0716472	0.0729529	0.130515	0.119142	0.125393	0.134952	0.144078	0.14385
Tetrahydrofolic acid	0.0406936	0.0305926	0.0453256	0.107632	0.0945056	0.0872524	0.194334	0.212153	0.18751
Lycaconitine	0.128743	0.138957	0.115893	0.0914786	0.0996085	0.0981109	0.103372	0.113705	0.110132
Sucrose	0.162359	0.177319	0.185883	0.0459357	0.0302969	0.0465658	0.102479	0.133346	0.115816
5-prenyldihydrochalcone	0.107982	0.107673	0.11223	0.10457	0.115771	0.117736	0.110304	0.113118	0.110616
Abscisic acid	0.074828	0.0805625	0.113162	0.151678	0.125667	0.135938	0.119503	0.1038	0.0948617
Figure 5d CH4 emission flux after adding differential metabolites to the soil of YY1540 ratoon season rice
Hour	D-(+)-Sucrose		D-(+)-Glucose		L-(+)-Tartaric acid		Acetic acid		Soil
	Ave.	SD	Ave.	SD	Ave.	SD	Ave.	SD	Ave.	SD
2	0.28	0.025	0.36	0.03	0.23	0.04	0.68	0.025	0.27	0.021
4	0.33	0.035	0.32	0.02	0.38	0.033	0.85	0.035	0.33	0.023
8	0.31	0.0028	0.35	0.028	0.25	0.022	1.24	0.12	0.28	0.025
16	0.38	0.035	1.57	0.17	0.47	0.058	0.77	0.055	0.36	0.039
24	0.42	0.055	0.52	0.055	1.45	0.15	0.42	0.028	0.31	0.035
36	0.96	0.066	0.28	0.022	0.44	0.048	0.28	0.027	0.29	0.0022
48	1.35	0.15	0.32	0.023	0.35	0.033	0.29	0.033	0.09	0.0056
72	0.075	0.01	0.07	0.005	0.21	0.025	0.11	0.012	0.02	0.0055

## Sheet: Figure 6
Figure 6 b	Relative distribution rate of 13C for YY1540 MC, RR, and LR in 2022;
YY1540-MC
Part	Soil	Root	Stem	Leaf	Grain
1	3.21	7.85	19.33	10.55	67.93
2	3.4	8.03	19.13	11.15	58.87
3	3.26	6.05	18.6	8.98	53.67
Ave.	3.28566	7.31216	19.0201	10.2263	60.1558
SD	0.0804156	0.89398	0.308004	0.914926	5.89228
YY1540-RR
Part	Soil	Root	Stem	Leaf	Grain
1	0.87	4.74	7.67	8.07	74.48
2	0.82	4.16	9.26	7.76	83.23
3	0.85	5.09	9.08	7.9	76.02
Ave.	0.846285	4.66255	8.67043	7.91197	77.9088
SD	0.020548	0.383522	0.710915	0.126754	3.81398
YY1540-LR
Part	Soil	Root	Stem	Leaf	Grain
1	2.56	9.9	19.42	9.17	56.61
2	2.32	10.22	18.57	9.54	61.33
3	2.66	9.84	19.67	9.3	58.88
Ave.	2.51416	9.98693	19.2222	9.33551	58.9412
SD	0.142673	0.1668	0.470815	0.153261	1.9274
Figure 6 c Relative distribution rate of 13C for YY1540 MC, RR, and LR in 2022;
MC						RR						LR
Day	1	2	3	Ave.	SD	Day	1	2	3	Ave.	SD	Day	1	2	3	Ave.	SD
7d	33.27	35.84	38.62	35.91	2.18469	7d	11.51	12.85	10.78	11.7133	1.04987	7d	42.67	37.83	41.63	40.71	2.54778
14d	28.44	27.85	29.65	28.6467	0.749237	14d	5.54	4.48	5.47	5.16333	0.592818	14d	21.44	25.74	22.79	23.3233	2.19905
21d	11.42	12.56	9.78	11.2533	1.14103	21d	3.26	3.55	2.12	2.97667	0.755932	21d	11.27	15.54	15.39	14.0667	2.42315
28d	5.54	4.74	4.97	5.08333	0.336287	28d	0.55	0.54	0.62	0.57	0.043589	28d	2.78	2.33	3.71	2.94	0.703776
35d	0.84	0.75	0.72	0.77	0.0509902	35d	0.14	0.12	0.08	0.113333	0.0305505	35d	1.56	1.77	2.16	1.83	0.304467
Figure 6 d Grain filling dynamics for superior grains and the inferior of YY1540 MC, RR, and LR in 2022
MC-Superior
Treatment	5 Day	10 Day	15 Day	20 Day	25 Day	30 Day	35 Day
Ave.	0.27	0.53	1.57	2.22	2.27	2.45	2.56
SD	0.0108	0.0265	0.1727	0.222	0.1816	0.3185	0.0512
1	0.26	0.5	1.52	2.48	2.48	2.38	2.61
2	0.27	0.53	1.76	2.1	2.18	2.8	2.55
3	0.28	0.55	1.43	2.09	2.15	2.17	2.51
RR-Superior
Ave.	0.56	0.98	1.74	2.23	2.26	2.42	2.53
SD	0.0056	0.1372	0.2088	0.1561	0.0226	0.1936	0.1012
1	0.56	1.14	1.98	2.11	2.25	2.59	2.63
2	0.57	0.91	1.66	2.41	2.29	2.21	2.43
3	0.55	0.9	1.58	2.17	2.24	2.46	2.53
LR-Superior
Ave.	0.232	0.36	1.624	2.34	2.45	2.46	2.53
SD	0.02552	0.0252	0.04872	0.117	0.049	0.369	0.3795
1	0.23	0.35	1.62	2.47	2.5	2.19	2.35
2	0.26	0.34	1.58	2.27	2.43	2.88	2.28
3	0.21	0.39	1.68	2.28	2.41	2.3	2.97
MC-Inferior
Ave.	0.13	0.19	0.48	1.03	1.89	2.15	2.24
SD	0.0156	0.0171	0.0336	0.0309	0.1701	0.2365	0.2688
1	0.13	0.17	0.52	1.05	2.04	2.42	2.07
2	0.12	0.2	0.45	0.99	1.93	2	2.1
3	0.15	0.2	0.47	1.05	1.7	2.03	2.55
RR-Inferior
Ave.	0.26	0.43	1.12	2.06	2.24	2.39	2.42
SD	0.0286	0.0258	0.112	0.309	0.0896	0.1673	0.2904
1	0.28	0.4	1.02	2.13	2.32	2.34	2.55
2	0.23	0.44	1.24	2.33	2.14	2.25	2.62
3	0.27	0.45	1.1	1.72	2.25	2.58	2.09
LR-Inferior
Ave.	0.12	0.34	0.65	1.5	2.03	2.14	2.28
SD	0.0144	0.017	0.052	0.195	0.2436	0.1712	0.114
1	0.12	0.32	0.7	1.32	2.01	2.27	2.41
2	0.13	0.34	0.65	1.7	1.8	2.21	2.2
3	0.1	0.35	0.6	1.48	2.28	1.95	2.23

## Sheet: Figure 7
Figure 7 b
Taxonomy	RR1	RR2	RR3	LR1	LR2	LR3	MC1	MC2	MC3
k__Archaea;p__Euryarchaeota;c__Methanobacteria;o__Methanobacteriales;f__Methanobacteriaceae;g__Methanobacterium	0	0	0	0	6.60928e-05	4.95696e-05	9.91391e-05	6.60928e-05	4.95696e-05
k__Archaea;p__unidentified_Archaea;c__Methanomicrobia;o__Methanomicrobiales;f__Methanoregulaceae;g__Methanolinea	4.95696e-05	0	4.95696e-05	3.30464e-05	6.60928e-05	0.000132186	0.000181755	8.2616e-05	0
k__Archaea;p__unidentified_Archaea;c__Methanomicrobia;o__Methanomicrobiales;f__Methanoregulaceae;g__Methanoregula	0	3.30464e-05	0	8.2616e-05	4.95696e-05	0.000115662	0.000198278	0.000297417	0.000132186
k__Archaea;p__unidentified_Archaea;c__Methanomicrobia;o__Methanomicrobiales;f__unidentified_Methanomicrobiales;g__unidentified_Methanomicrobiales	1.65232e-05	0.000132186	3.30464e-05	4.95696e-05	3.30464e-05	3.30464e-05	0.000429603	0.000132186	0.000165232
k__Archaea;p__unidentified_Archaea;c__Thermoplasmata;o__Methanomassiliicoccales;f__Methanomassiliicoccaceae;g__Methanomassiliicoccus	1.65232e-05	6.60928e-05	3.30464e-05	0	0	3.30464e-05	0.000264371	0.000132186	3.30464e-05
k__Archaea;p__unidentified_Archaea;c__unidentified_Archaea;o__Methanocellales;f__Methanocellaceae;g__Methanocella	3.30464e-05	6.60928e-05	8.2616e-05	0.000198278	0.000264371	0.000247848	0.00252805	0.00214801	0.000941822
k__Archaea;p__unidentified_Archaea;c__unidentified_Archaea;o__unidentified_Archaea;f__Methanosaetaceae;g__Methanosaeta	6.60928e-05	3.30464e-05	0.000165232	0.00036351	0.000512219	0.00077659	0.00105748	0.000974868	0.000462649
Figure 7 d-e-f
MC													RR														LR
Id	Label	v_name	v_kingdom	v_phylum	v_class	v_order	v_family	v_genus	degree	modularity_class	clustering		Id	Label	v_name	v_kingdom	v_phylum	v_class	v_order	v_family	v_genus	degree	Hub	modularity_class	clustering		Id	Label	v_name	v_kingdom	v_phylum	v_class	v_order	v_family	v_genus	degree	modularity_class	clustering
n0	n0	unidentified_Nitrososphaeraceae	k__Archaea	p__Crenarchaeota	c__Nitrososphaeria	o__Nitrososphaerales	f__Nitrososphaeraceae	g__unidentified_Nitrososphaeraceae	36	0	1		n0	n0	unidentified_Nitrososphaeraceae	k__Archaea	p__Crenarchaeota	c__Nitrososphaeria	o__Nitrososphaerales	f__Nitrososphaeraceae	g__unidentified_Nitrososphaeraceae	48	0	2	1		n0	n0	unidentified_Crenarchaeota	k__Archaea	p__Crenarchaeota	c__unidentified_Crenarchaeota	o__unidentified_Crenarchaeota	f__unidentified_Crenarchaeota	g__unidentified_Crenarchaeota	64	3	1
n1	n1	unidentified_Crenarchaeota	k__Archaea	p__Crenarchaeota	c__unidentified_Crenarchaeota	o__unidentified_Crenarchaeota	f__unidentified_Crenarchaeota	g__unidentified_Crenarchaeota	36	0	1		n1	n1	unidentified_Crenarchaeota	k__Archaea	p__Crenarchaeota	c__unidentified_Crenarchaeota	o__unidentified_Crenarchaeota	f__unidentified_Crenarchaeota	g__unidentified_Crenarchaeota	17	0	0	1		n1	n1	Methanobacterium	k__Archaea	p__Euryarchaeota	c__Methanobacteria	o__Methanobacteriales	f__Methanobacteriaceae	g__Methanobacterium	67	0	1
n2	n2	Methanobacterium	k__Archaea	p__Euryarchaeota	c__Methanobacteria	o__Methanobacteriales	f__Methanobacteriaceae	g__Methanobacterium	98	3	1		n2	n2	unidentified_Nanoarchaeota	k__Archaea	p__Nanoarchaeota	c__unidentified_Nanoarchaeota	o__unidentified_Nanoarchaeota	f__unidentified_Nanoarchaeota	g__unidentified_Nanoarchaeota	37	0	3	1		n2	n2	unidentified_Nanoarchaeota	k__Archaea	p__Nanoarchaeota	c__unidentified_Nanoarchaeota	o__unidentified_Nanoarchaeota	f__unidentified_Nanoarchaeota	g__unidentified_Nanoarchaeota	56	2	1
n3	n3	unidentified_Nanoarchaeota	k__Archaea	p__Nanoarchaeota	c__unidentified_Nanoarchaeota	o__unidentified_Nanoarchaeota	f__unidentified_Nanoarchaeota	g__unidentified_Nanoarchaeota	98	3	1		n3	n3	Methanolinea	k__Archaea	p__unidentified_Archaea	c__Methanomicrobia	o__Methanomicrobiales	f__Methanoregulaceae	g__Methanolinea	6	0	1	1		n3	n3	Methanolinea	k__Archaea	p__unidentified_Archaea	c__Methanomicrobia	o__Methanomicrobiales	f__Methanoregulaceae	g__Methanolinea	56	2	1
n4	n4	Methanolinea	k__Archaea	p__unidentified_Archaea	c__Methanomicrobia	o__Methanomicrobiales	f__Methanoregulaceae	g__Methanolinea	98	3	1		n4	n4	unidentified_Methanomicrobiales	k__Archaea	p__unidentified_Archaea	c__Methanomicrobia	o__Methanomicrobiales	f__unidentified_Methanomicrobiales	g__unidentified_Methanomicrobiales	37	0	3	1		n4	n4	Methanoregula	k__Archaea	p__unidentified_Archaea	c__Methanomicrobia	o__Methanomicrobiales	f__Methanoregulaceae	g__Methanoregula	64	3	1
n5	n5	Methanoregula	k__Archaea	p__unidentified_Archaea	c__Methanomicrobia	o__Methanomicrobiales	f__Methanoregulaceae	g__Methanoregula	36	0	1		n5	n5	Methanomassiliicoccus	k__Archaea	p__unidentified_Archaea	c__Thermoplasmata	o__Methanomassiliicoccales	f__Methanomassiliicoccaceae	g__Methanomassiliicoccus	37	0	3	1		n5	n5	unidentified_Methanomicrobiales	k__Archaea	p__unidentified_Archaea	c__Methanomicrobia	o__Methanomicrobiales	f__unidentified_Methanomicrobiales	g__unidentified_Methanomicrobiales	9	1	1
n6	n6	unidentified_Methanomicrobiales	k__Archaea	p__unidentified_Archaea	c__Methanomicrobia	o__Methanomicrobiales	f__unidentified_Methanomicrobiales	g__unidentified_Methanomicrobiales	85	1	1		n6	n6	unidentified_Thermoplasmata	k__Archaea	p__unidentified_Archaea	c__Thermoplasmata	o__unidentified_Thermoplasmata	f__unidentified_Thermoplasmata	g__unidentified_Thermoplasmata	48	0	2	1		n6	n6	unidentified_Thermoplasmata	k__Archaea	p__unidentified_Archaea	c__Thermoplasmata	o__unidentified_Thermoplasmata	f__unidentified_Thermoplasmata	g__unidentified_Thermoplasmata	64	3	1
n7	n7	Methanomassiliicoccus	k__Archaea	p__unidentified_Archaea	c__Thermoplasmata	o__Methanomassiliicoccales	f__Methanomassiliicoccaceae	g__Methanomassiliicoccus	98	3	1		n7	n7	Methanocella	k__Archaea	p__unidentified_Archaea	c__unidentified_Archaea	o__Methanocellales	f__Methanocellaceae	g__Methanocella	72	0.117041	5	1		n7	n7	Methanocella	k__Archaea	p__unidentified_Archaea	c__unidentified_Archaea	o__Methanocellales	f__Methanocellaceae	g__Methanocella	67	0	1
n8	n8	unidentified_Thermoplasmata	k__Archaea	p__unidentified_Archaea	c__Thermoplasmata	o__unidentified_Thermoplasmata	f__unidentified_Thermoplasmata	g__unidentified_Thermoplasmata	98	3	1		n8	n8	Methanosaeta	k__Archaea	p__unidentified_Archaea	c__unidentified_Archaea	o__unidentified_Archaea	f__Methanosaetaceae	g__Methanosaeta	48	0	2	1		n8	n8	Methanosaeta	k__Archaea	p__unidentified_Archaea	c__unidentified_Archaea	o__unidentified_Archaea	f__Methanosaetaceae	g__Methanosaeta	56	2	1
n9	n9	Methanocella	k__Archaea	p__unidentified_Archaea	c__unidentified_Archaea	o__Methanocellales	f__Methanocellaceae	g__Methanocella	98	3	1		n9	n9	unidentified_Archaea	k__Archaea	p__unidentified_Archaea	c__unidentified_Archaea	o__unidentified_Archaea	f__unidentified_Archaea	g__unidentified_Archaea	37	0	3	1		n9	n9	unidentified_Archaea	k__Archaea	p__unidentified_Archaea	c__unidentified_Archaea	o__unidentified_Archaea	f__unidentified_Archaea	g__unidentified_Archaea	67	0	1
n10	n10	Methanosaeta	k__Archaea	p__unidentified_Archaea	c__unidentified_Archaea	o__unidentified_Archaea	f__Methanosaetaceae	g__Methanosaeta	98	3	1		n10	n10	Edaphobacter	k__Bacteria	p__Acidobacteriota	c__Acidobacteriae	o__Acidobacteriales	f__unidentified_Acidobacteriales	g__Edaphobacter	7	0	4	1		n10	n10	Edaphobacter	k__Bacteria	p__Acidobacteriota	c__Acidobacteriae	o__Acidobacteriales	f__unidentified_Acidobacteriales	g__Edaphobacter	9	1	1
n11	n11	unidentified_Archaea	k__Archaea	p__unidentified_Archaea	c__unidentified_Archaea	o__unidentified_Archaea	f__unidentified_Archaea	g__unidentified_Archaea	98	3	1		n11	n11	Granulicella	k__Bacteria	p__Acidobacteriota	c__Acidobacteriae	o__Acidobacteriales	f__unidentified_Acidobacteriales	g__Granulicella	6	0	1	1		n11	n11	Occallatibacter	k__Bacteria	p__Acidobacteriota	c__Acidobacteriae	o__Acidobacteriales	f__unidentified_Acidobacteriales	g__Occallatibacter	64	3	1
n12	n12	Edaphobacter	k__Bacteria	p__Acidobacteriota	c__Acidobacteriae	o__Acidobacteriales	f__unidentified_Acidobacteriales	g__Edaphobacter	14	2	1		n12	n12	Occallatibacter	k__Bacteria	p__Acidobacteriota	c__Acidobacteriae	o__Acidobacteriales	f__unidentified_Acidobacteriales	g__Occallatibacter	48	0	2	1		n12	n12	Bryobacter	k__Bacteria	p__Acidobacteriota	c__Acidobacteriae	o__Bryobacterales	f__Bryobacteraceae	g__Bryobacter	67	0	1
n13	n13	Granulicella	k__Bacteria	p__Acidobacteriota	c__Acidobacteriae	o__Acidobacteriales	f__unidentified_Acidobacteriales	g__Granulicella	14	2	1		n13	n13	Bryobacter	k__Bacteria	p__Acidobacteriota	c__Acidobacteriae	o__Bryobacterales	f__Bryobacteraceae	g__Bryobacter	72	0.117041	5	1		n13	n13	Paludibaculum	k__Bacteria	p__Acidobacteriota	c__Acidobacteriae	o__unidentified_Acidobacteriae	f__unidentified_Acidobacteriae	g__Paludibaculum	64	3	1
n14	n14	Occallatibacter	k__Bacteria	p__Acidobacteriota	c__Acidobacteriae	o__Acidobacteriales	f__unidentified_Acidobacteriales	g__Occallatibacter	36	0	1		n14	n14	Paludibaculum	k__Bacteria	p__Acidobacteriota	c__Acidobacteriae	o__unidentified_Acidobacteriae	f__unidentified_Acidobacteriae	g__Paludibaculum	48	0	2	1		n14	n14	unidentified_Blastocatellaceae	k__Bacteria	p__Acidobacteriota	c__Blastocatellia	o__Blastocatellales	f__Blastocatellaceae	g__unidentified_Blastocatellaceae	56	2	1
n15	n15	Bryobacter	k__Bacteria	p__Acidobacteriota	c__Acidobacteriae	o__Bryobacterales	f__Bryobacteraceae	g__Bryobacter	98	3	1		n15	n15	unidentified_Pyrinomonadaceae	k__Bacteria	p__Acidobacteriota	c__Blastocatellia	o__unidentified_Blastocatellia	f__Pyrinomonadaceae	g__unidentified_Pyrinomonadaceae	17	0	0	1		n15	n15	Geothrix	k__Bacteria	p__Acidobacteriota	c__Holophagae	o__Holophagales	f__Holophagaceae	g__Geothrix	67	0	1
n16	n16	unidentified_Solibacteraceae	k__Bacteria	p__Acidobacteriota	c__Acidobacteriae	o__Solibacterales	f__Solibacteraceae	g__unidentified_Solibacteraceae	98	3	1		n16	n16	Geothrix	k__Bacteria	p__Acidobacteriota	c__Holophagae	o__Holophagales	f__Holophagaceae	g__Geothrix	72	0.117041	5	1		n16	n16	Thermoanaerobaculum	k__Bacteria	p__Acidobacteriota	c__Thermoanaerobaculia	o__Thermoanaerobaculales	f__Thermoanaerobaculaceae	g__Thermoanaerobaculum	67	0	1
n17	n17	Paludibaculum	k__Bacteria	p__Acidobacteriota	c__Acidobacteriae	o__unidentified_Acidobacteriae	f__unidentified_Acidobacteriae	g__Paludibaculum	36	0	1		n17	n17	Thermoanaerobaculum	k__Bacteria	p__Acidobacteriota	c__Thermoanaerobaculia	o__Thermoanaerobaculales	f__Thermoanaerobaculaceae	g__Thermoanaerobaculum	17	0	0	1		n17	n17	unidentified_Thermoanaerobaculaceae	k__Bacteria	p__Acidobacteriota	c__Thermoanaerobaculia	o__Thermoanaerobaculales	f__Thermoanaerobaculaceae	g__unidentified_Thermoanaerobaculaceae	67	0	1
n18	n18	unidentified_Pyrinomonadaceae	k__Bacteria	p__Acidobacteriota	c__Blastocatellia	o__unidentified_Blastocatellia	f__Pyrinomonadaceae	g__unidentified_Pyrinomonadaceae	98	3	1		n18	n18	unidentified_Thermoanaerobaculaceae	k__Bacteria	p__Acidobacteriota	c__Thermoanaerobaculia	o__Thermoanaerobaculales	f__Thermoanaerobaculaceae	g__unidentified_Thermoanaerobaculaceae	72	0.117041	5	1		n18	n18	unidentified_Acidobacteriota	k__Bacteria	p__Acidobacteriota	c__unidentified_Acidobacteriota	o__unidentified_Acidobacteriota	f__unidentified_Acidobacteriota	g__unidentified_Acidobacteriota	64	3	1
n19	n19	Geothrix	k__Bacteria	p__Acidobacteriota	c__Holophagae	o__Holophagales	f__Holophagaceae	g__Geothrix	98	3	1		n19	n19	unidentified_Acidobacteriota	k__Bacteria	p__Acidobacteriota	c__unidentified_Acidobacteriota	o__unidentified_Acidobacteriota	f__unidentified_Acidobacteriota	g__unidentified_Acidobacteriota	72	0.117041	5	1		n19	n19	Catenulispora	k__Bacteria	p__Actinobacteria	c__unidentified_Actinobacteria	o__Catenulisporales	f__Catenulisporaceae	g__Catenulispora	14	1	1
n20	n20	Thermoanaerobaculum	k__Bacteria	p__Acidobacteriota	c__Thermoanaerobaculia	o__Thermoanaerobaculales	f__Thermoanaerobaculaceae	g__Thermoanaerobaculum	98	3	1		n20	n20	unidentified_Vicinamibacterales	k__Bacteria	p__Acidobacteriota	c__Vicinamibacteria	o__Vicinamibacterales	f__unidentified_Vicinamibacterales	g__unidentified_Vicinamibacterales	17	0	0	1		n20	n20	Corynebacterium	k__Bacteria	p__Actinobacteria	c__unidentified_Actinobacteria	o__Corynebacteriales	f__Corynebacteriaceae	g__Corynebacterium	9	1	1
n21	n21	unidentified_Thermoanaerobaculaceae	k__Bacteria	p__Acidobacteriota	c__Thermoanaerobaculia	o__Thermoanaerobaculales	f__Thermoanaerobaculaceae	g__unidentified_Thermoanaerobaculaceae	85	1	1		n21	n21	Mycobacterium	k__Bacteria	p__Actinobacteria	c__unidentified_Actinobacteria	o__Corynebacteriales	f__Mycobacteriaceae	g__Mycobacterium	72	0.117041	5	1		n21	n21	Mycobacterium	k__Bacteria	p__Actinobacteria	c__unidentified_Actinobacteria	o__Corynebacteriales	f__Mycobacteriaceae	g__Mycobacterium	64	3	1
n22	n22	unidentified_Acidobacteriota	k__Bacteria	p__Acidobacteriota	c__unidentified_Acidobacteriota	o__unidentified_Acidobacteriota	f__unidentified_Acidobacteriota	g__unidentified_Acidobacteriota	36	0	1		n22	n22	Nocardia	k__Bacteria	p__Actinobacteria	c__unidentified_Actinobacteria	o__Corynebacteriales	f__Nocardiaceae	g__Nocardia	48	0	2	1		n22	n22	Nocardia	k__Bacteria	p__Actinobacteria	c__unidentified_Actinobacteria	o__Corynebacteriales	f__Nocardiaceae	g__Nocardia	14	1	1
n23	n23	unidentified_Vicinamibacterales	k__Bacteria	p__Acidobacteriota	c__Vicinamibacteria	o__Vicinamibacterales	f__unidentified_Vicinamibacterales	g__unidentified_Vicinamibacterales	36	0	1		n23	n23	Rhodococcus	k__Bacteria	p__Actinobacteria	c__unidentified_Actinobacteria	o__Corynebacteriales	f__Nocardiaceae	g__Rhodococcus	17	0	0	1		n23	n23	Jatrophihabitans	k__Bacteria	p__Actinobacteria	c__unidentified_Actinobacteria	o__Frankiales	f__Frankiaceae	g__Jatrophihabitans	67	0	1
n24	n24	Luteitalea	k__Bacteria	p__Acidobacteriota	c__Vicinamibacteria	o__Vicinamibacterales	f__Vicinamibacteraceae	g__Luteitalea	7	0	1		n24	n24	Smaragdicoccus	k__Bacteria	p__Actinobacteria	c__unidentified_Actinobacteria	o__Corynebacteriales	f__Nocardiaceae	g__Smaragdicoccus	72	0.117041	5	1		n24	n24	Longivirga	k__Bacteria	p__Actinobacteria	c__unidentified_Actinobacteria	o__Frankiales	f__Sporichthyaceae	g__Longivirga	64	3	1
n25	n25	Catenulispora	k__Bacteria	p__Actinobacteria	c__unidentified_Actinobacteria	o__Catenulisporales	f__Catenulisporaceae	g__Catenulispora	98	3	1		n25	n25	Acidothermus	k__Bacteria	p__Actinobacteria	c__unidentified_Actinobacteria	o__Frankiales	f__Acidothermaceae	g__Acidothermus	37	0	3	1		n25	n25	unidentified_Frankiales	k__Bacteria	p__Actinobacteria	c__unidentified_Actinobacteria	o__Frankiales	f__unidentified_Frankiales	g__unidentified_Frankiales	67	0	1
n26	n26	Mycobacterium	k__Bacteria	p__Actinobacteria	c__unidentified_Actinobacteria	o__Corynebacteriales	f__Mycobacteriaceae	g__Mycobacterium	36	0	1		n26	n26	Jatrophihabitans	k__Bacteria	p__Actinobacteria	c__unidentified_Actinobacteria	o__Frankiales	f__Frankiaceae	g__Jatrophihabitans	48	0	2	1		n26	n26	Angustibacter	k__Bacteria	p__Actinobacteria	c__unidentified_Actinobacteria	o__Kineosporiales	f__Kineosporiaceae	g__Angustibacter	5	1	1
n27	n27	Nocardia	k__Bacteria	p__Actinobacteria	c__unidentified_Actinobacteria	o__Corynebacteriales	f__Nocardiaceae	g__Nocardia	36	0	1		n27	n27	Geodermatophilus	k__Bacteria	p__Actinobacteria	c__unidentified_Actinobacteria	o__Frankiales	f__Geodermatophilaceae	g__Geodermatophilus	37	0	3	1		n27	n27	Intrasporangium	k__Bacteria	p__Actinobacteria	c__unidentified_Actinobacteria	o__Micrococcales	f__Intrasporangiaceae	g__Intrasporangium	64	3	1
n28	n28	Rhodococcus	k__Bacteria	p__Actinobacteria	c__unidentified_Actinobacteria	o__Corynebacteriales	f__Nocardiaceae	g__Rhodococcus	36	0	1		n28	n28	Longivirga	k__Bacteria	p__Actinobacteria	c__unidentified_Actinobacteria	o__Frankiales	f__Sporichthyaceae	g__Longivirga	48	0	2	1		n28	n28	Oryzihumus	k__Bacteria	p__Actinobacteria	c__unidentified_Actinobacteria	o__Micrococcales	f__Intrasporangiaceae	g__Oryzihumus	64	3	1
n29	n29	Jatrophihabitans	k__Bacteria	p__Actinobacteria	c__unidentified_Actinobacteria	o__Frankiales	f__Frankiaceae	g__Jatrophihabitans	85	1	1		n29	n29	unidentified_Frankiales	k__Bacteria	p__Actinobacteria	c__unidentified_Actinobacteria	o__Frankiales	f__unidentified_Frankiales	g__unidentified_Frankiales	37	0	3	1		n29	n29	Pseudarthrobacter	k__Bacteria	p__Actinobacteria	c__unidentified_Actinobacteria	o__Micrococcales	f__Micrococcaceae	g__Pseudarthrobacter	67	0	1
n30	n30	Geodermatophilus	k__Bacteria	p__Actinobacteria	c__unidentified_Actinobacteria	o__Frankiales	f__Geodermatophilaceae	g__Geodermatophilus	85	1	1		n30	n30	Angustibacter	k__Bacteria	p__Actinobacteria	c__unidentified_Actinobacteria	o__Kineosporiales	f__Kineosporiaceae	g__Angustibacter	48	0	2	1		n30	n30	Marmoricola	k__Bacteria	p__Actinobacteria	c__unidentified_Actinobacteria	o__Propionibacteriales	f__Nocardioidaceae	g__Marmoricola	56	2	1
n31	n31	Longivirga	k__Bacteria	p__Actinobacteria	c__unidentified_Actinobacteria	o__Frankiales	f__Sporichthyaceae	g__Longivirga	85	1	1		n31	n31	Intrasporangium	k__Bacteria	p__Actinobacteria	c__unidentified_Actinobacteria	o__Micrococcales	f__Intrasporangiaceae	g__Intrasporangium	37	0	3	1		n31	n31	Nocardioides	k__Bacteria	p__Actinobacteria	c__unidentified_Actinobacteria	o__Propionibacteriales	f__Nocardioidaceae	g__Nocardioides	56	2	1
n32	n32	unidentified_Frankiales	k__Bacteria	p__Actinobacteria	c__unidentified_Actinobacteria	o__Frankiales	f__unidentified_Frankiales	g__unidentified_Frankiales	36	0	1		n32	n32	Oryzihumus	k__Bacteria	p__Actinobacteria	c__unidentified_Actinobacteria	o__Micrococcales	f__Intrasporangiaceae	g__Oryzihumus	48	0	2	1		n32	n32	Streptomyces	k__Bacteria	p__Actinobacteria	c__unidentified_Actinobacteria	o__Streptomycetales	f__Streptomycetaceae	g__Streptomyces	56	2	1
n33	n33	Kineosporia	k__Bacteria	p__Actinobacteria	c__unidentified_Actinobacteria	o__Kineosporiales	f__Kineosporiaceae	g__Kineosporia	85	1	1		n33	n33	Pseudarthrobacter	k__Bacteria	p__Actinobacteria	c__unidentified_Actinobacteria	o__Micrococcales	f__Micrococcaceae	g__Pseudarthrobacter	72	0.117041	5	1		n33	n33	Iamia	k__Bacteria	p__Actinobacteriota	c__Acidimicrobiia	o__unidentified_Acidimicrobiia	f__Iamiaceae	g__Iamia	56	2	1
n34	n34	Cellulomonas	k__Bacteria	p__Actinobacteria	c__unidentified_Actinobacteria	o__Micrococcales	f__Cellulomonadaceae	g__Cellulomonas	14	2	1		n34	n34	Luedemannella	k__Bacteria	p__Actinobacteria	c__unidentified_Actinobacteria	o__Micromonosporales	f__Micromonosporaceae	g__Luedemannella	48	0	2	1		n34	n34	unidentified_Ilumatobacteraceae	k__Bacteria	p__Actinobacteriota	c__Acidimicrobiia	o__unidentified_Acidimicrobiia	f__Ilumatobacteraceae	g__unidentified_Ilumatobacteraceae	64	3	1
n35	n35	Intrasporangium	k__Bacteria	p__Actinobacteria	c__unidentified_Actinobacteria	o__Micrococcales	f__Intrasporangiaceae	g__Intrasporangium	98	3	1		n35	n35	Marmoricola	k__Bacteria	p__Actinobacteria	c__unidentified_Actinobacteria	o__Propionibacteriales	f__Nocardioidaceae	g__Marmoricola	37	0	3	1		n35	n35	unidentified_Acidimicrobiia	k__Bacteria	p__Actinobacteriota	c__Acidimicrobiia	o__unidentified_Acidimicrobiia	f__unidentified_Acidimicrobiia	g__unidentified_Acidimicrobiia	56	2	1
n36	n36	Oryzihumus	k__Bacteria	p__Actinobacteria	c__unidentified_Actinobacteria	o__Micrococcales	f__Intrasporangiaceae	g__Oryzihumus	36	0	1		n36	n36	Nocardioides	k__Bacteria	p__Actinobacteria	c__unidentified_Actinobacteria	o__Propionibacteriales	f__Nocardioidaceae	g__Nocardioides	48	0	2	1		n36	n36	Gaiella	k__Bacteria	p__Actinobacteriota	c__Thermoleophilia	o__Gaiellales	f__Gaiellaceae	g__Gaiella	14	1	1
n37	n37	Tetrasphaera	k__Bacteria	p__Actinobacteria	c__unidentified_Actinobacteria	o__Micrococcales	f__Intrasporangiaceae	g__Tetrasphaera	85	1	1		n37	n37	Streptomyces	k__Bacteria	p__Actinobacteria	c__unidentified_Actinobacteria	o__Streptomycetales	f__Streptomycetaceae	g__Streptomyces	72	0.117041	5	1		n37	n37	Parviterribacter	k__Bacteria	p__Actinobacteriota	c__Thermoleophilia	o__Solirubrobacterales	f__Solirubrobacteraceae	g__Parviterribacter	67	0	1
n38	n38	Pseudarthrobacter	k__Bacteria	p__Actinobacteria	c__unidentified_Actinobacteria	o__Micrococcales	f__Micrococcaceae	g__Pseudarthrobacter	85	1	1		n38	n38	unidentified_Actinobacteria	k__Bacteria	p__Actinobacteria	c__unidentified_Actinobacteria	o__unidentified_Actinobacteria	f__unidentified_Actinobacteria	g__unidentified_Actinobacteria	72	0.117041	5	1		n38	n38	Chthonomonas	k__Bacteria	p__Armatimonadota	c__Chthonomonadetes	o__Chthonomonadales	f__Chthonomonadaceae	g__Chthonomonas	64	3	1
n39	n39	Sinomonas	k__Bacteria	p__Actinobacteria	c__unidentified_Actinobacteria	o__Micrococcales	f__Micrococcaceae	g__Sinomonas	98	3	1		n39	n39	Iamia	k__Bacteria	p__Actinobacteriota	c__Acidimicrobiia	o__unidentified_Acidimicrobiia	f__Iamiaceae	g__Iamia	37	0	3	1		n39	n39	Bacteroides	k__Bacteria	p__Bacteroidota	c__Bacteroidia	o__Bacteroidales	f__Bacteroidaceae	g__Bacteroides	67	0	1
n40	n40	Marmoricola	k__Bacteria	p__Actinobacteria	c__unidentified_Actinobacteria	o__Propionibacteriales	f__Nocardioidaceae	g__Marmoricola	36	0	1		n40	n40	unidentified_Ilumatobacteraceae	k__Bacteria	p__Actinobacteriota	c__Acidimicrobiia	o__unidentified_Acidimicrobiia	f__Ilumatobacteraceae	g__unidentified_Ilumatobacteraceae	72	0.117041	5	1		n40	n40	unidentified_Rikenellaceae	k__Bacteria	p__Bacteroidota	c__Bacteroidia	o__Bacteroidales	f__Rikenellaceae	g__unidentified_Rikenellaceae	14	1	1
n41	n41	Nocardioides	k__Bacteria	p__Actinobacteria	c__unidentified_Actinobacteria	o__Propionibacteriales	f__Nocardioidaceae	g__Nocardioides	36	0	1		n41	n41	unidentified_Acidimicrobiia	k__Bacteria	p__Actinobacteriota	c__Acidimicrobiia	o__unidentified_Acidimicrobiia	f__unidentified_Acidimicrobiia	g__unidentified_Acidimicrobiia	48	0	2	1		n41	n41	unidentified_Bacteroidales	k__Bacteria	p__Bacteroidota	c__Bacteroidia	o__Bacteroidales	f__unidentified_Bacteroidales	g__unidentified_Bacteroidales	56	2	1
n42	n42	Streptomyces	k__Bacteria	p__Actinobacteria	c__unidentified_Actinobacteria	o__Streptomycetales	f__Streptomycetaceae	g__Streptomyces	85	1	1		n42	n42	Gaiella	k__Bacteria	p__Actinobacteriota	c__Thermoleophilia	o__Gaiellales	f__Gaiellaceae	g__Gaiella	72	0.117041	5	1		n42	n42	Acetobacteroides	k__Bacteria	p__Bacteroidota	c__Bacteroidia	o__Bacteroidales	f__Williamwhitmaniaceae	g__Acetobacteroides	9	1	1
n43	n43	Iamia	k__Bacteria	p__Actinobacteriota	c__Acidimicrobiia	o__unidentified_Acidimicrobiia	f__Iamiaceae	g__Iamia	85	1	1		n43	n43	unidentified_Gaiellales	k__Bacteria	p__Actinobacteriota	c__Thermoleophilia	o__Gaiellales	f__unidentified_Gaiellales	g__unidentified_Gaiellales	72	0.117041	5	1		n43	n43	Aurantisolimonas	k__Bacteria	p__Bacteroidota	c__Bacteroidia	o__Chitinophagales	f__Chitinophagaceae	g__Aurantisolimonas	67	0	1
n44	n44	unidentified_Ilumatobacteraceae	k__Bacteria	p__Actinobacteriota	c__Acidimicrobiia	o__unidentified_Acidimicrobiia	f__Ilumatobacteraceae	g__unidentified_Ilumatobacteraceae	8	0	1		n44	n44	Conexibacter	k__Bacteria	p__Actinobacteriota	c__Thermoleophilia	o__Solirubrobacterales	f__Solirubrobacteraceae	g__Conexibacter	17	0	0	1		n44	n44	Dinghuibacter	k__Bacteria	p__Bacteroidota	c__Bacteroidia	o__Chitinophagales	f__Chitinophagaceae	g__Dinghuibacter	9	1	1
n45	n45	unidentified_Acidimicrobiia	k__Bacteria	p__Actinobacteriota	c__Acidimicrobiia	o__unidentified_Acidimicrobiia	f__unidentified_Acidimicrobiia	g__unidentified_Acidimicrobiia	36	0	1		n45	n45	Chthonomonas	k__Bacteria	p__Armatimonadota	c__Chthonomonadetes	o__Chthonomonadales	f__Chthonomonadaceae	g__Chthonomonas	72	0.117041	5	1		n45	n45	Edaphobaculum	k__Bacteria	p__Bacteroidota	c__Bacteroidia	o__Chitinophagales	f__Chitinophagaceae	g__Edaphobaculum	56	2	1
n46	n46	Chthonomonas	k__Bacteria	p__Armatimonadota	c__Chthonomonadetes	o__Chthonomonadales	f__Chthonomonadaceae	g__Chthonomonas	98	3	1		n46	n46	Bacteroides	k__Bacteria	p__Bacteroidota	c__Bacteroidia	o__Bacteroidales	f__Bacteroidaceae	g__Bacteroides	72	0.117041	5	1		n46	n46	Ferruginibacter	k__Bacteria	p__Bacteroidota	c__Bacteroidia	o__Chitinophagales	f__Chitinophagaceae	g__Ferruginibacter	64	3	1
n47	n47	Bacteroides	k__Bacteria	p__Bacteroidota	c__Bacteroidia	o__Bacteroidales	f__Bacteroidaceae	g__Bacteroides	8	0	1		n47	n47	Edaphobaculum	k__Bacteria	p__Bacteroidota	c__Bacteroidia	o__Chitinophagales	f__Chitinophagaceae	g__Edaphobaculum	48	0	2	1		n47	n47	Flavihumibacter	k__Bacteria	p__Bacteroidota	c__Bacteroidia	o__Chitinophagales	f__Chitinophagaceae	g__Flavihumibacter	67	0	1
n48	n48	unidentified_Prevotellaceae	k__Bacteria	p__Bacteroidota	c__Bacteroidia	o__Bacteroidales	f__Prevotellaceae	g__unidentified_Prevotellaceae	85	1	1		n48	n48	Ferruginibacter	k__Bacteria	p__Bacteroidota	c__Bacteroidia	o__Chitinophagales	f__Chitinophagaceae	g__Ferruginibacter	48	0	2	1		n48	n48	Flavisolibacter	k__Bacteria	p__Bacteroidota	c__Bacteroidia	o__Chitinophagales	f__Chitinophagaceae	g__Flavisolibacter	67	0	1
n49	n49	Acetobacteroides	k__Bacteria	p__Bacteroidota	c__Bacteroidia	o__Bacteroidales	f__Williamwhitmaniaceae	g__Acetobacteroides	85	1	1		n49	n49	Flavisolibacter	k__Bacteria	p__Bacteroidota	c__Bacteroidia	o__Chitinophagales	f__Chitinophagaceae	g__Flavisolibacter	48	0	2	1		n49	n49	Lacibacter	k__Bacteria	p__Bacteroidota	c__Bacteroidia	o__Chitinophagales	f__Chitinophagaceae	g__Lacibacter	67	0	1
n50	n50	Aurantisolimonas	k__Bacteria	p__Bacteroidota	c__Bacteroidia	o__Chitinophagales	f__Chitinophagaceae	g__Aurantisolimonas	98	3	1		n50	n50	Niastella	k__Bacteria	p__Bacteroidota	c__Bacteroidia	o__Chitinophagales	f__Chitinophagaceae	g__Niastella	48	0	2	1		n50	n50	Niastella	k__Bacteria	p__Bacteroidota	c__Bacteroidia	o__Chitinophagales	f__Chitinophagaceae	g__Niastella	56	2	1
n51	n51	Chitinophaga	k__Bacteria	p__Bacteroidota	c__Bacteroidia	o__Chitinophagales	f__Chitinophagaceae	g__Chitinophaga	98	3	1		n51	n51	Puia	k__Bacteria	p__Bacteroidota	c__Bacteroidia	o__Chitinophagales	f__Chitinophagaceae	g__Puia	48	0	2	1		n51	n51	Puia	k__Bacteria	p__Bacteroidota	c__Bacteroidia	o__Chitinophagales	f__Chitinophagaceae	g__Puia	56	2	1
n52	n52	Dinghuibacter	k__Bacteria	p__Bacteroidota	c__Bacteroidia	o__Chitinophagales	f__Chitinophagaceae	g__Dinghuibacter	85	1	1		n52	n52	Sediminibacterium	k__Bacteria	p__Bacteroidota	c__Bacteroidia	o__Chitinophagales	f__Chitinophagaceae	g__Sediminibacterium	17	0	0	1		n52	n52	Sediminibacterium	k__Bacteria	p__Bacteroidota	c__Bacteroidia	o__Chitinophagales	f__Chitinophagaceae	g__Sediminibacterium	56	2	1
n53	n53	Edaphobaculum	k__Bacteria	p__Bacteroidota	c__Bacteroidia	o__Chitinophagales	f__Chitinophagaceae	g__Edaphobaculum	98	3	1		n53	n53	Flavobacterium	k__Bacteria	p__Bacteroidota	c__Bacteroidia	o__Flavobacteriales	f__Flavobacteriaceae	g__Flavobacterium	72	0.117041	5	1		n53	n53	Terrimonas	k__Bacteria	p__Bacteroidota	c__Bacteroidia	o__Chitinophagales	f__Chitinophagaceae	g__Terrimonas	56	2	1
n54	n54	Ferruginibacter	k__Bacteria	p__Bacteroidota	c__Bacteroidia	o__Chitinophagales	f__Chitinophagaceae	g__Ferruginibacter	98	3	1		n54	n54	Chryseobacterium	k__Bacteria	p__Bacteroidota	c__Bacteroidia	o__Flavobacteriales	f__Weeksellaceae	g__Chryseobacterium	48	0	2	1		n54	n54	unidentified_Chitinophagaceae	k__Bacteria	p__Bacteroidota	c__Bacteroidia	o__Chitinophagales	f__Chitinophagaceae	g__unidentified_Chitinophagaceae	64	3	1
n55	n55	Flavihumibacter	k__Bacteria	p__Bacteroidota	c__Bacteroidia	o__Chitinophagales	f__Chitinophagaceae	g__Flavihumibacter	85	1	1		n55	n55	Lentimicrobium	k__Bacteria	p__Bacteroidota	c__Bacteroidia	o__Sphingobacteriales	f__Lentimicrobiaceae	g__Lentimicrobium	37	0	3	1		n55	n55	Cloacibacterium	k__Bacteria	p__Bacteroidota	c__Bacteroidia	o__Flavobacteriales	f__Weeksellaceae	g__Cloacibacterium	64	3	1
n56	n56	Flavisolibacter	k__Bacteria	p__Bacteroidota	c__Bacteroidia	o__Chitinophagales	f__Chitinophagaceae	g__Flavisolibacter	98	3	1		n56	n56	unidentified_Lentimicrobiaceae	k__Bacteria	p__Bacteroidota	c__Bacteroidia	o__Sphingobacteriales	f__Lentimicrobiaceae	g__unidentified_Lentimicrobiaceae	72	0.117041	5	1		n56	n56	Lentimicrobium	k__Bacteria	p__Bacteroidota	c__Bacteroidia	o__Sphingobacteriales	f__Lentimicrobiaceae	g__Lentimicrobium	67	0	1
n57	n57	Lacibacter	k__Bacteria	p__Bacteroidota	c__Bacteroidia	o__Chitinophagales	f__Chitinophagaceae	g__Lacibacter	85	1	1		n57	n57	Mucilaginibacter	k__Bacteria	p__Bacteroidota	c__Bacteroidia	o__Sphingobacteriales	f__Sphingobacteriaceae	g__Mucilaginibacter	72	0.117041	5	1		n57	n57	unidentified_Lentimicrobiaceae	k__Bacteria	p__Bacteroidota	c__Bacteroidia	o__Sphingobacteriales	f__Lentimicrobiaceae	g__unidentified_Lentimicrobiaceae	67	0	1
n58	n58	Niastella	k__Bacteria	p__Bacteroidota	c__Bacteroidia	o__Chitinophagales	f__Chitinophagaceae	g__Niastella	85	1	1		n58	n58	unidentified_Sphingobacteriales	k__Bacteria	p__Bacteroidota	c__Bacteroidia	o__Sphingobacteriales	f__unidentified_Sphingobacteriales	g__unidentified_Sphingobacteriales	48	0	2	1		n58	n58	Mucilaginibacter	k__Bacteria	p__Bacteroidota	c__Bacteroidia	o__Sphingobacteriales	f__Sphingobacteriaceae	g__Mucilaginibacter	67	0	1
n59	n59	Puia	k__Bacteria	p__Bacteroidota	c__Bacteroidia	o__Chitinophagales	f__Chitinophagaceae	g__Puia	85	1	1		n59	n59	Ignavibacterium	k__Bacteria	p__Bacteroidota	c__Ignavibacteria	o__Ignavibacteriales	f__Ignavibacteriaceae	g__Ignavibacterium	72	0.117041	5	1		n59	n59	unidentified_Sphingobacteriales	k__Bacteria	p__Bacteroidota	c__Bacteroidia	o__Sphingobacteriales	f__unidentified_Sphingobacteriales	g__unidentified_Sphingobacteriales	64	3	1
n60	n60	Sediminibacterium	k__Bacteria	p__Bacteroidota	c__Bacteroidia	o__Chitinophagales	f__Chitinophagaceae	g__Sediminibacterium	85	1	1		n60	n60	unidentified_Berkelbacteria	k__Bacteria	p__Berkelbacteria	c__unidentified_Berkelbacteria	o__unidentified_Berkelbacteria	f__unidentified_Berkelbacteria	g__unidentified_Berkelbacteria	37	0	3	1		n60	n60	Ignavibacterium	k__Bacteria	p__Bacteroidota	c__Ignavibacteria	o__Ignavibacteriales	f__Ignavibacteriaceae	g__Ignavibacterium	56	2	1
n61	n61	Terrimonas	k__Bacteria	p__Bacteroidota	c__Bacteroidia	o__Chitinophagales	f__Chitinophagaceae	g__Terrimonas	98	3	1		n61	n61	Anaerolinea	k__Bacteria	p__Chloroflexi	c__Anaerolineae	o__Anaerolineales	f__Anaerolineaceae	g__Anaerolinea	72	0.117041	5	1		n61	n61	unidentified_Berkelbacteria	k__Bacteria	p__Berkelbacteria	c__unidentified_Berkelbacteria	o__unidentified_Berkelbacteria	f__unidentified_Berkelbacteria	g__unidentified_Berkelbacteria	64	3	1
n62	n62	Flavobacterium	k__Bacteria	p__Bacteroidota	c__Bacteroidia	o__Flavobacteriales	f__Flavobacteriaceae	g__Flavobacterium	98	3	1		n62	n62	Leptolinea	k__Bacteria	p__Chloroflexi	c__Anaerolineae	o__Anaerolineales	f__Anaerolineaceae	g__Leptolinea	48	0	2	1		n62	n62	Neochlamydia	k__Bacteria	p__Chlamydiae	c__unidentified_Chlamydiae	o__Chlamydiales	f__Parachlamydiaceae	g__Neochlamydia	9	1	1
n63	n63	Chryseobacterium	k__Bacteria	p__Bacteroidota	c__Bacteroidia	o__Flavobacteriales	f__Weeksellaceae	g__Chryseobacterium	85	1	1		n63	n63	unidentified_Anaerolineaceae	k__Bacteria	p__Chloroflexi	c__Anaerolineae	o__Anaerolineales	f__Anaerolineaceae	g__unidentified_Anaerolineaceae	17	0	0	1		n63	n63	Anaerolinea	k__Bacteria	p__Chloroflexi	c__Anaerolineae	o__Anaerolineales	f__Anaerolineaceae	g__Anaerolinea	64	3	1
n64	n64	Lentimicrobium	k__Bacteria	p__Bacteroidota	c__Bacteroidia	o__Sphingobacteriales	f__Lentimicrobiaceae	g__Lentimicrobium	85	1	1		n64	n64	unidentified_Anaerolineae	k__Bacteria	p__Chloroflexi	c__Anaerolineae	o__unidentified_Anaerolineae	f__unidentified_Anaerolineae	g__unidentified_Anaerolineae	37	0	3	1		n64	n64	Bellilinea	k__Bacteria	p__Chloroflexi	c__Anaerolineae	o__Anaerolineales	f__Anaerolineaceae	g__Bellilinea	64	3	1
n65	n65	unidentified_Lentimicrobiaceae	k__Bacteria	p__Bacteroidota	c__Bacteroidia	o__Sphingobacteriales	f__Lentimicrobiaceae	g__unidentified_Lentimicrobiaceae	85	1	1		n65	n65	Kouleothrix	k__Bacteria	p__Chloroflexi	c__Chloroflexia	o__Chloroflexales	f__Roseiflexaceae	g__Kouleothrix	7	0	4	1		n65	n65	Leptolinea	k__Bacteria	p__Chloroflexi	c__Anaerolineae	o__Anaerolineales	f__Anaerolineaceae	g__Leptolinea	56	2	1
n66	n66	Mucilaginibacter	k__Bacteria	p__Bacteroidota	c__Bacteroidia	o__Sphingobacteriales	f__Sphingobacteriaceae	g__Mucilaginibacter	98	3	1		n66	n66	unidentified_Dehalococcoidales	k__Bacteria	p__Chloroflexi	c__Dehalococcoidia	o__Dehalococcoidales	f__unidentified_Dehalococcoidales	g__unidentified_Dehalococcoidales	6	0	1	1		n66	n66	Longilinea	k__Bacteria	p__Chloroflexi	c__Anaerolineae	o__Anaerolineales	f__Anaerolineaceae	g__Longilinea	64	3	1
n67	n67	Pedobacter	k__Bacteria	p__Bacteroidota	c__Bacteroidia	o__Sphingobacteriales	f__Sphingobacteriaceae	g__Pedobacter	7	0	1		n67	n67	unidentified_Dehalococcoidia	k__Bacteria	p__Chloroflexi	c__Dehalococcoidia	o__unidentified_Dehalococcoidia	f__unidentified_Dehalococcoidia	g__unidentified_Dehalococcoidia	48	0	2	1		n67	n67	unidentified_Anaerolineaceae	k__Bacteria	p__Chloroflexi	c__Anaerolineae	o__Anaerolineales	f__Anaerolineaceae	g__unidentified_Anaerolineaceae	64	3	1
n68	n68	Sphingobacterium	k__Bacteria	p__Bacteroidota	c__Bacteroidia	o__Sphingobacteriales	f__Sphingobacteriaceae	g__Sphingobacterium	98	3	1		n68	n68	unidentified_Chloroflexi	k__Bacteria	p__Chloroflexi	c__unidentified_Chloroflexi	o__unidentified_Chloroflexi	f__unidentified_Chloroflexi	g__unidentified_Chloroflexi	37	0	3	1		n68	n68	unidentified_Dehalococcoidales	k__Bacteria	p__Chloroflexi	c__Dehalococcoidia	o__Dehalococcoidales	f__unidentified_Dehalococcoidales	g__unidentified_Dehalococcoidales	64	3	1
n69	n69	unidentified_Sphingobacteriales	k__Bacteria	p__Bacteroidota	c__Bacteroidia	o__Sphingobacteriales	f__unidentified_Sphingobacteriales	g__unidentified_Sphingobacteriales	85	1	1		n69	n69	unidentified_Elusimicrobiota	k__Bacteria	p__Elusimicrobiota	c__unidentified_Elusimicrobiota	o__unidentified_Elusimicrobiota	f__unidentified_Elusimicrobiota	g__unidentified_Elusimicrobiota	72	0.117041	5	1		n69	n69	unidentified_Dehalococcoidia	k__Bacteria	p__Chloroflexi	c__Dehalococcoidia	o__unidentified_Dehalococcoidia	f__unidentified_Dehalococcoidia	g__unidentified_Dehalococcoidia	67	0	1
n70	n70	unidentified_Bacteroidia	k__Bacteria	p__Bacteroidota	c__Bacteroidia	o__unidentified_Bacteroidia	f__unidentified_Bacteroidia	g__unidentified_Bacteroidia	85	1	1		n70	n70	Bacillus	k__Bacteria	p__Firmicutes	c__Bacilli	o__Bacillales	f__Bacillaceae	g__Bacillus	48	0	2	1		n70	n70	unidentified_Chloroflexi	k__Bacteria	p__Chloroflexi	c__unidentified_Chloroflexi	o__unidentified_Chloroflexi	f__unidentified_Chloroflexi	g__unidentified_Chloroflexi	64	3	1
n71	n71	Ignavibacterium	k__Bacteria	p__Bacteroidota	c__Ignavibacteria	o__Ignavibacteriales	f__Ignavibacteriaceae	g__Ignavibacterium	85	1	1		n71	n71	Effusibacillus	k__Bacteria	p__Firmicutes	c__Bacilli	o__unidentified_Bacilli	f__Alicyclobacillaceae	g__Effusibacillus	37	0	3	1		n71	n71	unidentified_Elusimicrobia	k__Bacteria	p__Elusimicrobia	c__unidentified_Elusimicrobia	o__unidentified_Elusimicrobia	f__unidentified_Elusimicrobia	g__unidentified_Elusimicrobia	64	3	1
n72	n72	unidentified_Berkelbacteria	k__Bacteria	p__Berkelbacteria	c__unidentified_Berkelbacteria	o__unidentified_Berkelbacteria	f__unidentified_Berkelbacteria	g__unidentified_Berkelbacteria	85	1	1		n72	n72	Tumebacillus	k__Bacteria	p__Firmicutes	c__Bacilli	o__unidentified_Bacilli	f__Alicyclobacillaceae	g__Tumebacillus	72	0.117041	5	1		n72	n72	Endomicrobium	k__Bacteria	p__Elusimicrobiota	c__Endomicrobia	o__Endomicrobiales	f__Endomicrobiaceae	g__Endomicrobium	14	1	1
n73	n73	unidentified_Chlamydiales	k__Bacteria	p__Chlamydiae	c__unidentified_Chlamydiae	o__Chlamydiales	f__unidentified_Chlamydiales	g__unidentified_Chlamydiales	14	2	1		n73	n73	Ammoniphilus	k__Bacteria	p__Firmicutes	c__Bacilli	o__unidentified_Bacilli	f__Paenibacillaceae	g__Ammoniphilus	48	0	2	1		n73	n73	Bacillus	k__Bacteria	p__Firmicutes	c__Bacilli	o__Bacillales	f__Bacillaceae	g__Bacillus	56	2	1
n74	n74	Anaerolinea	k__Bacteria	p__Chloroflexi	c__Anaerolineae	o__Anaerolineales	f__Anaerolineaceae	g__Anaerolinea	85	1	1		n74	n74	Paenibacillus	k__Bacteria	p__Firmicutes	c__Bacilli	o__unidentified_Bacilli	f__Paenibacillaceae	g__Paenibacillus	17	0	0	1		n74	n74	Streptococcus	k__Bacteria	p__Firmicutes	c__Bacilli	o__Lactobacillales	f__Streptococcaceae	g__Streptococcus	56	2	1
n75	n75	Bellilinea	k__Bacteria	p__Chloroflexi	c__Anaerolineae	o__Anaerolineales	f__Anaerolineaceae	g__Bellilinea	85	1	1		n75	n75	Brevibacillus	k__Bacteria	p__Firmicutes	c__Bacilli	o__unidentified_Bacilli	f__unidentified_Bacilli	g__Brevibacillus	72	0.117041	5	1		n75	n75	Tumebacillus	k__Bacteria	p__Firmicutes	c__Bacilli	o__unidentified_Bacilli	f__Alicyclobacillaceae	g__Tumebacillus	5	1	1
n76	n76	Leptolinea	k__Bacteria	p__Chloroflexi	c__Anaerolineae	o__Anaerolineales	f__Anaerolineaceae	g__Leptolinea	85	1	1		n76	n76	unidentified_Clostridiaceae	k__Bacteria	p__Firmicutes	c__Clostridia	o__Clostridiales	f__Clostridiaceae	g__unidentified_Clostridiaceae	37	0	3	1		n76	n76	Ammoniphilus	k__Bacteria	p__Firmicutes	c__Bacilli	o__unidentified_Bacilli	f__Paenibacillaceae	g__Ammoniphilus	64	3	1
n77	n77	Levilinea	k__Bacteria	p__Chloroflexi	c__Anaerolineae	o__Anaerolineales	f__Anaerolineaceae	g__Levilinea	85	1	1		n77	n77	Fonticella	k__Bacteria	p__Firmicutes	c__Clostridia	o__Clostridiales	f__unidentified_Clostridiales	g__Fonticella	37	0	3	1		n77	n77	Paenibacillus	k__Bacteria	p__Firmicutes	c__Bacilli	o__unidentified_Bacilli	f__Paenibacillaceae	g__Paenibacillus	64	3	1
n78	n78	Longilinea	k__Bacteria	p__Chloroflexi	c__Anaerolineae	o__Anaerolineales	f__Anaerolineaceae	g__Longilinea	36	0	1		n78	n78	Ruminiclostridium	k__Bacteria	p__Firmicutes	c__Clostridia	o__unidentified_Clostridia	f__Hungateiclostridiaceae	g__Ruminiclostridium	72	0.117041	5	1		n78	n78	Brevibacillus	k__Bacteria	p__Firmicutes	c__Bacilli	o__unidentified_Bacilli	f__unidentified_Bacilli	g__Brevibacillus	14	1	1
n79	n79	unidentified_Anaerolineaceae	k__Bacteria	p__Chloroflexi	c__Anaerolineae	o__Anaerolineales	f__Anaerolineaceae	g__unidentified_Anaerolineaceae	85	1	1		n79	n79	Symbiobacterium	k__Bacteria	p__Firmicutes	c__unidentified_Firmicutes	o__unidentified_Firmicutes	f__unidentified_Firmicutes	g__Symbiobacterium	48	0	2	1		n79	n79	unidentified_Clostridiaceae	k__Bacteria	p__Firmicutes	c__Clostridia	o__Clostridiales	f__Clostridiaceae	g__unidentified_Clostridiaceae	14	1	1
n80	n80	unidentified_Anaerolineae	k__Bacteria	p__Chloroflexi	c__Anaerolineae	o__unidentified_Anaerolineae	f__unidentified_Anaerolineae	g__unidentified_Anaerolineae	85	1	1		n80	n80	Gemmatimonas	k__Bacteria	p__Gemmatimonadetes	c__unidentified_Gemmatimonadetes	o__Gemmatimonadales	f__Gemmatimonadaceae	g__Gemmatimonas	72	0.117041	5	1		n80	n80	Fonticella	k__Bacteria	p__Firmicutes	c__Clostridia	o__Clostridiales	f__unidentified_Clostridiales	g__Fonticella	14	1	1
n81	n81	Dehalogenimonas	k__Bacteria	p__Chloroflexi	c__Dehalococcoidia	o__Dehalococcoidales	f__Dehalococcoidaceae	g__Dehalogenimonas	98	3	1		n81	n81	unidentified_Gemmatimonadaceae	k__Bacteria	p__Gemmatimonadetes	c__unidentified_Gemmatimonadetes	o__Gemmatimonadales	f__Gemmatimonadaceae	g__unidentified_Gemmatimonadaceae	72	0.117041	5	1		n81	n81	Ercella	k__Bacteria	p__Firmicutes	c__Clostridia	o__unidentified_Clostridia	f__Hungateiclostridiaceae	g__Ercella	67	0	1
n82	n82	unidentified_Dehalococcoidales	k__Bacteria	p__Chloroflexi	c__Dehalococcoidia	o__Dehalococcoidales	f__unidentified_Dehalococcoidales	g__unidentified_Dehalococcoidales	98	3	1		n82	n82	unidentified_Gemmatimonadota	k__Bacteria	p__Gemmatimonadota	c__unidentified_Gemmatimonadota	o__unidentified_Gemmatimonadota	f__unidentified_Gemmatimonadota	g__unidentified_Gemmatimonadota	17	0	0	1		n82	n82	Ruminiclostridium	k__Bacteria	p__Firmicutes	c__Clostridia	o__unidentified_Clostridia	f__Hungateiclostridiaceae	g__Ruminiclostridium	64	3	1
n83	n83	unidentified_Dehalococcoidia	k__Bacteria	p__Chloroflexi	c__Dehalococcoidia	o__unidentified_Dehalococcoidia	f__unidentified_Dehalococcoidia	g__unidentified_Dehalococcoidia	85	1	1		n83	n83	unidentified_Kryptonia	k__Bacteria	p__Kryptonia	c__unidentified_Kryptonia	o__unidentified_Kryptonia	f__unidentified_Kryptonia	g__unidentified_Kryptonia	37	0	3	1		n83	n83	Sedimentibacter	k__Bacteria	p__Firmicutes	c__Clostridia	o__unidentified_Clostridia	f__unidentified_Clostridia	g__Sedimentibacter	14	1	1
n84	n84	unidentified_Chloroflexi	k__Bacteria	p__Chloroflexi	c__unidentified_Chloroflexi	o__unidentified_Chloroflexi	f__unidentified_Chloroflexi	g__unidentified_Chloroflexi	85	1	1		n84	n84	unidentified_Methylomirabilota	k__Bacteria	p__Methylomirabilota	c__unidentified_Methylomirabilota	o__unidentified_Methylomirabilota	f__unidentified_Methylomirabilota	g__unidentified_Methylomirabilota	48	0	2	1		n84	n84	Syntrophomonas	k__Bacteria	p__Firmicutes	c__unidentified_Firmicutes	o__unidentified_Firmicutes	f__Syntrophomonadaceae	g__Syntrophomonas	9	1	1
n85	n85	Meiothermus	k__Bacteria	p__Deinococcota	c__Deinococci	o__Thermales	f__Thermaceae	g__Meiothermus	85	1	1		n85	n85	Anaeromyxobacter	k__Bacteria	p__Myxococcota	c__Myxococcia	o__Myxococcales	f__Anaeromyxobacteraceae	g__Anaeromyxobacter	48	0	2	1		n85	n85	Desulfurispora	k__Bacteria	p__Firmicutes	c__unidentified_Firmicutes	o__unidentified_Firmicutes	f__unidentified_Firmicutes	g__Desulfurispora	67	0	1
n86	n86	unidentified_Elusimicrobia	k__Bacteria	p__Elusimicrobia	c__unidentified_Elusimicrobia	o__unidentified_Elusimicrobia	f__unidentified_Elusimicrobia	g__unidentified_Elusimicrobia	98	3	1		n86	n86	unidentified_Myxococcaceae	k__Bacteria	p__Myxococcota	c__Myxococcia	o__Myxococcales	f__Myxococcaceae	g__unidentified_Myxococcaceae	48	0	2	1		n86	n86	Symbiobacterium	k__Bacteria	p__Firmicutes	c__unidentified_Firmicutes	o__unidentified_Firmicutes	f__unidentified_Firmicutes	g__Symbiobacterium	64	3	1
n87	n87	Endomicrobium	k__Bacteria	p__Elusimicrobiota	c__Endomicrobia	o__Endomicrobiales	f__Endomicrobiaceae	g__Endomicrobium	98	3	1		n87	n87	Vulgatibacter	k__Bacteria	p__Myxococcota	c__Myxococcia	o__Myxococcales	f__Vulgatibacteraceae	g__Vulgatibacter	6	0	1	1		n87	n87	Leptotrichia	k__Bacteria	p__Fusobacteriota	c__Fusobacteriia	o__Fusobacteriales	f__Leptotrichiaceae	g__Leptotrichia	5	1	1
n88	n88	Bacillus	k__Bacteria	p__Firmicutes	c__Bacilli	o__Bacillales	f__Bacillaceae	g__Bacillus	98	3	1		n88	n88	Haliangium	k__Bacteria	p__Myxococcota	c__unidentified_Myxococcota	o__unidentified_Myxococcota	f__Haliangiaceae	g__Haliangium	72	0.117041	5	1		n88	n88	Gemmatimonas	k__Bacteria	p__Gemmatimonadetes	c__unidentified_Gemmatimonadetes	o__Gemmatimonadales	f__Gemmatimonadaceae	g__Gemmatimonas	67	0	1
n89	n89	Tumebacillus	k__Bacteria	p__Firmicutes	c__Bacilli	o__unidentified_Bacilli	f__Alicyclobacillaceae	g__Tumebacillus	98	3	1		n89	n89	Phaselicystis	k__Bacteria	p__Myxococcota	c__unidentified_Myxococcota	o__unidentified_Myxococcota	f__Phaselicystidaceae	g__Phaselicystis	48	0	2	1		n89	n89	unidentified_Gemmatimonadaceae	k__Bacteria	p__Gemmatimonadetes	c__unidentified_Gemmatimonadetes	o__Gemmatimonadales	f__Gemmatimonadaceae	g__unidentified_Gemmatimonadaceae	56	2	1
n90	n90	Ammoniphilus	k__Bacteria	p__Firmicutes	c__Bacilli	o__unidentified_Bacilli	f__Paenibacillaceae	g__Ammoniphilus	98	3	1		n90	n90	Pajaroellobacter	k__Bacteria	p__Myxococcota	c__unidentified_Myxococcota	o__unidentified_Myxococcota	f__Polyangiaceae	g__Pajaroellobacter	48	0	2	1		n90	n90	unidentified_Kryptonia	k__Bacteria	p__Kryptonia	c__unidentified_Kryptonia	o__unidentified_Kryptonia	f__unidentified_Kryptonia	g__unidentified_Kryptonia	67	0	1
n91	n91	Paenibacillus	k__Bacteria	p__Firmicutes	c__Bacilli	o__unidentified_Bacilli	f__Paenibacillaceae	g__Paenibacillus	98	3	1		n91	n91	Sorangium	k__Bacteria	p__Myxococcota	c__unidentified_Myxococcota	o__unidentified_Myxococcota	f__Polyangiaceae	g__Sorangium	17	0	0	1		n91	n91	unidentified_Latescibacteria	k__Bacteria	p__Latescibacteria	c__unidentified_Latescibacteria	o__unidentified_Latescibacteria	f__unidentified_Latescibacteria	g__unidentified_Latescibacteria	64	3	1
n92	n92	Brevibacillus	k__Bacteria	p__Firmicutes	c__Bacilli	o__unidentified_Bacilli	f__unidentified_Bacilli	g__Brevibacillus	98	3	1		n92	n92	unidentified_Sandaracinaceae	k__Bacteria	p__Myxococcota	c__unidentified_Myxococcota	o__unidentified_Myxococcota	f__Sandaracinaceae	g__unidentified_Sandaracinaceae	37	0	3	1		n92	n92	unidentified_Methylomirabilota	k__Bacteria	p__Methylomirabilota	c__unidentified_Methylomirabilota	o__unidentified_Methylomirabilota	f__unidentified_Methylomirabilota	g__unidentified_Methylomirabilota	67	0	1
n93	n93	Fonticella	k__Bacteria	p__Firmicutes	c__Clostridia	o__Clostridiales	f__unidentified_Clostridiales	g__Fonticella	14	2	1		n93	n93	unidentified_Myxococcota	k__Bacteria	p__Myxococcota	c__unidentified_Myxococcota	o__unidentified_Myxococcota	f__unidentified_Myxococcota	g__unidentified_Myxococcota	37	0	3	1		n93	n93	Anaeromyxobacter	k__Bacteria	p__Myxococcota	c__Myxococcia	o__Myxococcales	f__Anaeromyxobacteraceae	g__Anaeromyxobacter	64	3	1
n94	n94	Ercella	k__Bacteria	p__Firmicutes	c__Clostridia	o__unidentified_Clostridia	f__Hungateiclostridiaceae	g__Ercella	36	0	1		n94	n94	unidentified_Nitrospiraceae	k__Bacteria	p__Nitrospirota	c__Nitrospira	o__Nitrospirales	f__Nitrospiraceae	g__unidentified_Nitrospiraceae	48	0	2	1		n94	n94	unidentified_Myxococcaceae	k__Bacteria	p__Myxococcota	c__Myxococcia	o__Myxococcales	f__Myxococcaceae	g__unidentified_Myxococcaceae	56	2	1
n95	n95	Ruminiclostridium	k__Bacteria	p__Firmicutes	c__Clostridia	o__unidentified_Clostridia	f__Hungateiclostridiaceae	g__Ruminiclostridium	36	0	1		n95	n95	unidentified_Parcubacteria	k__Bacteria	p__Parcubacteria	c__unidentified_Parcubacteria	o__unidentified_Parcubacteria	f__unidentified_Parcubacteria	g__unidentified_Parcubacteria	72	0.117041	5	1		n95	n95	Haliangium	k__Bacteria	p__Myxococcota	c__unidentified_Myxococcota	o__unidentified_Myxococcota	f__Haliangiaceae	g__Haliangium	56	2	1
n96	n96	Sporobacter	k__Bacteria	p__Firmicutes	c__Clostridia	o__unidentified_Clostridia	f__Oscillospiraceae	g__Sporobacter	7	0	1		n96	n96	unidentified_Phycisphaeraceae	k__Bacteria	p__Planctomycetota	c__Phycisphaerae	o__Phycisphaerales	f__Phycisphaeraceae	g__unidentified_Phycisphaeraceae	7	0	4	1		n96	n96	Phaselicystis	k__Bacteria	p__Myxococcota	c__unidentified_Myxococcota	o__unidentified_Myxococcota	f__Phaselicystidaceae	g__Phaselicystis	14	1	1
n97	n97	Hydrogenispora	k__Bacteria	p__Firmicutes	c__Limnochordia	o__unidentified_Limnochordia	f__unidentified_Limnochordia	g__Hydrogenispora	85	1	1		n97	n97	unidentified_Tepidisphaerales	k__Bacteria	p__Planctomycetota	c__Phycisphaerae	o__Tepidisphaerales	f__unidentified_Tepidisphaerales	g__unidentified_Tepidisphaerales	48	0	2	1		n97	n97	Pajaroellobacter	k__Bacteria	p__Myxococcota	c__unidentified_Myxococcota	o__unidentified_Myxococcota	f__Polyangiaceae	g__Pajaroellobacter	64	3	1
n98	n98	Syntrophomonas	k__Bacteria	p__Firmicutes	c__unidentified_Firmicutes	o__unidentified_Firmicutes	f__Syntrophomonadaceae	g__Syntrophomonas	98	3	1		n98	n98	Phenylobacterium	k__Bacteria	p__Proteobacteria	c__Alphaproteobacteria	o__Caulobacterales	f__Caulobacteraceae	g__Phenylobacterium	72	0.117041	5	1		n98	n98	Sorangium	k__Bacteria	p__Myxococcota	c__unidentified_Myxococcota	o__unidentified_Myxococcota	f__Polyangiaceae	g__Sorangium	67	0	1
n99	n99	Desulfurispora	k__Bacteria	p__Firmicutes	c__unidentified_Firmicutes	o__unidentified_Firmicutes	f__unidentified_Firmicutes	g__Desulfurispora	98	3	1		n99	n99	unidentified_Caulobacteraceae	k__Bacteria	p__Proteobacteria	c__Alphaproteobacteria	o__Caulobacterales	f__Caulobacteraceae	g__unidentified_Caulobacteraceae	7	0	4	1		n99	n99	unidentified_Sandaracinaceae	k__Bacteria	p__Myxococcota	c__unidentified_Myxococcota	o__unidentified_Myxococcota	f__Sandaracinaceae	g__unidentified_Sandaracinaceae	67	0	1
n100	n100	Symbiobacterium	k__Bacteria	p__Firmicutes	c__unidentified_Firmicutes	o__unidentified_Firmicutes	f__unidentified_Firmicutes	g__Symbiobacterium	7	0	1		n100	n100	unidentified_Hyphomonadaceae	k__Bacteria	p__Proteobacteria	c__Alphaproteobacteria	o__Caulobacterales	f__Hyphomonadaceae	g__unidentified_Hyphomonadaceae	48	0	2	1		n100	n100	unidentified_Myxococcota	k__Bacteria	p__Myxococcota	c__unidentified_Myxococcota	o__unidentified_Myxococcota	f__unidentified_Myxococcota	g__unidentified_Myxococcota	56	2	1
n101	n101	Gemmatimonas	k__Bacteria	p__Gemmatimonadetes	c__unidentified_Gemmatimonadetes	o__Gemmatimonadales	f__Gemmatimonadaceae	g__Gemmatimonas	98	3	1		n101	n101	Rhizomicrobium	k__Bacteria	p__Proteobacteria	c__Alphaproteobacteria	o__Micropepsales	f__Micropepsaceae	g__Rhizomicrobium	37	0	3	1		n101	n101	unidentified_Nitrospiraceae	k__Bacteria	p__Nitrospirota	c__Nitrospira	o__Nitrospirales	f__Nitrospiraceae	g__unidentified_Nitrospiraceae	67	0	1
n102	n102	unidentified_Gemmatimonadaceae	k__Bacteria	p__Gemmatimonadetes	c__unidentified_Gemmatimonadetes	o__Gemmatimonadales	f__Gemmatimonadaceae	g__unidentified_Gemmatimonadaceae	98	3	1		n102	n102	unidentified_Micropepsaceae	k__Bacteria	p__Proteobacteria	c__Alphaproteobacteria	o__Micropepsales	f__Micropepsaceae	g__unidentified_Micropepsaceae	72	0.117041	5	1		n102	n102	unidentified_Parcubacteria	k__Bacteria	p__Parcubacteria	c__unidentified_Parcubacteria	o__unidentified_Parcubacteria	f__unidentified_Parcubacteria	g__unidentified_Parcubacteria	14	1	1
n103	n103	unidentified_Kryptonia	k__Bacteria	p__Kryptonia	c__unidentified_Kryptonia	o__unidentified_Kryptonia	f__unidentified_Kryptonia	g__unidentified_Kryptonia	8	0	1		n103	n103	Methylocystis	k__Bacteria	p__Proteobacteria	c__Alphaproteobacteria	o__Rhizobiales	f__Beijerinckiaceae	g__Methylocystis	48	0	2	1		n103	n103	unidentified_Phycisphaeraceae	k__Bacteria	p__Planctomycetota	c__Phycisphaerae	o__Phycisphaerales	f__Phycisphaeraceae	g__unidentified_Phycisphaeraceae	64	3	1
n104	n104	unidentified_Latescibacteria	k__Bacteria	p__Latescibacteria	c__unidentified_Latescibacteria	o__unidentified_Latescibacteria	f__unidentified_Latescibacteria	g__unidentified_Latescibacteria	36	0	1		n104	n104	Roseiarcus	k__Bacteria	p__Proteobacteria	c__Alphaproteobacteria	o__Rhizobiales	f__Beijerinckiaceae	g__Roseiarcus	17	0	0	1		n104	n104	Caulobacter	k__Bacteria	p__Proteobacteria	c__Alphaproteobacteria	o__Caulobacterales	f__Caulobacteraceae	g__Caulobacter	56	2	1
n105	n105	unidentified_Methylomirabilota	k__Bacteria	p__Methylomirabilota	c__unidentified_Methylomirabilota	o__unidentified_Methylomirabilota	f__unidentified_Methylomirabilota	g__unidentified_Methylomirabilota	36	0	1		n105	n105	Devosia	k__Bacteria	p__Proteobacteria	c__Alphaproteobacteria	o__Rhizobiales	f__Devosiaceae	g__Devosia	7	0	4	1		n105	n105	Phenylobacterium	k__Bacteria	p__Proteobacteria	c__Alphaproteobacteria	o__Caulobacterales	f__Caulobacteraceae	g__Phenylobacterium	67	0	1
n106	n106	Anaeromyxobacter	k__Bacteria	p__Myxococcota	c__Myxococcia	o__Myxococcales	f__Anaeromyxobacteraceae	g__Anaeromyxobacter	98	3	1		n106	n106	Hyphomicrobium	k__Bacteria	p__Proteobacteria	c__Alphaproteobacteria	o__Rhizobiales	f__Hyphomicrobiaceae	g__Hyphomicrobium	72	0.117041	5	1		n106	n106	unidentified_Caulobacteraceae	k__Bacteria	p__Proteobacteria	c__Alphaproteobacteria	o__Caulobacterales	f__Caulobacteraceae	g__unidentified_Caulobacteraceae	64	3	1
n107	n107	unidentified_Myxococcaceae	k__Bacteria	p__Myxococcota	c__Myxococcia	o__Myxococcales	f__Myxococcaceae	g__unidentified_Myxococcaceae	98	3	1		n107	n107	Pedomicrobium	k__Bacteria	p__Proteobacteria	c__Alphaproteobacteria	o__Rhizobiales	f__Hyphomicrobiaceae	g__Pedomicrobium	37	0	3	1		n107	n107	unidentified_Hyphomonadaceae	k__Bacteria	p__Proteobacteria	c__Alphaproteobacteria	o__Caulobacterales	f__Hyphomonadaceae	g__unidentified_Hyphomonadaceae	5	1	1
n108	n108	Vulgatibacter	k__Bacteria	p__Myxococcota	c__Myxococcia	o__Myxococcales	f__Vulgatibacteraceae	g__Vulgatibacter	36	0	1		n108	n108	Mesorhizobium	k__Bacteria	p__Proteobacteria	c__Alphaproteobacteria	o__Rhizobiales	f__Rhizobiaceae	g__Mesorhizobium	37	0	3	1		n108	n108	unidentified_Micropepsaceae	k__Bacteria	p__Proteobacteria	c__Alphaproteobacteria	o__Micropepsales	f__Micropepsaceae	g__unidentified_Micropepsaceae	67	0	1
n109	n109	Haliangium	k__Bacteria	p__Myxococcota	c__unidentified_Myxococcota	o__unidentified_Myxococcota	f__Haliangiaceae	g__Haliangium	98	3	1		n109	n109	Bauldia	k__Bacteria	p__Proteobacteria	c__Alphaproteobacteria	o__Rhizobiales	f__unidentified_Rhizobiales	g__Bauldia	72	0.117041	5	1		n109	n109	Methylocystis	k__Bacteria	p__Proteobacteria	c__Alphaproteobacteria	o__Rhizobiales	f__Beijerinckiaceae	g__Methylocystis	67	0	1
n110	n110	Phaselicystis	k__Bacteria	p__Myxococcota	c__unidentified_Myxococcota	o__unidentified_Myxococcota	f__Phaselicystidaceae	g__Phaselicystis	98	3	1		n110	n110	Methyloceanibacter	k__Bacteria	p__Proteobacteria	c__Alphaproteobacteria	o__Rhizobiales	f__unidentified_Rhizobiales	g__Methyloceanibacter	37	0	3	1		n110	n110	Roseiarcus	k__Bacteria	p__Proteobacteria	c__Alphaproteobacteria	o__Rhizobiales	f__Beijerinckiaceae	g__Roseiarcus	9	1	1
n111	n111	Aetherobacter	k__Bacteria	p__Myxococcota	c__unidentified_Myxococcota	o__unidentified_Myxococcota	f__Polyangiaceae	g__Aetherobacter	36	0	1		n111	n111	Nordella	k__Bacteria	p__Proteobacteria	c__Alphaproteobacteria	o__Rhizobiales	f__unidentified_Rhizobiales	g__Nordella	72	0.117041	5	1		n111	n111	Devosia	k__Bacteria	p__Proteobacteria	c__Alphaproteobacteria	o__Rhizobiales	f__Devosiaceae	g__Devosia	64	3	1
n112	n112	Pajaroellobacter	k__Bacteria	p__Myxococcota	c__unidentified_Myxococcota	o__unidentified_Myxococcota	f__Polyangiaceae	g__Pajaroellobacter	85	1	1		n112	n112	Bradyrhizobium	k__Bacteria	p__Proteobacteria	c__Alphaproteobacteria	o__Rhizobiales	f__Xanthobacteraceae	g__Bradyrhizobium	48	0	2	1		n112	n112	Hyphomicrobium	k__Bacteria	p__Proteobacteria	c__Alphaproteobacteria	o__Rhizobiales	f__Hyphomicrobiaceae	g__Hyphomicrobium	67	0	1
n113	n113	Polyangium	k__Bacteria	p__Myxococcota	c__unidentified_Myxococcota	o__unidentified_Myxococcota	f__Polyangiaceae	g__Polyangium	7	0	1		n113	n113	Pseudolabrys	k__Bacteria	p__Proteobacteria	c__Alphaproteobacteria	o__Rhizobiales	f__Xanthobacteraceae	g__Pseudolabrys	48	0	2	1		n113	n113	Pedomicrobium	k__Bacteria	p__Proteobacteria	c__Alphaproteobacteria	o__Rhizobiales	f__Hyphomicrobiaceae	g__Pedomicrobium	56	2	1
n114	n114	Sorangium	k__Bacteria	p__Myxococcota	c__unidentified_Myxococcota	o__unidentified_Myxococcota	f__Polyangiaceae	g__Sorangium	98	3	1		n114	n114	Rhodoplanes	k__Bacteria	p__Proteobacteria	c__Alphaproteobacteria	o__Rhizobiales	f__Xanthobacteraceae	g__Rhodoplanes	37	0	3	1		n114	n114	Ensifer	k__Bacteria	p__Proteobacteria	c__Alphaproteobacteria	o__Rhizobiales	f__Rhizobiaceae	g__Ensifer	56	2	1
n115	n115	Sandaracinus	k__Bacteria	p__Myxococcota	c__unidentified_Myxococcota	o__unidentified_Myxococcota	f__Sandaracinaceae	g__Sandaracinus	85	1	1		n115	n115	unidentified_Xanthobacteraceae	k__Bacteria	p__Proteobacteria	c__Alphaproteobacteria	o__Rhizobiales	f__Xanthobacteraceae	g__unidentified_Xanthobacteraceae	48	0	2	1		n115	n115	Mesorhizobium	k__Bacteria	p__Proteobacteria	c__Alphaproteobacteria	o__Rhizobiales	f__Rhizobiaceae	g__Mesorhizobium	67	0	1
n116	n116	unidentified_Sandaracinaceae	k__Bacteria	p__Myxococcota	c__unidentified_Myxococcota	o__unidentified_Myxococcota	f__Sandaracinaceae	g__unidentified_Sandaracinaceae	85	1	1		n116	n116	unidentified_Rhodospirillaceae	k__Bacteria	p__Proteobacteria	c__Alphaproteobacteria	o__Rhodospirillales	f__Rhodospirillaceae	g__unidentified_Rhodospirillaceae	6	0	1	1		n116	n116	Bauldia	k__Bacteria	p__Proteobacteria	c__Alphaproteobacteria	o__Rhizobiales	f__unidentified_Rhizobiales	g__Bauldia	56	2	1
n117	n117	unidentified_Myxococcota	k__Bacteria	p__Myxococcota	c__unidentified_Myxococcota	o__unidentified_Myxococcota	f__unidentified_Myxococcota	g__unidentified_Myxococcota	98	3	1		n117	n117	unidentified_Rhodospirillales	k__Bacteria	p__Proteobacteria	c__Alphaproteobacteria	o__Rhodospirillales	f__unidentified_Rhodospirillales	g__unidentified_Rhodospirillales	72	0.117041	5	1		n117	n117	Methyloceanibacter	k__Bacteria	p__Proteobacteria	c__Alphaproteobacteria	o__Rhizobiales	f__unidentified_Rhizobiales	g__Methyloceanibacter	56	2	1
n118	n118	unidentified_Nitrospiraceae	k__Bacteria	p__Nitrospirota	c__Nitrospira	o__Nitrospirales	f__Nitrospiraceae	g__unidentified_Nitrospiraceae	85	1	1		n118	n118	Novosphingobium	k__Bacteria	p__Proteobacteria	c__Alphaproteobacteria	o__Sphingomonadales	f__Sphingomonadaceae	g__Novosphingobium	72	0.117041	5	1		n118	n118	Nordella	k__Bacteria	p__Proteobacteria	c__Alphaproteobacteria	o__Rhizobiales	f__unidentified_Rhizobiales	g__Nordella	64	3	1
n119	n119	unidentified_Parcubacteria	k__Bacteria	p__Parcubacteria	c__unidentified_Parcubacteria	o__unidentified_Parcubacteria	f__unidentified_Parcubacteria	g__unidentified_Parcubacteria	98	3	1		n119	n119	Sphingomonas	k__Bacteria	p__Proteobacteria	c__Alphaproteobacteria	o__Sphingomonadales	f__Sphingomonadaceae	g__Sphingomonas	48	0	2	1		n119	n119	Bradyrhizobium	k__Bacteria	p__Proteobacteria	c__Alphaproteobacteria	o__Rhizobiales	f__Xanthobacteraceae	g__Bradyrhizobium	67	0	1
n120	n120	unidentified_Tepidisphaerales	k__Bacteria	p__Planctomycetota	c__Phycisphaerae	o__Tepidisphaerales	f__unidentified_Tepidisphaerales	g__unidentified_Tepidisphaerales	98	3	1		n120	n120	unidentified_Acetobacteraceae	k__Bacteria	p__Proteobacteria	c__Alphaproteobacteria	o__unidentified_Alphaproteobacteria	f__Acetobacteraceae	g__unidentified_Acetobacteraceae	17	0	0	1		n120	n120	Pseudolabrys	k__Bacteria	p__Proteobacteria	c__Alphaproteobacteria	o__Rhizobiales	f__Xanthobacteraceae	g__Pseudolabrys	64	3	1
n121	n121	Phenylobacterium	k__Bacteria	p__Proteobacteria	c__Alphaproteobacteria	o__Caulobacterales	f__Caulobacteraceae	g__Phenylobacterium	85	1	1		n121	n121	Azospirillum	k__Bacteria	p__Proteobacteria	c__Alphaproteobacteria	o__unidentified_Alphaproteobacteria	f__Azospirillaceae	g__Azospirillum	72	0.117041	5	1		n121	n121	Rhodoplanes	k__Bacteria	p__Proteobacteria	c__Alphaproteobacteria	o__Rhizobiales	f__Xanthobacteraceae	g__Rhodoplanes	215	1	0.25664
n122	n122	unidentified_Caulobacteraceae	k__Bacteria	p__Proteobacteria	c__Alphaproteobacteria	o__Caulobacterales	f__Caulobacteraceae	g__unidentified_Caulobacteraceae	85	1	1		n122	n122	unidentified_Azospirillaceae	k__Bacteria	p__Proteobacteria	c__Alphaproteobacteria	o__unidentified_Alphaproteobacteria	f__Azospirillaceae	g__unidentified_Azospirillaceae	72	0.117041	5	1		n122	n122	unidentified_Xanthobacteraceae	k__Bacteria	p__Proteobacteria	c__Alphaproteobacteria	o__Rhizobiales	f__Xanthobacteraceae	g__unidentified_Xanthobacteraceae	56	2	1
n123	n123	Hirschia	k__Bacteria	p__Proteobacteria	c__Alphaproteobacteria	o__Caulobacterales	f__Hyphomonadaceae	g__Hirschia	85	1	1		n123	n123	unidentified_Paracaedibacteraceae	k__Bacteria	p__Proteobacteria	c__Alphaproteobacteria	o__unidentified_Alphaproteobacteria	f__Paracaedibacteraceae	g__unidentified_Paracaedibacteraceae	17	0	0	1		n123	n123	Rhodobacter	k__Bacteria	p__Proteobacteria	c__Alphaproteobacteria	o__Rhodobacterales	f__Rhodobacteraceae	g__Rhodobacter	56	2	1
n124	n124	unidentified_Hyphomonadaceae	k__Bacteria	p__Proteobacteria	c__Alphaproteobacteria	o__Caulobacterales	f__Hyphomonadaceae	g__unidentified_Hyphomonadaceae	36	0	1		n124	n124	Reyranella	k__Bacteria	p__Proteobacteria	c__Alphaproteobacteria	o__unidentified_Alphaproteobacteria	f__Reyranellaceae	g__Reyranella	37	0	3	1		n124	n124	unidentified_Rhodospirillaceae	k__Bacteria	p__Proteobacteria	c__Alphaproteobacteria	o__Rhodospirillales	f__Rhodospirillaceae	g__unidentified_Rhodospirillaceae	56	2	1
n125	n125	Rhizomicrobium	k__Bacteria	p__Proteobacteria	c__Alphaproteobacteria	o__Micropepsales	f__Micropepsaceae	g__Rhizomicrobium	98	3	1		n125	n125	Dongia	k__Bacteria	p__Proteobacteria	c__Alphaproteobacteria	o__unidentified_Alphaproteobacteria	f__unidentified_Alphaproteobacteria	g__Dongia	72	0.117041	5	1		n125	n125	Magnetospirillum	k__Bacteria	p__Proteobacteria	c__Alphaproteobacteria	o__Rhodospirillales	f__unidentified_Rhodospirillales	g__Magnetospirillum	67	0	1
n126	n126	unidentified_Micropepsaceae	k__Bacteria	p__Proteobacteria	c__Alphaproteobacteria	o__Micropepsales	f__Micropepsaceae	g__unidentified_Micropepsaceae	98	3	1		n126	n126	Inquilinus	k__Bacteria	p__Proteobacteria	c__Alphaproteobacteria	o__unidentified_Alphaproteobacteria	f__unidentified_Alphaproteobacteria	g__Inquilinus	48	0	2	1		n126	n126	Novosphingobium	k__Bacteria	p__Proteobacteria	c__Alphaproteobacteria	o__Sphingomonadales	f__Sphingomonadaceae	g__Novosphingobium	64	3	1
n127	n127	Bosea	k__Bacteria	p__Proteobacteria	c__Alphaproteobacteria	o__Rhizobiales	f__Beijerinckiaceae	g__Bosea	36	0	1		n127	n127	unidentified_Alphaproteobacteria	k__Bacteria	p__Proteobacteria	c__Alphaproteobacteria	o__unidentified_Alphaproteobacteria	f__unidentified_Alphaproteobacteria	g__unidentified_Alphaproteobacteria	37	0	3	1		n127	n127	Sphingomonas	k__Bacteria	p__Proteobacteria	c__Alphaproteobacteria	o__Sphingomonadales	f__Sphingomonadaceae	g__Sphingomonas	67	0	1
n128	n128	Methylocystis	k__Bacteria	p__Proteobacteria	c__Alphaproteobacteria	o__Rhizobiales	f__Beijerinckiaceae	g__Methylocystis	85	1	1		n128	n128	Cupriavidus	k__Bacteria	p__Proteobacteria	c__Gammaproteobacteria	o__Burkholderiales	f__Burkholderiaceae	g__Cupriavidus	72	0.117041	5	1		n128	n128	Roseomonas	k__Bacteria	p__Proteobacteria	c__Alphaproteobacteria	o__unidentified_Alphaproteobacteria	f__Acetobacteraceae	g__Roseomonas	67	0	1
n129	n129	Rhodoblastus	k__Bacteria	p__Proteobacteria	c__Alphaproteobacteria	o__Rhizobiales	f__Beijerinckiaceae	g__Rhodoblastus	36	0	1		n129	n129	Lautropia	k__Bacteria	p__Proteobacteria	c__Gammaproteobacteria	o__Burkholderiales	f__Burkholderiaceae	g__Lautropia	37	0	3	1		n129	n129	Azospirillum	k__Bacteria	p__Proteobacteria	c__Alphaproteobacteria	o__unidentified_Alphaproteobacteria	f__Azospirillaceae	g__Azospirillum	67	0	1
n130	n130	Roseiarcus	k__Bacteria	p__Proteobacteria	c__Alphaproteobacteria	o__Rhizobiales	f__Beijerinckiaceae	g__Roseiarcus	85	1	1		n130	n130	Pandoraea	k__Bacteria	p__Proteobacteria	c__Gammaproteobacteria	o__Burkholderiales	f__Burkholderiaceae	g__Pandoraea	72	0.117041	5	1		n130	n130	unidentified_Azospirillaceae	k__Bacteria	p__Proteobacteria	c__Alphaproteobacteria	o__unidentified_Alphaproteobacteria	f__Azospirillaceae	g__unidentified_Azospirillaceae	67	0	1
n131	n131	Devosia	k__Bacteria	p__Proteobacteria	c__Alphaproteobacteria	o__Rhizobiales	f__Devosiaceae	g__Devosia	98	3	1		n131	n131	Ralstonia	k__Bacteria	p__Proteobacteria	c__Gammaproteobacteria	o__Burkholderiales	f__Burkholderiaceae	g__Ralstonia	37	0	3	1		n131	n131	Reyranella	k__Bacteria	p__Proteobacteria	c__Alphaproteobacteria	o__unidentified_Alphaproteobacteria	f__Reyranellaceae	g__Reyranella	14	1	1
n132	n132	Hyphomicrobium	k__Bacteria	p__Proteobacteria	c__Alphaproteobacteria	o__Rhizobiales	f__Hyphomicrobiaceae	g__Hyphomicrobium	98	3	1		n132	n132	unidentified_Burkholderiaceae	k__Bacteria	p__Proteobacteria	c__Gammaproteobacteria	o__Burkholderiales	f__Burkholderiaceae	g__unidentified_Burkholderiaceae	72	0.117041	5	1		n132	n132	Dongia	k__Bacteria	p__Proteobacteria	c__Alphaproteobacteria	o__unidentified_Alphaproteobacteria	f__unidentified_Alphaproteobacteria	g__Dongia	56	2	1
n133	n133	Pedomicrobium	k__Bacteria	p__Proteobacteria	c__Alphaproteobacteria	o__Rhizobiales	f__Hyphomicrobiaceae	g__Pedomicrobium	8	0	1		n133	n133	Pseudogulbenkiania	k__Bacteria	p__Proteobacteria	c__Gammaproteobacteria	o__Burkholderiales	f__Chromobacteriaceae	g__Pseudogulbenkiania	48	0	2	1		n133	n133	Inquilinus	k__Bacteria	p__Proteobacteria	c__Alphaproteobacteria	o__unidentified_Alphaproteobacteria	f__unidentified_Alphaproteobacteria	g__Inquilinus	64	3	1
n134	n134	Kaistia	k__Bacteria	p__Proteobacteria	c__Alphaproteobacteria	o__Rhizobiales	f__Kaistiaceae	g__Kaistia	98	3	1		n134	n134	Aquabacterium	k__Bacteria	p__Proteobacteria	c__Gammaproteobacteria	o__Burkholderiales	f__Comamonadaceae	g__Aquabacterium	37	0	3	1		n134	n134	unidentified_Alphaproteobacteria	k__Bacteria	p__Proteobacteria	c__Alphaproteobacteria	o__unidentified_Alphaproteobacteria	f__unidentified_Alphaproteobacteria	g__unidentified_Alphaproteobacteria	67	0	1
n135	n135	Mesorhizobium	k__Bacteria	p__Proteobacteria	c__Alphaproteobacteria	o__Rhizobiales	f__Rhizobiaceae	g__Mesorhizobium	85	1	1		n135	n135	Comamonas	k__Bacteria	p__Proteobacteria	c__Gammaproteobacteria	o__Burkholderiales	f__Comamonadaceae	g__Comamonas	6	0	1	1		n135	n135	Sulfurifustis	k__Bacteria	p__Proteobacteria	c__Gammaproteobacteria	o__Acidiferrobacterales	f__Acidiferrobacteraceae	g__Sulfurifustis	9	1	1
n136	n136	unidentified_Rhizobiaceae	k__Bacteria	p__Proteobacteria	c__Alphaproteobacteria	o__Rhizobiales	f__Rhizobiaceae	g__unidentified_Rhizobiaceae	85	1	1		n136	n136	Curvibacter	k__Bacteria	p__Proteobacteria	c__Gammaproteobacteria	o__Burkholderiales	f__Comamonadaceae	g__Curvibacter	72	0.117041	5	1		n136	n136	Cupriavidus	k__Bacteria	p__Proteobacteria	c__Gammaproteobacteria	o__Burkholderiales	f__Burkholderiaceae	g__Cupriavidus	56	2	1
n137	n137	Bauldia	k__Bacteria	p__Proteobacteria	c__Alphaproteobacteria	o__Rhizobiales	f__unidentified_Rhizobiales	g__Bauldia	98	3	1		n137	n137	Hydrogenophaga	k__Bacteria	p__Proteobacteria	c__Gammaproteobacteria	o__Burkholderiales	f__Comamonadaceae	g__Hydrogenophaga	72	0.117041	5	1		n137	n137	Lautropia	k__Bacteria	p__Proteobacteria	c__Gammaproteobacteria	o__Burkholderiales	f__Burkholderiaceae	g__Lautropia	67	0	1
n138	n138	Methyloceanibacter	k__Bacteria	p__Proteobacteria	c__Alphaproteobacteria	o__Rhizobiales	f__unidentified_Rhizobiales	g__Methyloceanibacter	7	0	1		n138	n138	Methylibium	k__Bacteria	p__Proteobacteria	c__Gammaproteobacteria	o__Burkholderiales	f__Comamonadaceae	g__Methylibium	72	0.117041	5	1		n138	n138	Pandoraea	k__Bacteria	p__Proteobacteria	c__Gammaproteobacteria	o__Burkholderiales	f__Burkholderiaceae	g__Pandoraea	67	0	1
n139	n139	Bradyrhizobium	k__Bacteria	p__Proteobacteria	c__Alphaproteobacteria	o__Rhizobiales	f__Xanthobacteraceae	g__Bradyrhizobium	36	0	1		n139	n139	Ramlibacter	k__Bacteria	p__Proteobacteria	c__Gammaproteobacteria	o__Burkholderiales	f__Comamonadaceae	g__Ramlibacter	72	0.117041	5	1		n139	n139	Ralstonia	k__Bacteria	p__Proteobacteria	c__Gammaproteobacteria	o__Burkholderiales	f__Burkholderiaceae	g__Ralstonia	56	2	1
n140	n140	Pseudolabrys	k__Bacteria	p__Proteobacteria	c__Alphaproteobacteria	o__Rhizobiales	f__Xanthobacteraceae	g__Pseudolabrys	98	3	1		n140	n140	Rhizobacter	k__Bacteria	p__Proteobacteria	c__Gammaproteobacteria	o__Burkholderiales	f__Comamonadaceae	g__Rhizobacter	72	0.117041	5	1		n140	n140	unidentified_Burkholderiaceae	k__Bacteria	p__Proteobacteria	c__Gammaproteobacteria	o__Burkholderiales	f__Burkholderiaceae	g__unidentified_Burkholderiaceae	64	3	1
n141	n141	Rhodoplanes	k__Bacteria	p__Proteobacteria	c__Alphaproteobacteria	o__Rhizobiales	f__Xanthobacteraceae	g__Rhodoplanes	14	2	1		n141	n141	unidentified_Comamonadaceae	k__Bacteria	p__Proteobacteria	c__Gammaproteobacteria	o__Burkholderiales	f__Comamonadaceae	g__unidentified_Comamonadaceae	72	0.117041	5	1		n141	n141	Pseudogulbenkiania	k__Bacteria	p__Proteobacteria	c__Gammaproteobacteria	o__Burkholderiales	f__Chromobacteriaceae	g__Pseudogulbenkiania	67	0	1
n142	n142	unidentified_Xanthobacteraceae	k__Bacteria	p__Proteobacteria	c__Alphaproteobacteria	o__Rhizobiales	f__Xanthobacteraceae	g__unidentified_Xanthobacteraceae	98	3	1		n142	n142	Variovorax	k__Bacteria	p__Proteobacteria	c__Gammaproteobacteria	o__Burkholderiales	f__Comamonadaceae	g__Variovorax	7	0	4	1		n142	n142	Acidovorax	k__Bacteria	p__Proteobacteria	c__Gammaproteobacteria	o__Burkholderiales	f__Comamonadaceae	g__Acidovorax	67	0	1
n143	n143	Rhodobacter	k__Bacteria	p__Proteobacteria	c__Alphaproteobacteria	o__Rhodobacterales	f__Rhodobacteraceae	g__Rhodobacter	85	1	1		n143	n143	Gallionella	k__Bacteria	p__Proteobacteria	c__Gammaproteobacteria	o__Burkholderiales	f__Gallionellaceae	g__Gallionella	72	0.117041	5	1		n143	n143	Aquabacterium	k__Bacteria	p__Proteobacteria	c__Gammaproteobacteria	o__Burkholderiales	f__Comamonadaceae	g__Aquabacterium	56	2	1
n144	n144	unidentified_Rhodospirillaceae	k__Bacteria	p__Proteobacteria	c__Alphaproteobacteria	o__Rhodospirillales	f__Rhodospirillaceae	g__unidentified_Rhodospirillaceae	98	3	1		n144	n144	Sideroxydans	k__Bacteria	p__Proteobacteria	c__Gammaproteobacteria	o__Burkholderiales	f__Gallionellaceae	g__Sideroxydans	72	0.117041	5	1		n144	n144	Caenimonas	k__Bacteria	p__Proteobacteria	c__Gammaproteobacteria	o__Burkholderiales	f__Comamonadaceae	g__Caenimonas	56	2	1
n145	n145	unidentified_Rhodospirillales	k__Bacteria	p__Proteobacteria	c__Alphaproteobacteria	o__Rhodospirillales	f__unidentified_Rhodospirillales	g__unidentified_Rhodospirillales	98	3	1		n145	n145	Thiobacillus	k__Bacteria	p__Proteobacteria	c__Gammaproteobacteria	o__Burkholderiales	f__Hydrogenophilaceae	g__Thiobacillus	37	0	3	1		n145	n145	Curvibacter	k__Bacteria	p__Proteobacteria	c__Gammaproteobacteria	o__Burkholderiales	f__Comamonadaceae	g__Curvibacter	67	0	1
n146	n146	Novosphingobium	k__Bacteria	p__Proteobacteria	c__Alphaproteobacteria	o__Sphingomonadales	f__Sphingomonadaceae	g__Novosphingobium	85	1	1		n146	n146	Methylophilus	k__Bacteria	p__Proteobacteria	c__Gammaproteobacteria	o__Burkholderiales	f__Methylophilaceae	g__Methylophilus	48	0	2	1		n146	n146	Hydrogenophaga	k__Bacteria	p__Proteobacteria	c__Gammaproteobacteria	o__Burkholderiales	f__Comamonadaceae	g__Hydrogenophaga	64	3	1
n147	n147	Sphingobium	k__Bacteria	p__Proteobacteria	c__Alphaproteobacteria	o__Sphingomonadales	f__Sphingomonadaceae	g__Sphingobium	85	1	1		n147	n147	Nitrosospira	k__Bacteria	p__Proteobacteria	c__Gammaproteobacteria	o__Burkholderiales	f__Nitrosomonadaceae	g__Nitrosospira	37	0	3	1		n147	n147	Piscinibacter	k__Bacteria	p__Proteobacteria	c__Gammaproteobacteria	o__Burkholderiales	f__Comamonadaceae	g__Piscinibacter	56	2	1
n148	n148	Sphingomonas	k__Bacteria	p__Proteobacteria	c__Alphaproteobacteria	o__Sphingomonadales	f__Sphingomonadaceae	g__Sphingomonas	85	1	1		n148	n148	unidentified_Nitrosomonadaceae	k__Bacteria	p__Proteobacteria	c__Gammaproteobacteria	o__Burkholderiales	f__Nitrosomonadaceae	g__unidentified_Nitrosomonadaceae	72	0.117041	5	1		n148	n148	Ramlibacter	k__Bacteria	p__Proteobacteria	c__Gammaproteobacteria	o__Burkholderiales	f__Comamonadaceae	g__Ramlibacter	67	0	1
n149	n149	Roseomonas	k__Bacteria	p__Proteobacteria	c__Alphaproteobacteria	o__unidentified_Alphaproteobacteria	f__Acetobacteraceae	g__Roseomonas	8	0	1		n149	n149	Duganella	k__Bacteria	p__Proteobacteria	c__Gammaproteobacteria	o__Burkholderiales	f__Oxalobacteraceae	g__Duganella	72	0.117041	5	1		n149	n149	Rhizobacter	k__Bacteria	p__Proteobacteria	c__Gammaproteobacteria	o__Burkholderiales	f__Comamonadaceae	g__Rhizobacter	67	0	1
n150	n150	Azospirillum	k__Bacteria	p__Proteobacteria	c__Alphaproteobacteria	o__unidentified_Alphaproteobacteria	f__Azospirillaceae	g__Azospirillum	98	3	1		n150	n150	Massilia	k__Bacteria	p__Proteobacteria	c__Gammaproteobacteria	o__Burkholderiales	f__Oxalobacteraceae	g__Massilia	37	0	3	1		n150	n150	unidentified_Comamonadaceae	k__Bacteria	p__Proteobacteria	c__Gammaproteobacteria	o__Burkholderiales	f__Comamonadaceae	g__unidentified_Comamonadaceae	67	0	1
n151	n151	unidentified_Azospirillaceae	k__Bacteria	p__Proteobacteria	c__Alphaproteobacteria	o__unidentified_Alphaproteobacteria	f__Azospirillaceae	g__unidentified_Azospirillaceae	8	0	1		n151	n151	Noviherbaspirillum	k__Bacteria	p__Proteobacteria	c__Gammaproteobacteria	o__Burkholderiales	f__Oxalobacteraceae	g__Noviherbaspirillum	37	0	3	1		n151	n151	Variovorax	k__Bacteria	p__Proteobacteria	c__Gammaproteobacteria	o__Burkholderiales	f__Comamonadaceae	g__Variovorax	67	0	1
n152	n152	unidentified_Paracaedibacteraceae	k__Bacteria	p__Proteobacteria	c__Alphaproteobacteria	o__unidentified_Alphaproteobacteria	f__Paracaedibacteraceae	g__unidentified_Paracaedibacteraceae	98	3	1		n152	n152	unidentified_Oxalobacteraceae	k__Bacteria	p__Proteobacteria	c__Gammaproteobacteria	o__Burkholderiales	f__Oxalobacteraceae	g__unidentified_Oxalobacteraceae	17	0	0	1		n152	n152	Gallionella	k__Bacteria	p__Proteobacteria	c__Gammaproteobacteria	o__Burkholderiales	f__Gallionellaceae	g__Gallionella	64	3	1
n153	n153	Parvibaculum	k__Bacteria	p__Proteobacteria	c__Alphaproteobacteria	o__unidentified_Alphaproteobacteria	f__Parvibaculaceae	g__Parvibaculum	98	3	1		n153	n153	Sulfuritalea	k__Bacteria	p__Proteobacteria	c__Gammaproteobacteria	o__Burkholderiales	f__Rhodocyclaceae	g__Sulfuritalea	72	0.117041	5	1		n153	n153	Sideroxydans	k__Bacteria	p__Proteobacteria	c__Gammaproteobacteria	o__Burkholderiales	f__Gallionellaceae	g__Sideroxydans	67	0	1
n154	n154	Reyranella	k__Bacteria	p__Proteobacteria	c__Alphaproteobacteria	o__unidentified_Alphaproteobacteria	f__Reyranellaceae	g__Reyranella	36	0	1		n154	n154	unidentified_Burkholderiales	k__Bacteria	p__Proteobacteria	c__Gammaproteobacteria	o__Burkholderiales	f__unidentified_Burkholderiales	g__unidentified_Burkholderiales	72	0.117041	5	1		n154	n154	Thiobacillus	k__Bacteria	p__Proteobacteria	c__Gammaproteobacteria	o__Burkholderiales	f__Hydrogenophilaceae	g__Thiobacillus	67	0	1
n155	n155	Dongia	k__Bacteria	p__Proteobacteria	c__Alphaproteobacteria	o__unidentified_Alphaproteobacteria	f__unidentified_Alphaproteobacteria	g__Dongia	36	0	1		n155	n155	Legionella	k__Bacteria	p__Proteobacteria	c__Gammaproteobacteria	o__Legionellales	f__Legionellaceae	g__Legionella	72	0.117041	5	1		n155	n155	Methylophilus	k__Bacteria	p__Proteobacteria	c__Gammaproteobacteria	o__Burkholderiales	f__Methylophilaceae	g__Methylophilus	64	3	1
n156	n156	Inquilinus	k__Bacteria	p__Proteobacteria	c__Alphaproteobacteria	o__unidentified_Alphaproteobacteria	f__unidentified_Alphaproteobacteria	g__Inquilinus	36	0	1		n156	n156	Methylomicrobium	k__Bacteria	p__Proteobacteria	c__Gammaproteobacteria	o__Methylococcales	f__unidentified_Methylococcales	g__Methylomicrobium	7	0	4	1		n156	n156	Neisseria	k__Bacteria	p__Proteobacteria	c__Gammaproteobacteria	o__Burkholderiales	f__Neisseriaceae	g__Neisseria	56	2	1
n157	n157	unidentified_Alphaproteobacteria	k__Bacteria	p__Proteobacteria	c__Alphaproteobacteria	o__unidentified_Alphaproteobacteria	f__unidentified_Alphaproteobacteria	g__unidentified_Alphaproteobacteria	36	0	1		n157	n157	Acinetobacter	k__Bacteria	p__Proteobacteria	c__Gammaproteobacteria	o__Pseudomonadales	f__Moraxellaceae	g__Acinetobacter	48	0	2	1		n157	n157	unidentified_Nitrosomonadaceae	k__Bacteria	p__Proteobacteria	c__Gammaproteobacteria	o__Burkholderiales	f__Nitrosomonadaceae	g__unidentified_Nitrosomonadaceae	64	3	1
n158	n158	Cupriavidus	k__Bacteria	p__Proteobacteria	c__Gammaproteobacteria	o__Burkholderiales	f__Burkholderiaceae	g__Cupriavidus	85	1	1		n158	n158	Pseudomonas	k__Bacteria	p__Proteobacteria	c__Gammaproteobacteria	o__Pseudomonadales	f__Pseudomonadaceae	g__Pseudomonas	72	0.117041	5	1		n158	n158	Massilia	k__Bacteria	p__Proteobacteria	c__Gammaproteobacteria	o__Burkholderiales	f__Oxalobacteraceae	g__Massilia	67	0	1
n159	n159	Lautropia	k__Bacteria	p__Proteobacteria	c__Gammaproteobacteria	o__Burkholderiales	f__Burkholderiaceae	g__Lautropia	98	3	1		n159	n159	Nevskia	k__Bacteria	p__Proteobacteria	c__Gammaproteobacteria	o__Salinisphaerales	f__Solimonadaceae	g__Nevskia	37	0	3	1		n159	n159	Noviherbaspirillum	k__Bacteria	p__Proteobacteria	c__Gammaproteobacteria	o__Burkholderiales	f__Oxalobacteraceae	g__Noviherbaspirillum	56	2	1
n160	n160	Limnobacter	k__Bacteria	p__Proteobacteria	c__Gammaproteobacteria	o__Burkholderiales	f__Burkholderiaceae	g__Limnobacter	8	0	1		n160	n160	Coxiella	k__Bacteria	p__Proteobacteria	c__Gammaproteobacteria	o__unidentified_Gammaproteobacteria	f__Coxiellaceae	g__Coxiella	72	0.117041	5	1		n160	n160	unidentified_Oxalobacteraceae	k__Bacteria	p__Proteobacteria	c__Gammaproteobacteria	o__Burkholderiales	f__Oxalobacteraceae	g__unidentified_Oxalobacteraceae	56	2	1
n161	n161	Pandoraea	k__Bacteria	p__Proteobacteria	c__Gammaproteobacteria	o__Burkholderiales	f__Burkholderiaceae	g__Pandoraea	85	1	1		n161	n161	Acidibacter	k__Bacteria	p__Proteobacteria	c__Gammaproteobacteria	o__unidentified_Gammaproteobacteria	f__unidentified_Gammaproteobacteria	g__Acidibacter	72	0.117041	5	1		n161	n161	Azospira	k__Bacteria	p__Proteobacteria	c__Gammaproteobacteria	o__Burkholderiales	f__Rhodocyclaceae	g__Azospira	67	0	1
n162	n162	Ralstonia	k__Bacteria	p__Proteobacteria	c__Gammaproteobacteria	o__Burkholderiales	f__Burkholderiaceae	g__Ralstonia	98	3	1		n162	n162	Aquicella	k__Bacteria	p__Proteobacteria	c__Gammaproteobacteria	o__unidentified_Gammaproteobacteria	f__unidentified_Gammaproteobacteria	g__Aquicella	72	0.117041	5	1		n162	n162	Dechlorobacter	k__Bacteria	p__Proteobacteria	c__Gammaproteobacteria	o__Burkholderiales	f__Rhodocyclaceae	g__Dechlorobacter	64	3	1
n163	n163	unidentified_Burkholderiaceae	k__Bacteria	p__Proteobacteria	c__Gammaproteobacteria	o__Burkholderiales	f__Burkholderiaceae	g__unidentified_Burkholderiaceae	85	1	1		n163	n163	unidentified_Gammaproteobacteria	k__Bacteria	p__Proteobacteria	c__Gammaproteobacteria	o__unidentified_Gammaproteobacteria	f__unidentified_Gammaproteobacteria	g__unidentified_Gammaproteobacteria	48	0	2	1		n163	n163	Dechloromonas	k__Bacteria	p__Proteobacteria	c__Gammaproteobacteria	o__Burkholderiales	f__Rhodocyclaceae	g__Dechloromonas	64	3	1
n164	n164	Pseudogulbenkiania	k__Bacteria	p__Proteobacteria	c__Gammaproteobacteria	o__Burkholderiales	f__Chromobacteriaceae	g__Pseudogulbenkiania	98	3	1		n164	n164	Dokdonella	k__Bacteria	p__Proteobacteria	c__Gammaproteobacteria	o__Xanthomonadales	f__Rhodanobacteraceae	g__Dokdonella	72	0.117041	5	1		n164	n164	Dechlorosoma	k__Bacteria	p__Proteobacteria	c__Gammaproteobacteria	o__Burkholderiales	f__Rhodocyclaceae	g__Dechlorosoma	56	2	1
n165	n165	Acidovorax	k__Bacteria	p__Proteobacteria	c__Gammaproteobacteria	o__Burkholderiales	f__Comamonadaceae	g__Acidovorax	85	1	1		n165	n165	Dyella	k__Bacteria	p__Proteobacteria	c__Gammaproteobacteria	o__Xanthomonadales	f__Rhodanobacteraceae	g__Dyella	48	0	2	1		n165	n165	Sterolibacterium	k__Bacteria	p__Proteobacteria	c__Gammaproteobacteria	o__Burkholderiales	f__Rhodocyclaceae	g__Sterolibacterium	67	0	1
n166	n166	Aquabacterium	k__Bacteria	p__Proteobacteria	c__Gammaproteobacteria	o__Burkholderiales	f__Comamonadaceae	g__Aquabacterium	85	1	1		n166	n166	Rhodanobacter	k__Bacteria	p__Proteobacteria	c__Gammaproteobacteria	o__Xanthomonadales	f__Rhodanobacteraceae	g__Rhodanobacter	72	0.117041	5	1		n166	n166	Sulfuritalea	k__Bacteria	p__Proteobacteria	c__Gammaproteobacteria	o__Burkholderiales	f__Rhodocyclaceae	g__Sulfuritalea	67	0	1
n167	n167	Caenimonas	k__Bacteria	p__Proteobacteria	c__Gammaproteobacteria	o__Burkholderiales	f__Comamonadaceae	g__Caenimonas	85	1	1		n167	n167	Lysobacter	k__Bacteria	p__Proteobacteria	c__Gammaproteobacteria	o__Xanthomonadales	f__Xanthomonadaceae	g__Lysobacter	72	0.117041	5	1		n167	n167	Zoogloea	k__Bacteria	p__Proteobacteria	c__Gammaproteobacteria	o__Burkholderiales	f__Rhodocyclaceae	g__Zoogloea	56	2	1
n168	n168	Comamonas	k__Bacteria	p__Proteobacteria	c__Gammaproteobacteria	o__Burkholderiales	f__Comamonadaceae	g__Comamonas	14	2	1		n168	n168	Turneriella	k__Bacteria	p__Spirochaetota	c__unidentified_Spirochaetota	o__Leptospirales	f__Leptospiraceae	g__Turneriella	17	0	0	1		n168	n168	Sulfuricella	k__Bacteria	p__Proteobacteria	c__Gammaproteobacteria	o__Burkholderiales	f__Sulfuricellaceae	g__Sulfuricella	67	0	1
n169	n169	Curvibacter	k__Bacteria	p__Proteobacteria	c__Gammaproteobacteria	o__Burkholderiales	f__Comamonadaceae	g__Curvibacter	98	3	1		n169	n169	Sumerlaea	k__Bacteria	p__Sumerlaeota	c__Sumerlaeia	o__Sumerlaeales	f__Sumerlaeaceae	g__Sumerlaea	72	0.117041	5	1		n169	n169	unidentified_Burkholderiales	k__Bacteria	p__Proteobacteria	c__Gammaproteobacteria	o__Burkholderiales	f__unidentified_Burkholderiales	g__unidentified_Burkholderiales	64	3	1
n170	n170	Hydrogenophaga	k__Bacteria	p__Proteobacteria	c__Gammaproteobacteria	o__Burkholderiales	f__Comamonadaceae	g__Hydrogenophaga	14	2	1		n170	n170	unidentified_Oligoflexaceae	k__Bacteria	p__unidentified_Bacteria	c__Oligoflexia	o__Oligoflexales	f__Oligoflexaceae	g__unidentified_Oligoflexaceae	37	0	3	1		n170	n170	Enterobacter	k__Bacteria	p__Proteobacteria	c__Gammaproteobacteria	o__Enterobacterales	f__Enterobacteriaceae	g__Enterobacter	67	0	1
n171	n171	Methylibium	k__Bacteria	p__Proteobacteria	c__Gammaproteobacteria	o__Burkholderiales	f__Comamonadaceae	g__Methylibium	85	1	1		n171	n171	Silvanigrella	k__Bacteria	p__unidentified_Bacteria	c__Oligoflexia	o__Silvanigrellales	f__Silvanigrellaceae	g__Silvanigrella	48	0	2	1		n171	n171	unidentified_Enterobacteriaceae	k__Bacteria	p__Proteobacteria	c__Gammaproteobacteria	o__Enterobacterales	f__Enterobacteriaceae	g__unidentified_Enterobacteriaceae	67	0	1
n172	n172	Pelomonas	k__Bacteria	p__Proteobacteria	c__Gammaproteobacteria	o__Burkholderiales	f__Comamonadaceae	g__Pelomonas	98	3	1		n172	n172	unidentified_Oligoflexia	k__Bacteria	p__unidentified_Bacteria	c__Oligoflexia	o__unidentified_Oligoflexia	f__unidentified_Oligoflexia	g__unidentified_Oligoflexia	48	0	2	1		n172	n172	Legionella	k__Bacteria	p__Proteobacteria	c__Gammaproteobacteria	o__Legionellales	f__Legionellaceae	g__Legionella	56	2	1
n173	n173	Ramlibacter	k__Bacteria	p__Proteobacteria	c__Gammaproteobacteria	o__Burkholderiales	f__Comamonadaceae	g__Ramlibacter	98	3	1		n173	n173	Bacteriovorax	k__Bacteria	p__unidentified_Bacteria	c__unidentified_Bacteria	o__Bacteriovoracales	f__Bacteriovoracaceae	g__Bacteriovorax	72	0.117041	5	1		n173	n173	Methylobacter	k__Bacteria	p__Proteobacteria	c__Gammaproteobacteria	o__Methylococcales	f__unidentified_Methylococcales	g__Methylobacter	56	2	1
n174	n174	Rhizobacter	k__Bacteria	p__Proteobacteria	c__Gammaproteobacteria	o__Burkholderiales	f__Comamonadaceae	g__Rhizobacter	98	3	1		n174	n174	Peredibacter	k__Bacteria	p__unidentified_Bacteria	c__unidentified_Bacteria	o__Bacteriovoracales	f__Bacteriovoracaceae	g__Peredibacter	72	0.117041	5	1		n174	n174	Methylomicrobium	k__Bacteria	p__Proteobacteria	c__Gammaproteobacteria	o__Methylococcales	f__unidentified_Methylococcales	g__Methylomicrobium	64	3	1
n175	n175	unidentified_Comamonadaceae	k__Bacteria	p__Proteobacteria	c__Gammaproteobacteria	o__Burkholderiales	f__Comamonadaceae	g__unidentified_Comamonadaceae	85	1	1		n175	n175	Bdellovibrio	k__Bacteria	p__unidentified_Bacteria	c__unidentified_Bacteria	o__Bdellovibrionales	f__Bdellovibrionaceae	g__Bdellovibrio	72	0.117041	5	1		n175	n175	Methylomonas	k__Bacteria	p__Proteobacteria	c__Gammaproteobacteria	o__Methylococcales	f__unidentified_Methylococcales	g__Methylomonas	64	3	1
n176	n176	Variovorax	k__Bacteria	p__Proteobacteria	c__Gammaproteobacteria	o__Burkholderiales	f__Comamonadaceae	g__Variovorax	85	1	1		n176	n176	Desulfobacca	k__Bacteria	p__unidentified_Bacteria	c__unidentified_Bacteria	o__Desulfobaccales	f__unidentified_Desulfobaccales	g__Desulfobacca	37	0	3	1		n176	n176	Acinetobacter	k__Bacteria	p__Proteobacteria	c__Gammaproteobacteria	o__Pseudomonadales	f__Moraxellaceae	g__Acinetobacter	64	3	1
n177	n177	Gallionella	k__Bacteria	p__Proteobacteria	c__Gammaproteobacteria	o__Burkholderiales	f__Gallionellaceae	g__Gallionella	85	1	1		n177	n177	Desulfovibrio	k__Bacteria	p__unidentified_Bacteria	c__unidentified_Bacteria	o__Desulfovibrionales	f__Desulfovibrionaceae	g__Desulfovibrio	17	0	0	1		n177	n177	Pseudomonas	k__Bacteria	p__Proteobacteria	c__Gammaproteobacteria	o__Pseudomonadales	f__Pseudomonadaceae	g__Pseudomonas	67	0	1
n178	n178	Sideroxydans	k__Bacteria	p__Proteobacteria	c__Gammaproteobacteria	o__Burkholderiales	f__Gallionellaceae	g__Sideroxydans	85	1	1		n178	n178	Geothermobacter	k__Bacteria	p__unidentified_Bacteria	c__unidentified_Bacteria	o__Desulfuromonadales	f__unidentified_Desulfuromonadales	g__Geothermobacter	37	0	3	1		n178	n178	Nevskia	k__Bacteria	p__Proteobacteria	c__Gammaproteobacteria	o__Salinisphaerales	f__Solimonadaceae	g__Nevskia	56	2	1
n179	n179	Thiobacillus	k__Bacteria	p__Proteobacteria	c__Gammaproteobacteria	o__Burkholderiales	f__Hydrogenophilaceae	g__Thiobacillus	98	3	1		n179	n179	Syntrophus	k__Bacteria	p__unidentified_Bacteria	c__unidentified_Bacteria	o__Syntrophales	f__Syntrophaceae	g__Syntrophus	72	0.117041	5	1		n179	n179	Coxiella	k__Bacteria	p__Proteobacteria	c__Gammaproteobacteria	o__unidentified_Gammaproteobacteria	f__Coxiellaceae	g__Coxiella	14	1	1
n180	n180	Methylophilus	k__Bacteria	p__Proteobacteria	c__Gammaproteobacteria	o__Burkholderiales	f__Methylophilaceae	g__Methylophilus	98	3	1		n180	n180	Syntrophobacter	k__Bacteria	p__unidentified_Bacteria	c__unidentified_Bacteria	o__Syntrophobacterales	f__Syntrophobacteraceae	g__Syntrophobacter	72	0.117041	5	1		n180	n180	Steroidobacter	k__Bacteria	p__Proteobacteria	c__Gammaproteobacteria	o__unidentified_Gammaproteobacteria	f__Steroidobacteraceae	g__Steroidobacter	64	3	1
n181	n181	Nitrosospira	k__Bacteria	p__Proteobacteria	c__Gammaproteobacteria	o__Burkholderiales	f__Nitrosomonadaceae	g__Nitrosospira	85	1	1		n181	n181	unidentified_Syntrophobacterales	k__Bacteria	p__unidentified_Bacteria	c__unidentified_Bacteria	o__Syntrophobacterales	f__unidentified_Syntrophobacterales	g__unidentified_Syntrophobacterales	48	0	2	1		n181	n181	Acidibacter	k__Bacteria	p__Proteobacteria	c__Gammaproteobacteria	o__unidentified_Gammaproteobacteria	f__unidentified_Gammaproteobacteria	g__Acidibacter	64	3	1
n182	n182	Massilia	k__Bacteria	p__Proteobacteria	c__Gammaproteobacteria	o__Burkholderiales	f__Oxalobacteraceae	g__Massilia	98	3	1		n182	n182	Syntrophorhabdus	k__Bacteria	p__unidentified_Bacteria	c__unidentified_Bacteria	o__Syntrophorhabdales	f__Syntrophorhabdaceae	g__Syntrophorhabdus	72	0.117041	5	1		n182	n182	Aquicella	k__Bacteria	p__Proteobacteria	c__Gammaproteobacteria	o__unidentified_Gammaproteobacteria	f__unidentified_Gammaproteobacteria	g__Aquicella	64	3	1
n183	n183	Noviherbaspirillum	k__Bacteria	p__Proteobacteria	c__Gammaproteobacteria	o__Burkholderiales	f__Oxalobacteraceae	g__Noviherbaspirillum	98	3	1		n183	n183	Desulfopila	k__Bacteria	p__unidentified_Bacteria	c__unidentified_Bacteria	o__unidentified_Bacteria	f__Desulfocapsaceae	g__Desulfopila	6	0	1	1		n183	n183	unidentified_Gammaproteobacteria	k__Bacteria	p__Proteobacteria	c__Gammaproteobacteria	o__unidentified_Gammaproteobacteria	f__unidentified_Gammaproteobacteria	g__unidentified_Gammaproteobacteria	64	3	1
n184	n184	unidentified_Oxalobacteraceae	k__Bacteria	p__Proteobacteria	c__Gammaproteobacteria	o__Burkholderiales	f__Oxalobacteraceae	g__unidentified_Oxalobacteraceae	98	3	1		n184	n184	Citrifermentans	k__Bacteria	p__unidentified_Bacteria	c__unidentified_Bacteria	o__unidentified_Bacteria	f__Geobacteraceae	g__Citrifermentans	72	0.117041	5	1		n184	n184	Dokdonella	k__Bacteria	p__Proteobacteria	c__Gammaproteobacteria	o__Xanthomonadales	f__Rhodanobacteraceae	g__Dokdonella	64	3	1
n185	n185	Dechloromonas	k__Bacteria	p__Proteobacteria	c__Gammaproteobacteria	o__Burkholderiales	f__Rhodocyclaceae	g__Dechloromonas	8	0	1		n185	n185	Geobacter	k__Bacteria	p__unidentified_Bacteria	c__unidentified_Bacteria	o__unidentified_Bacteria	f__Geobacteraceae	g__Geobacter	72	0.117041	5	1		n185	n185	Dyella	k__Bacteria	p__Proteobacteria	c__Gammaproteobacteria	o__Xanthomonadales	f__Rhodanobacteraceae	g__Dyella	56	2	1
n186	n186	Georgfuchsia	k__Bacteria	p__Proteobacteria	c__Gammaproteobacteria	o__Burkholderiales	f__Rhodocyclaceae	g__Georgfuchsia	85	1	1		n186	n186	Geotalea	k__Bacteria	p__unidentified_Bacteria	c__unidentified_Bacteria	o__unidentified_Bacteria	f__Geobacteraceae	g__Geotalea	72	0.117041	5	1		n186	n186	Rhodanobacter	k__Bacteria	p__Proteobacteria	c__Gammaproteobacteria	o__Xanthomonadales	f__Rhodanobacteraceae	g__Rhodanobacter	67	0	1
n187	n187	Sterolibacterium	k__Bacteria	p__Proteobacteria	c__Gammaproteobacteria	o__Burkholderiales	f__Rhodocyclaceae	g__Sterolibacterium	36	0	1		n187	n187	Deferrisoma	k__Bacteria	p__unidentified_Bacteria	c__unidentified_Bacteria	o__unidentified_Bacteria	f__unidentified_Bacteria	g__Deferrisoma	48	0	2	1		n187	n187	Arenimonas	k__Bacteria	p__Proteobacteria	c__Gammaproteobacteria	o__Xanthomonadales	f__Xanthomonadaceae	g__Arenimonas	64	3	1
n188	n188	Sulfuritalea	k__Bacteria	p__Proteobacteria	c__Gammaproteobacteria	o__Burkholderiales	f__Rhodocyclaceae	g__Sulfuritalea	98	3	1		n188	n188	Desulfomonile	k__Bacteria	p__unidentified_Bacteria	c__unidentified_Bacteria	o__unidentified_Bacteria	f__unidentified_Bacteria	g__Desulfomonile	7	0	4	1		n188	n188	Lysobacter	k__Bacteria	p__Proteobacteria	c__Gammaproteobacteria	o__Xanthomonadales	f__Xanthomonadaceae	g__Lysobacter	64	3	1
n189	n189	Sulfuricella	k__Bacteria	p__Proteobacteria	c__Gammaproteobacteria	o__Burkholderiales	f__Sulfuricellaceae	g__Sulfuricella	85	1	1		n189	n189	unidentified_Bacteria	k__Bacteria	p__unidentified_Bacteria	c__unidentified_Bacteria	o__unidentified_Bacteria	f__unidentified_Bacteria	g__unidentified_Bacteria	48	0	2	1		n189	n189	Spirochaeta	k__Bacteria	p__Spirochaetota	c__Spirochaetia	o__Spirochaetales	f__Spirochaetaceae	g__Spirochaeta	56	2	1
n190	n190	unidentified_Burkholderiales	k__Bacteria	p__Proteobacteria	c__Gammaproteobacteria	o__Burkholderiales	f__unidentified_Burkholderiales	g__unidentified_Burkholderiales	36	0	1		n190	n190	Chthoniobacter	k__Bacteria	p__Verrucomicrobiota	c__Verrucomicrobiae	o__Chthoniobacterales	f__Chthoniobacteraceae	g__Chthoniobacter	72	0.117041	5	1		n190	n190	Sumerlaea	k__Bacteria	p__Sumerlaeota	c__Sumerlaeia	o__Sumerlaeales	f__Sumerlaeaceae	g__Sumerlaea	64	3	1
n191	n191	Enterobacter	k__Bacteria	p__Proteobacteria	c__Gammaproteobacteria	o__Enterobacterales	f__Enterobacteriaceae	g__Enterobacter	98	3	1		n191	n191	Lacunisphaera	k__Bacteria	p__Verrucomicrobiota	c__Verrucomicrobiae	o__Opitutales	f__Opitutaceae	g__Lacunisphaera	72	0.117041	5	1		n191	n191	Silvanigrella	k__Bacteria	p__unidentified_Bacteria	c__Oligoflexia	o__Silvanigrellales	f__Silvanigrellaceae	g__Silvanigrella	5	1	1
n192	n192	Pantoea	k__Bacteria	p__Proteobacteria	c__Gammaproteobacteria	o__Enterobacterales	f__Erwiniaceae	g__Pantoea	14	2	1		n192	n192	unidentified_Verrucomicrobiae	k__Bacteria	p__Verrucomicrobiota	c__Verrucomicrobiae	o__unidentified_Verrucomicrobiae	f__unidentified_Verrucomicrobiae	g__unidentified_Verrucomicrobiae	17	0	0	1		n192	n192	unidentified_Oligoflexia	k__Bacteria	p__unidentified_Bacteria	c__Oligoflexia	o__unidentified_Oligoflexia	f__unidentified_Oligoflexia	g__unidentified_Oligoflexia	14	1	1
n193	n193	Serratia	k__Bacteria	p__Proteobacteria	c__Gammaproteobacteria	o__Enterobacterales	f__Yersiniaceae	g__Serratia	85	1	1																n193	n193	Bacteriovorax	k__Bacteria	p__unidentified_Bacteria	c__unidentified_Bacteria	o__Bacteriovoracales	f__Bacteriovoracaceae	g__Bacteriovorax	64	3	1
n194	n194	Legionella	k__Bacteria	p__Proteobacteria	c__Gammaproteobacteria	o__Legionellales	f__Legionellaceae	g__Legionella	85	1	1																n194	n194	Peredibacter	k__Bacteria	p__unidentified_Bacteria	c__unidentified_Bacteria	o__Bacteriovoracales	f__Bacteriovoracaceae	g__Peredibacter	56	2	1
n195	n195	Methylobacter	k__Bacteria	p__Proteobacteria	c__Gammaproteobacteria	o__Methylococcales	f__unidentified_Methylococcales	g__Methylobacter	98	3	1																n195	n195	Bdellovibrio	k__Bacteria	p__unidentified_Bacteria	c__unidentified_Bacteria	o__Bdellovibrionales	f__Bdellovibrionaceae	g__Bdellovibrio	67	0	1
n196	n196	Methylomicrobium	k__Bacteria	p__Proteobacteria	c__Gammaproteobacteria	o__Methylococcales	f__unidentified_Methylococcales	g__Methylomicrobium	14	2	1																n196	n196	unidentified_Bdellovibrionaceae	k__Bacteria	p__unidentified_Bacteria	c__unidentified_Bacteria	o__Bdellovibrionales	f__Bdellovibrionaceae	g__unidentified_Bdellovibrionaceae	67	0	1
n197	n197	Methylomonas	k__Bacteria	p__Proteobacteria	c__Gammaproteobacteria	o__Methylococcales	f__unidentified_Methylococcales	g__Methylomonas	14	2	1																n197	n197	Desulfobacca	k__Bacteria	p__unidentified_Bacteria	c__unidentified_Bacteria	o__Desulfobaccales	f__unidentified_Desulfobaccales	g__Desulfobacca	56	2	1
n198	n198	Cellvibrio	k__Bacteria	p__Proteobacteria	c__Gammaproteobacteria	o__Pseudomonadales	f__Cellvibrionaceae	g__Cellvibrio	85	1	1																n198	n198	Desulfovibrio	k__Bacteria	p__unidentified_Bacteria	c__unidentified_Bacteria	o__Desulfovibrionales	f__Desulfovibrionaceae	g__Desulfovibrio	56	2	1
n199	n199	Acinetobacter	k__Bacteria	p__Proteobacteria	c__Gammaproteobacteria	o__Pseudomonadales	f__Moraxellaceae	g__Acinetobacter	85	1	1																n199	n199	Desulfuromonas	k__Bacteria	p__unidentified_Bacteria	c__unidentified_Bacteria	o__Desulfuromonadales	f__Desulfuromonadaceae	g__Desulfuromonas	64	3	1
n200	n200	unidentified_Moraxellaceae	k__Bacteria	p__Proteobacteria	c__Gammaproteobacteria	o__Pseudomonadales	f__Moraxellaceae	g__unidentified_Moraxellaceae	85	1	1																n200	n200	Geothermobacter	k__Bacteria	p__unidentified_Bacteria	c__unidentified_Bacteria	o__Desulfuromonadales	f__unidentified_Desulfuromonadales	g__Geothermobacter	67	0	1
n201	n201	Pseudomonas	k__Bacteria	p__Proteobacteria	c__Gammaproteobacteria	o__Pseudomonadales	f__Pseudomonadaceae	g__Pseudomonas	85	1	1																n201	n201	Syntrophus	k__Bacteria	p__unidentified_Bacteria	c__unidentified_Bacteria	o__Syntrophales	f__Syntrophaceae	g__Syntrophus	67	0	1
n202	n202	unidentified_Pseudomonadales	k__Bacteria	p__Proteobacteria	c__Gammaproteobacteria	o__Pseudomonadales	f__unidentified_Pseudomonadales	g__unidentified_Pseudomonadales	98	3	1																n202	n202	Smithella	k__Bacteria	p__unidentified_Bacteria	c__unidentified_Bacteria	o__Syntrophales	f__unidentified_Syntrophales	g__Smithella	64	3	1
n203	n203	Nevskia	k__Bacteria	p__Proteobacteria	c__Gammaproteobacteria	o__Salinisphaerales	f__Solimonadaceae	g__Nevskia	36	0	1																n203	n203	Syntrophobacter	k__Bacteria	p__unidentified_Bacteria	c__unidentified_Bacteria	o__Syntrophobacterales	f__Syntrophobacteraceae	g__Syntrophobacter	56	2	1
n204	n204	Coxiella	k__Bacteria	p__Proteobacteria	c__Gammaproteobacteria	o__unidentified_Gammaproteobacteria	f__Coxiellaceae	g__Coxiella	98	3	1																n204	n204	unidentified_Syntrophobacterales	k__Bacteria	p__unidentified_Bacteria	c__unidentified_Bacteria	o__Syntrophobacterales	f__unidentified_Syntrophobacterales	g__unidentified_Syntrophobacterales	64	3	1
n205	n205	Steroidobacter	k__Bacteria	p__Proteobacteria	c__Gammaproteobacteria	o__unidentified_Gammaproteobacteria	f__Steroidobacteraceae	g__Steroidobacter	7	0	1																n205	n205	Syntrophorhabdus	k__Bacteria	p__unidentified_Bacteria	c__unidentified_Bacteria	o__Syntrophorhabdales	f__Syntrophorhabdaceae	g__Syntrophorhabdus	56	2	1
n206	n206	Acidibacter	k__Bacteria	p__Proteobacteria	c__Gammaproteobacteria	o__unidentified_Gammaproteobacteria	f__unidentified_Gammaproteobacteria	g__Acidibacter	85	1	1																n206	n206	Desulfobulbus	k__Bacteria	p__unidentified_Bacteria	c__unidentified_Bacteria	o__unidentified_Bacteria	f__Desulfobulbaceae	g__Desulfobulbus	56	2	1
n207	n207	Aquicella	k__Bacteria	p__Proteobacteria	c__Gammaproteobacteria	o__unidentified_Gammaproteobacteria	f__unidentified_Gammaproteobacteria	g__Aquicella	85	1	1																n207	n207	Citrifermentans	k__Bacteria	p__unidentified_Bacteria	c__unidentified_Bacteria	o__unidentified_Bacteria	f__Geobacteraceae	g__Citrifermentans	67	0	1
n208	n208	unidentified_Gammaproteobacteria	k__Bacteria	p__Proteobacteria	c__Gammaproteobacteria	o__unidentified_Gammaproteobacteria	f__unidentified_Gammaproteobacteria	g__unidentified_Gammaproteobacteria	36	0	1																n208	n208	Geobacter	k__Bacteria	p__unidentified_Bacteria	c__unidentified_Bacteria	o__unidentified_Bacteria	f__Geobacteraceae	g__Geobacter	56	2	1
n209	n209	Dokdonella	k__Bacteria	p__Proteobacteria	c__Gammaproteobacteria	o__Xanthomonadales	f__Rhodanobacteraceae	g__Dokdonella	85	1	1																n209	n209	Geotalea	k__Bacteria	p__unidentified_Bacteria	c__unidentified_Bacteria	o__unidentified_Bacteria	f__Geobacteraceae	g__Geotalea	64	3	1
n210	n210	Dyella	k__Bacteria	p__Proteobacteria	c__Gammaproteobacteria	o__Xanthomonadales	f__Rhodanobacteraceae	g__Dyella	98	3	1																n210	n210	Deferrisoma	k__Bacteria	p__unidentified_Bacteria	c__unidentified_Bacteria	o__unidentified_Bacteria	f__unidentified_Bacteria	g__Deferrisoma	56	2	1
n211	n211	Rhodanobacter	k__Bacteria	p__Proteobacteria	c__Gammaproteobacteria	o__Xanthomonadales	f__Rhodanobacteraceae	g__Rhodanobacter	85	1	1																n211	n211	Desulfatiglans	k__Bacteria	p__unidentified_Bacteria	c__unidentified_Bacteria	o__unidentified_Bacteria	f__unidentified_Bacteria	g__Desulfatiglans	67	0	1
n212	n212	Arenimonas	k__Bacteria	p__Proteobacteria	c__Gammaproteobacteria	o__Xanthomonadales	f__Xanthomonadaceae	g__Arenimonas	248	0	0.296885																n212	n212	unidentified_Bacteria	k__Bacteria	p__unidentified_Bacteria	c__unidentified_Bacteria	o__unidentified_Bacteria	f__unidentified_Bacteria	g__unidentified_Bacteria	64	3	1
n213	n213	Lysobacter	k__Bacteria	p__Proteobacteria	c__Gammaproteobacteria	o__Xanthomonadales	f__Xanthomonadaceae	g__Lysobacter	98	3	1																n213	n213	Chthoniobacter	k__Bacteria	p__Verrucomicrobiota	c__Verrucomicrobiae	o__Chthoniobacterales	f__Chthoniobacteraceae	g__Chthoniobacter	56	2	1
n214	n214	Pseudoxanthomonas	k__Bacteria	p__Proteobacteria	c__Gammaproteobacteria	o__Xanthomonadales	f__Xanthomonadaceae	g__Pseudoxanthomonas	85	1	1																n214	n214	Lacunisphaera	k__Bacteria	p__Verrucomicrobiota	c__Verrucomicrobiae	o__Opitutales	f__Opitutaceae	g__Lacunisphaera	64	3	1
n215	n215	Stenotrophomonas	k__Bacteria	p__Proteobacteria	c__Gammaproteobacteria	o__Xanthomonadales	f__Xanthomonadaceae	g__Stenotrophomonas	36	0	1																n215	n215	unidentified_Zixibacteria	k__Bacteria	p__Zixibacteria	c__unidentified_Zixibacteria	o__unidentified_Zixibacteria	f__unidentified_Zixibacteria	g__unidentified_Zixibacteria	67	0	1
n216	n216	Spirochaeta	k__Bacteria	p__Spirochaetota	c__Spirochaetia	o__Spirochaetales	f__Spirochaetaceae	g__Spirochaeta	98	3	1
n217	n217	Brevinema	k__Bacteria	p__Spirochaetota	c__unidentified_Spirochaetota	o__Brevinematales	f__Brevinemataceae	g__Brevinema	14	2	1
n218	n218	Sumerlaea	k__Bacteria	p__Sumerlaeota	c__Sumerlaeia	o__Sumerlaeales	f__Sumerlaeaceae	g__Sumerlaea	98	3	1
n219	n219	Sulfuricurvum	k__Bacteria	p__unidentified_Bacteria	c__Campylobacterota	o__Campylobacterales	f__unidentified_Campylobacterales	g__Sulfuricurvum	14	2	1
n220	n220	unidentified_Oligoflexia	k__Bacteria	p__unidentified_Bacteria	c__Oligoflexia	o__unidentified_Oligoflexia	f__unidentified_Oligoflexia	g__unidentified_Oligoflexia	85	1	1
n221	n221	Bacteriovorax	k__Bacteria	p__unidentified_Bacteria	c__unidentified_Bacteria	o__Bacteriovoracales	f__Bacteriovoracaceae	g__Bacteriovorax	85	1	1
n222	n222	Peredibacter	k__Bacteria	p__unidentified_Bacteria	c__unidentified_Bacteria	o__Bacteriovoracales	f__Bacteriovoracaceae	g__Peredibacter	98	3	1
n223	n223	Bdellovibrio	k__Bacteria	p__unidentified_Bacteria	c__unidentified_Bacteria	o__Bdellovibrionales	f__Bdellovibrionaceae	g__Bdellovibrio	98	3	1
n224	n224	unidentified_Bdellovibrionaceae	k__Bacteria	p__unidentified_Bacteria	c__unidentified_Bacteria	o__Bdellovibrionales	f__Bdellovibrionaceae	g__unidentified_Bdellovibrionaceae	85	1	1
n225	n225	Desulfobacca	k__Bacteria	p__unidentified_Bacteria	c__unidentified_Bacteria	o__Desulfobaccales	f__unidentified_Desulfobaccales	g__Desulfobacca	98	3	1
n226	n226	Desulfovibrio	k__Bacteria	p__unidentified_Bacteria	c__unidentified_Bacteria	o__Desulfovibrionales	f__Desulfovibrionaceae	g__Desulfovibrio	98	3	1
n227	n227	Geothermobacter	k__Bacteria	p__unidentified_Bacteria	c__unidentified_Bacteria	o__Desulfuromonadales	f__unidentified_Desulfuromonadales	g__Geothermobacter	98	3	1
n228	n228	Syntrophus	k__Bacteria	p__unidentified_Bacteria	c__unidentified_Bacteria	o__Syntrophales	f__Syntrophaceae	g__Syntrophus	98	3	1
n229	n229	Smithella	k__Bacteria	p__unidentified_Bacteria	c__unidentified_Bacteria	o__Syntrophales	f__unidentified_Syntrophales	g__Smithella	98	3	1
n230	n230	Syntrophobacter	k__Bacteria	p__unidentified_Bacteria	c__unidentified_Bacteria	o__Syntrophobacterales	f__Syntrophobacteraceae	g__Syntrophobacter	85	1	1
n231	n231	unidentified_Syntrophobacterales	k__Bacteria	p__unidentified_Bacteria	c__unidentified_Bacteria	o__Syntrophobacterales	f__unidentified_Syntrophobacterales	g__unidentified_Syntrophobacterales	98	3	1
n232	n232	Syntrophorhabdus	k__Bacteria	p__unidentified_Bacteria	c__unidentified_Bacteria	o__Syntrophorhabdales	f__Syntrophorhabdaceae	g__Syntrophorhabdus	85	1	1
n233	n233	Desulfobulbus	k__Bacteria	p__unidentified_Bacteria	c__unidentified_Bacteria	o__unidentified_Bacteria	f__Desulfobulbaceae	g__Desulfobulbus	98	3	1
n234	n234	Citrifermentans	k__Bacteria	p__unidentified_Bacteria	c__unidentified_Bacteria	o__unidentified_Bacteria	f__Geobacteraceae	g__Citrifermentans	85	1	1
n235	n235	Geobacter	k__Bacteria	p__unidentified_Bacteria	c__unidentified_Bacteria	o__unidentified_Bacteria	f__Geobacteraceae	g__Geobacter	98	3	1
n236	n236	Geotalea	k__Bacteria	p__unidentified_Bacteria	c__unidentified_Bacteria	o__unidentified_Bacteria	f__Geobacteraceae	g__Geotalea	36	0	1
n237	n237	unidentified_Geobacteraceae	k__Bacteria	p__unidentified_Bacteria	c__unidentified_Bacteria	o__unidentified_Bacteria	f__Geobacteraceae	g__unidentified_Geobacteraceae	98	3	1
n238	n238	Deferrisoma	k__Bacteria	p__unidentified_Bacteria	c__unidentified_Bacteria	o__unidentified_Bacteria	f__unidentified_Bacteria	g__Deferrisoma	85	1	1
n239	n239	Desulfatiglans	k__Bacteria	p__unidentified_Bacteria	c__unidentified_Bacteria	o__unidentified_Bacteria	f__unidentified_Bacteria	g__Desulfatiglans	85	1	1
n240	n240	Desulfomonile	k__Bacteria	p__unidentified_Bacteria	c__unidentified_Bacteria	o__unidentified_Bacteria	f__unidentified_Bacteria	g__Desulfomonile	85	1	1
n241	n241	unidentified_Bacteria	k__Bacteria	p__unidentified_Bacteria	c__unidentified_Bacteria	o__unidentified_Bacteria	f__unidentified_Bacteria	g__unidentified_Bacteria	85	1	1
n242	n242	Chthoniobacter	k__Bacteria	p__Verrucomicrobiota	c__Verrucomicrobiae	o__Chthoniobacterales	f__Chthoniobacteraceae	g__Chthoniobacter	98	3	1
n243	n243	Lacunisphaera	k__Bacteria	p__Verrucomicrobiota	c__Verrucomicrobiae	o__Opitutales	f__Opitutaceae	g__Lacunisphaera	14	2	1
n244	n244	Opitutus	k__Bacteria	p__Verrucomicrobiota	c__Verrucomicrobiae	o__Opitutales	f__Opitutaceae	g__Opitutus	98	3	1
n245	n245	Pedosphaera	k__Bacteria	p__Verrucomicrobiota	c__Verrucomicrobiae	o__unidentified_Verrucomicrobiae	f__unidentified_Verrucomicrobiae	g__Pedosphaera	98	3	1
n246	n246	unidentified_Verrucomicrobiae	k__Bacteria	p__Verrucomicrobiota	c__Verrucomicrobiae	o__unidentified_Verrucomicrobiae	f__unidentified_Verrucomicrobiae	g__unidentified_Verrucomicrobiae	98	3	1
n247	n247	Prosthecobacter	k__Bacteria	p__Verrucomicrobiota	c__Verrucomicrobiae	o__Verrucomicrobiales	f__Verrucomicrobiaceae	g__Prosthecobacter	98	3	1
n248	n248	unidentified_Zixibacteria	k__Bacteria	p__Zixibacteria	c__unidentified_Zixibacteria	o__unidentified_Zixibacteria	f__unidentified_Zixibacteria	g__unidentified_Zixibacteria	98	3	1

## Sheet: Figure 8
Figure 8 a									Figure 8 b
Pn	day	1	2	3	Ave.	SD			Treatment	part	ABA content			Ave.	SD
MC	7	21.36	22.65	21.78	21.93	0.657951					1	2	3
	14	22.45	21.67	22.85	22.3233	0.600111			MC	root	52.47	54.58	58.29	55.1133	2.94643
	21	18.91	17.72	18.83	18.4867	0.665157				stem	85.68	95.17	92.37	91.0733	4.87607
	28	15.87	15.64	14.93	15.48	0.49				leaf	76.52	88.24	85.34	83.3667	6.10411
	35	13.39	12.21	14.45	13.35	1.12054				grain	97.23	115.38	114.87	109.16	10.3348
	day	1	2	3	Ave.	SD
RR	7	23.26	24.85	23.83	23.98	0.805543			RR	root	135.69	116.78	124.68	125.717	9.49753
	14	21.58	22.62	23.51	22.57	0.965971				stem	215.66	183.44	174.88	191.327	21.5035
	21	15.21	16.64	16.85	16.2333	0.892431				leaf	154.38	195.73	179.35	176.487	20.8232
	28	12.33	11.75	12.83	12.3033	0.540494				grain	212.87	266.78	257.94	245.863	28.9129
	35	9.27	8.87	9.34	9.16	0.253574
	day	1	2	3	Ave.	SD			LR	root	67.28	42.87	55.63	55.26	12.2092
LR	7	21.86	22.62	21.46	21.98	0.589237				stem	75.33	85.74	83.22	81.43	5.43094
	14	20.27	20.45	21.69	20.8033	0.773132				leaf	93.53	97.82	85.67	92.34	6.16179
	21	21.22	17.72	18.65	19.1967	1.81291				grain	97.78	134.87	124.35	119	19.115
	28	15.68	14.65	15.58	15.3033	0.568008
	35	9.84	9.26	9.94	9.68	0.367151
Figure 8 c
Gene	MC1	MC2	MC	RR1	RR2	RR3	LR1	LR2	LR3		Gene	MC1	MC2	MC	RR1	RR2	RR3	LR1	LR2	LR3
OsPYL3	66	39	27	74	0	138	18	18	21		OsCIPK1	1917	1700	1495	5826	5925	5833	478	179	403
OsPYL4	105	117	187	299	391	154	17	23	20		OsCIPK2	4173	5847	3955	7949	7789	8575	2239	1664	1532
OsPYL9	0	0	0	37	20	5	0	14	0		OsCIPK3	162	164	203	299	176	365	134	97	60
OsCYP707A5	351	397	564	3074	3589	2271	289	513	685		OsCIPK4	22	3	14	73	51	52	10	0	6
OsCYP707A7	35	0	2	16	91	113	0	0	0		OsCIPK6	1438	1943	1446	4525	5701	3708	276	224	200
OsPSY1	19	11	0	89	27	42	0	0	5		OsCIPK7	1656	2158	1823	4440	5383	3758	937	1034	860
OsPSY3	279	651	395	1145	947	856	191	95	141		OsCIPK8	170	250	91	432	503	294	183	142	150
OsNCED3	209	201	232	832	1206	626	74	234	125		OsCIPK9	3674	5126	3211	14938	12930	15054	1856	736	1058
OsNCED4	1368	2879	1644	2828	2793	2447	700	331	512		OsCIPK11	47	36	24	79	136	184	0	7	21
OsNCED5	375	336	524	573	886	524	123	48	88		OsCIPK12	32	42	0	135	114	166	7	14	13
OsSUT2	1166	1825	1366	2280	2226	2339	82	77	103		OsCIPK16	562	898	439	1187	1098	868	47	0	48
OsSUT3	0	0	0	0	0	12	0	0	0		OsCIPK19	337	362	357	1033	1380	813	70	34	35
OsSUT4	2400	2327	2037	5067	4563	5359	596	498	387		OsCIPK23	4862	4699	5404	5551	5180	4738	1380	970	1228
OsSUT5	4	0	0	4	15	21	0	0	0		OsCIPK24	352	440	236	531	513	445	176	76	53
OsSWEET1A	0	16	0	62	30	37	0	14	4		OsCIPK25	424	511	450	1813	2024	2207	410	277	215
OsSWEET2A	41	0	20	79	50	98	29	25	14		OsCIPK26	226	222	203	845	574	646	144	94	129
OsSWEET3A	24	8	0	28	0	22	10	4	4		OsCIPK28	2	0	0	0	0	19	0	0	0
OsSWEET2B	0	0	0	0	23	0	0	0	0		OsCIPK29	553	763	624	1601	1582	1410	370	187	269
OsSWEET13	65	67	103	927	658	594	97	136	216		OsCIPK31	191	215	180	524	510	454	80	45	23
OsSWEET14	35	89	78	381	203	327	127	127	161		OsCIPK32	32	41	0	105	0	141	11	0	23
Figure 8 d										Figure 8 e
Time	Treatment	CH4			Ave.	SD				Time	Treatment	root exudates			Ave.	SD
		1	2	3								1	2	3
5d	RR+ABA	0.91	0.93	0.91	0.916667	0.011547				5d	LR+ABA	73.82	64.87	75.26	71.3167	5.62921
	RR	0.96	0.92	0.95	0.943333	0.0208167					LR	92.46	103.65	95.82	97.31	5.74187
	LR+ABA	1.68	1.65	1.23	1.52	0.251595				15d	RR+ABA	31.18	32.67	30.54	31.4633	1.0929
	LR	2.54	2.21	2.44	2.39667	0.169214					RR	32.59	33.65	32.86	33.0333	0.550848
15d	RR+ABA	0.22	0.25	0.23	0.233333	0.0152753
	RR	0.23	0.27	0.21	0.236667	0.0305505
	LR+ABA	4.29	3.86	3.37	3.84	0.460326
	LR	6.58	7.75	5.43	6.58667	1.16001
Figure 8 f
Gene	LR+ABA			Ave.	SD	LR			Ave.	SD
	1	2	3			1	2	3
OsCIPK2	9.28	9.0464	9.864	9.3968	0.34385	6.52	6.28676	6.4208	6.40919	0.0955733
OsCIPK3	4.17	4.1771	3.86	4.06903	0.147837	2.26	2.17938	2.204	2.21446	0.0337338
OsCIPK18	2.75	2.825	2.45	2.675	0.162019	1.56	1.50428	1.5324	1.53223	0.0227479
OsCIPK23	8.28	8.0164	6.14	7.4788	0.952772	4.49	4.32919	4.496	4.4384	0.077261
OsCIPK28	4.55	4.41	3.29	4.08333	0.563875	2.77	2.6751	2.78	2.7417	0.0472699
OsSUT4	4.27	4.1401	5.26	4.5567	0.500128	3.69	3.55785	3.6356	3.62782	0.0542313
OsSUT5	2.55	2.565	1.969	2.36133	0.277489	1.35	1.3015	1.334	1.3285	0.0201761
OsSWEET1a	2.66	2.758	1.1708	2.19627	0.726217	0.68	0.6556	0.6772	0.670933	0.0109024
OsSWEET2b	8.98	8.71	10.24	9.31	0.666783	7.23	6.971	7.1232	7.10807	0.106276
OsSWEET13	8.44	8.172	9.972	8.86133	0.792944	6.54	6.305	6.4436	6.42953	0.0964526
OsSWEET14	2.16	2.008	1.58	1.916	0.245558	1.17	1.12	1.1528	1.1476	0.0207409
Figure 8 g							Figure 8 g							Figure 8 g
date	ZH11			Ave.	SD		date	KO-OsCIPK2			Ave.	SD		date	OE-OsCIPK2			Ave.	SD		Figure 9 g
	1	2	3					1	2	3					1	2	3				CH4 cumulative emissions
4.25.	0.25	0.22	0.28	0.25	0.03		4.25.	0.15	0.12	0.22	0.163333	0.051316		4.25.	0.56	0.41	0.44	0.47	0.0793725		ZH11		KO-OsCIPK2		OE-OsCIPK2
5.1.	1.25	1.13	1.22	1.2	0.06245		5.1.	1.33	1.52	1.14	1.33	0.19		5.1.	1.33	0.75	0.98	1.02	0.292062		Ave.	SD	Ave.	SD	Ave.	SD
5.7.	0.67	0.75	0.84	0.753333	0.085049		5.7.	0.97	0.88	0.52	0.79	0.238118		5.7.	0.97	1.13	0.89	0.996667	0.122202		29.1536	3.83325	35.6552	5.80282	22.904	3.52858
5.15.	0.95	0.74	0.88	0.856667	0.106927		5.15.	0.85	0.94	0.68	0.823333	0.132035		5.15.	0.82	0.92	0.88	0.873333	0.0503322
5.23.	1.67	1.52	1.79	1.66	0.135277		5.23.	2.35	1.67	1.92	1.98	0.343948		5.23.	1.25	2.32	1.84	1.80333	0.535942
5.30.	0.96	0.85	1.14	0.983333	0.146401		5.30.	1.26	1.14	0.87	1.09	0.19975		5.30.	0.72	0.85	0.76	0.776667	0.0665833
6.7.	1.39	1.21	1.58	1.39333	0.185023		6.7.	1.56	1.44	1.67	1.55667	0.115036		6.7.	1.32	1.27	1.55	1.38	0.149332
6.16.	5.54	4.49	5.41	5.14667	0.572393		6.16.	4.68	5.6	6.21	5.49667	0.770216		6.16.	3.57	3.26	3.75	3.52667	0.247857
6.25.	3.29	3.65	3.15	3.36333	0.257941		6.25.	4.25	3.88	5.57	4.56667	0.888388		6.25.	1.28	1.59	1.24	1.37	0.191572
7.2.	1.53	2.43	1.28	1.74667	0.604842		7.2.	2.25	1.97	1.75	1.99	0.250599		7.2.	1.63	1.29	1.33	1.41667	0.185831
7.10.	0.95	0.78	0.79	0.84	0.0953939		7.10.	1.66	1.13	1.52	1.43667	0.274651		7.10.	0.26	0.56	0.24	0.353333	0.179258
Figure 8h
	ZH11					KO-OsCIPK2					OE-OsCIPK2
	1	2	3	Ave.	SD	1	2	3	Ave.	SD	1	2	3	Ave.	SD
OsSUT4	5.78	6.64	5.22	5.88	0.715262	2.25	2.59	3.38	2.74	0.579741	9.92	7.85	8.83	8.86667	1.03549
OsSWEET1a	2.25	2.78	2.32	2.45	0.287924	1.15	1.33	1.26	1.24667	0.0907377	5.44	5.32	4.28	5.01333	0.637913

## Sheet: Figure9
Figure 9d							Figure 9d							Figure 9d
date	ZH11			Ave.	SD		date	OE-SWEET1A			Ave.	SD		CH4 cumulative emissions
	1	2	3					1	2	3				ZH11		OE-SWEET1A
4.25.	0.25	0.22	0.28	0.25	0.03		4.25.	0.26	0.21	0.24	0.236667	0.0251661		Ave.	SD	Ave.	SD
5.1.	1.25	1.13	1.22	1.2	0.06245		5.1.	1.15	1.28	1.33	1.25333	0.0929157		30.5648	3.83325	25.7208	2.22195
5.7.	0.67	0.75	0.84	0.753333	0.085049		5.7.	0.88	0.67	0.73	0.76	0.108167
5.15.	0.95	0.74	0.88	0.856667	0.106927		5.15.	0.97	1.12	0.92	1.00333	0.104083
5.23.	1.67	1.52	1.79	1.66	0.135277		5.23.	1.33	1.56	1.59	1.49333	0.142244
5.30.	0.96	0.85	1.14	0.983333	0.146401		5.30.	0.85	0.92	0.88	0.883333	0.0351188
6.7.	1.39	1.21	1.58	1.39333	0.185023		6.7.	1.27	1.35	1.62	1.41333	0.183394
6.16.	5.54	4.49	5.41	5.14667	0.572393		6.16.	4.47	4.28	3.97	4.24	0.252389
6.25.	3.29	3.65	3.15	3.36333	0.257941		6.25.	2.24	2.05	1.83	2.04	0.205183
7.2.	1.53	2.43	1.28	1.74667	0.604842		7.2.	1.51	1.59	1.42	1.50667	0.085049
7.10.	0.95	0.78	0.79	0.84	0.0953939		7.10.	0.55	0.51	0.38	0.48	0.0888819
Figure 9e
		ZH11			OE-SWEET1A
	1	2	3	1	2	3
Succinic acid	158695	161869	155394	62746	70903	62394.6
Sucrose	34226	34910.5	33514.1	3155	3565.15	3137.33
Malic acid	84568	86259.4	82809	155138	175306	154269
Palmitic Acid	282928	288587	277043	455429	514635	452879
L-Aspartate	46367	47294.3	45402.6	83297	94125.6	82830.5
Campesterol	35359	36066.2	34623.5	92303	104302	91786.1
L-(-)-Tyrosine	13128	13390.6	12854.9	29365	33182.4	29200.6
Caffeate	3115	3177.3	3050.21	7362	8319.06	7320.77
Glutathione oxidized	66141	67463.8	64765.3	174699	197410	173721
L-Glutamine	1285	1310.7	1258.27	6033	6817.29	5999.22
Orotic acid	53988	55067.8	52865	152758	172617	151903
6-MethylCoumarin	113498	115768	111137	289291	326899	287671
Hexanoic acid	3460	3529.2	3388.03	1428	1613.64	1420
Acetic acid	28177	28740.5	27590.9	8054	9101.02	8008.9
6-C-hexosyl-luteolin O-hexoside	5546	5656.92	5430.64	9496	10730.5	9442.82
