# Supplementary material for: Ratoon Season Rice Reduces Methane Emissions by Limiting Acetic Acid Transport to the Rhizosphere and Inhibiting Methanogens
Source: Adv Sci (Weinh). 2025 Nov 26;13(8):e07916. doi: 10.1002/advs.202507916 (PMC12884797; doi:10.1002/advs.202507916)
Supplement: Supplementary file 2 — Supporting Information [file ADVS-13-e07916-s001.zip › Supplement the original data of the file chart.xlsx]

## Sheet: Supplementary Figure 3
Supplementary Figure 3a.Relative expression levels of OsCIPK2 and OsSWEET1A in wild-type Zhonghua 11 and CIPK2 overexpression/mutant lines.		Ave.	SD		Supplementary Figure 3.b.Relative expression levels of OsCIPK2 and OsSWEET1A in wild-type Zhonghua 11 and CIPK2 overexpression/mutant lines.		Ave.	SD
ZH11	1.137	0.979333	0.124366		ZH11	1.0698	0.976267	0.0735827
	0.968					0.969
	0.833					0.89
KO-OsCIPK2	0.327	0.240667	0.0690427		OE-OsSWEET1A	2.207	2.106	0.0824662
	0.237					2.106
	0.158					2.005
OE-OsCIPK2	2.072	1.95933	0.0877319
	1.948
	1.858

## Sheet: Supplementary Figure 4
Supplementary Figure 4.a.Cumulative and daily average greenhouse gas emissions of ratoon season rice, main-crop rice, and late-season rice of YX1803 during the same period.														Supplementary Figure 4.d.Cumulative and daily average greenhouse gas emissions of ratoon season rice, main-crop rice, and late-season rice of YX1803 during the same period.
Data	YX1803			Ave.	S.D.									Data	YX1803			Ave.	S.D.
4.22.	0.39	0.21	0.33	0.31	0.0916515									4.22.	0.287351	0.237493	0.379803	0.301549	0.0722094
4.29.	0.47	0.53	0.69	0.563333	0.113725									4.29.	0.350521	0.339328	0.317978	0.335942	0.0165335
5.7.	0.65	0.75	0.85	0.75	0.1									5.7.	0.643666	0.542096	0.629827	0.605196	0.055083
5.15.	0.67	0.78	0.94	0.796667	0.135769									5.15.	1.41111	1.24147	1.4073	1.35329	0.0968606
5.23.	1.68	1.52	1.96	1.72	0.222711									5.23.	2.21028	2.34493	1.90209	2.15243	0.227017
5.31.	2.65	2.44	2.54	2.54333	0.10504									5.31.	6.00747	5.57457	5.66893	5.75032	0.227638
6.7.	3.32	2.43	2.28	2.67667	0.562168									6.7.	3.75179	2.74049	3.03592	3.17607	0.52001
6.15.	2.44	3.32	3.62	3.12667	0.613297									6.15.	4.37685	4.75766	4.52903	4.55451	0.191678
6.22.	1.66	1.58	1.12	1.45333	0.291433	Supplementary Figure 4.a Cumulative and daily average greenhouse gas emissions of ratoon season rice, main-crop rice, and late-season rice of YX1803 during the same period.								6.22.	5.313	5.34114	5.37608	5.34341	0.0316003	Supplementary Figure 4.d Cumulative and daily average greenhouse gas emissions of ratoon season rice, main-crop rice, and late-season rice of YX1803 during the same period.
6.29.	1.25	2.25	2.33	1.94333	0.601775	Data	YX1803			Ave.	S.D.			6.29.	5.67735	5.68019	5.7292	5.69558	0.0291488	Data	YX1803			Ave.	S.D.
7.8.	9.22	9.54	11.42	10.06	1.18861	7.8.	0.489687	0.407117	0.381199	0.426001	0.0566559			7.8.	8.66574	9.52945	13.2699	10.4884	2.44728	7.8.	0.378812	0.408052	0.391953	0.392939	0.0146447
7.16.	7.65	8.85	11.32	9.27333	1.87127	7.16.	0.204421	0.298804	0.251653	0.251626	0.0471918			7.16.	5.86643	2.91934	3.23798	4.00792	1.61738	7.16.	0.46618	0.472033	0.541927	0.49338	0.0421444
7.23.	3.95	4.05	4.85	4.28333	0.493288	7.23.	1.73211	1.7103	1.76871	1.73704	0.0295181			7.23.	0.761729	0.816475	0.472791	0.683665	0.184662	7.23.	1.8496	1.74427	1.91014	1.83467	0.0839377
8.1.	1.93	1.27	2.23	1.81	0.491121	8.1.	2.63946	2.48668	3.0139	2.71335	0.271266			8.1.	1.79287	1.67137	2.16163	1.87529	0.255315	8.1.	2.39977	3.03573	2.31106	2.58219	0.395277
8.7.	6.55	6.72	5.54	6.27	0.637887	8.7.	2.43496	2.68138	1.98735	2.3679	0.351841			8.7.	6.55715	6.322	6.257	6.37872	0.15791	8.7.	2.19465	2.14899	2.33624	2.22663	0.0976348
8.15.	3.94	3.66	4.15	3.91667	0.245832	8.15.	2.26151	1.92623	2.36357	2.18377	0.2288			8.15.	3.254	2.27109	3.24347	2.92285	0.564467	8.15.	1.93631	3.12166	2.16122	2.4064	0.629561
8.22.	2.25	2.75	3.77	2.92333	0.774683	8.22.	6.39835	5.07398	5.75026	5.74086	0.662233			8.22.	2.44042	2.64602	2.31024	2.46556	0.1693	8.22.	3.26973	4.02099	3.30198	3.5309	0.424736
8.31.	3.15	3.85	4.05	3.68333	0.472582	8.31.	9.63242	9.27198	11.8012	10.2352	1.36809			8.31.	2.51945533036629	2.45446	2.12446	2.36613	0.233342	8.31.	1.27907	2.82583	1.31327	1.80606	0.883317
9.7.	2.94	2.66	2.15	2.58333	0.400541	9.7.	8.32767	8.93638	7.91696	8.39367	0.512902			9.7.	2.3552	2.16253	2.35743	2.29172	0.111889	9.7.	4.19781	2.4761	1.34207	2.67199	1.43791
9.15.	2.92	2.88	2.42	2.74	0.277849	9.15.	1.16712	1.64773	1.55075	1.4552	0.254152			9.15.	2.2264	2.32754	2.85748	2.47047	0.338953	9.15.	6.80313	6.71841	6.8406	6.78738	0.0625963
9.22.	1.25	1.75	2.24	1.74667	0.495008	9.22.	0.910887	0.765117	0.862782	0.846262	0.0742756			9.22.	2.80389	2.61399	2.67313	2.697	0.0971738	9.22.	7.32643	7.31853	7.39566	7.34687	0.0424384
9.29.	1.94	1.66	1.54	1.71333	0.205264	9.29.	1.18334	1.25682	0.942346	1.1275	0.164505			9.29.	1.87487	2.57429	1.75341	2.06752	0.443052	9.29.	4.74679	4.77752	4.13258	4.55229	0.36381
10.7.	2.12	1.32	1.55	1.66333	0.411866	10.7.	1.34664	1.45307	1.37653	1.39208	0.0548929			10.7.	1.78103	2.20779	1.83214	1.94032	0.233039	10.7.	1.8128	2.00954	2.30648	2.04294	0.248529
10.15.	0.67	1.13	1.36	1.05333	0.351331	10.15.	0.692753	0.690825	0.646307	0.676629	0.0262768			10.15.	1.46867	1.33378	1.10025	1.3009	0.186398	10.15.	0.978722	0.806118	0.983972	0.922937	0.101203
Supplementary Figure 4.g Cumulative and daily average greenhouse gas emissions of ratoon season rice, main-crop rice, and late-season rice of YX1803 during the same period.						Supplementary Figure 4.g Cumulative and daily average greenhouse gas emissions of ratoon season rice, main-crop rice, and late-season rice of YX1803 during the same period.								Supplementary Figure 4.g Cumulative and daily average greenhouse gas emissions of ratoon season rice, main-crop rice, and late-season rice of YX1803 during the same period.						Supplementary Figure 4.g Cumulative and daily average greenhouse gas emissions of ratoon season rice, main-crop rice, and late-season rice of YX1803 during the same period.
MC	69.4008	11.5615				LR	66.4391	6.89237						MC	77.8235	10.0337				LR	66.5239	8.1106
	0.533852	0.0889348					0.51107	0.0530182							0.598643	0.0771821					0.511722	0.0623893
RR	47.5328	7.17838												RR	45.194	4.25968
	0.633771	0.0957117													0.602587	0.0567957
Supplementary Figure 4.b Cumulative and daily average greenhouse gas emissions of ratoon season rice, main-crop rice, and late-season rice of YX1803 during the same period.													Supplementary Figure 4.e Cumulative and daily average greenhouse gas emissions of ratoon season rice, main-crop rice, and late-season rice of YX1803 during the same period.
Data	YX1803			Ave.	S.D.								Data	YX1803			Ave.	S.D.
4.22.	2.57748	2.744	3.09224	2.80457	0.262669								4.22.	1.6223	1.70153	1.43704	1.58696	0.13574
4.29.	2.58524	3.21651	2.4925	2.76475	0.393975								4.29.	3.00471	2.74823	3.01772	2.92355	0.151975
5.7.	5.97167	6.65845	7.07531	6.56848	0.557297								5.7.	4.05787	4.01663	4.06235	4.04562	0.0252058
5.15.	3.74533	3.52784	3.59412	3.62243	0.111474								5.15.	4.43693	4.65612	4.30263	4.46522	0.178435
5.23.	3.49706	3.90616	3.57866	3.66063	0.21652								5.23.	4.5677	4.6957	4.50701	4.59014	0.0963252
5.31.	3.31491	3.38991	3.75015	3.48499	0.232674								5.31.	1.43361	1.35411	1.4447	1.41081	0.0494166
6.7.	5.38341	5.69789	3.72209	4.93446	1.06165								6.7.	5.59838	6.18819	6.05886	5.94848	0.310011
6.15.	2.89407	2.8619	2.53814	2.7647	0.196869								6.15.	2.76175	2.80928	3.3201	2.96371	0.309556
6.22.	3.5223	3.04442	3.6106	3.39244	0.304612	Supplementary Figure 4.b Cumulative and daily average greenhouse gas emissions of ratoon season rice, main-crop rice, and late-season rice of YX1803 during the same period.							6.22.	0.935803	0.842139	1.0694	0.949114	0.114214	Supplementary Figure 4.e Cumulative and daily average greenhouse gas emissions of ratoon season rice, main-crop rice, and late-season rice of YX1803 during the same period.
6.29.	3.78407	4.20156	4.05339	4.01301	0.211651	Data	YX1803			Ave.	S.D.		6.29.	4.11056	4.47524	3.95951	4.18177	0.265136	Data	YX1803			Ave.	S.D.
7.8.	6.55184	6.91421	7.09909	6.85505	0.278381	7.8.	1.61637	1.93196	1.45126	1.66653	0.244244		7.8.	3.66591	2.52206	3.44491	3.21096	0.606753	7.8.	1.72442	1.55617	1.57214	1.61757	0.0928716
7.16.	12.5469	11.4164	11.7765	11.9133	0.577534	7.16.	1.54027	1.44003	1.62221	1.53417	0.0912453		7.16.	11.0413	10.5343	12.0386	11.2048	0.765349	7.16.	1.41668	1.29557	1.42367	1.37864	0.072023
7.23.	10.1945	10.9556	10.9364	10.6955	0.434002	7.23.	1.49765	1.61889	1.38374	1.50009	0.117597		7.23.	5.97103	7.74496	8.13104	7.28235	1.15192	7.23.	3.0228	3.38713	3.53133	3.31375	0.262084
8.1.	1.37298	1.34149	1.28295	1.33247	0.0456864	8.1.	3.5315	3.33563	3.47336	3.44683	0.100593		8.1.	2.11955	2.08213	2.28095	2.16088	0.105658	8.1.	5.59981	5.23649	6.0318	5.6227	0.398147
8.7.	1.51206	1.65887	1.39258	1.52117	0.133377	8.7.	3.75634	3.41433	3.42617	3.53228	0.19413		8.7.	1.16023	1.38762	1.32479	1.29088	0.117426	8.7.	5.54642	6.01879	5.45944	5.67488	0.300988
8.15.	0.699489	0.600909	0.696209	0.665536	0.0559922	8.15.	4.91572	4.8341	4.70681	4.81888	0.105281		8.15.	1.99399	1.73225	1.53256	1.75293	0.23141	8.15.	3.76411	3.62257	3.83688	3.74119	0.108978
8.22.	0.225662	0.212691	0.252766	0.230373	0.0204483	8.22.	3.95498	5.57558	4.55156	4.69404	0.819641		8.22.	1.77425	1.75468	1.75995	1.76296	0.0101302	8.22.	6.89989	5.75621	6.43904	6.36505	0.575422
8.31.	0.395014	0.412508	0.375963	0.394495	0.018278	8.31.	12.0459	11.029	13.228	12.101	1.10058		8.31.	0.464064	0.46736	0.479397	0.470274	0.0080711	8.31.	15.5864	13.4076	12.4429	13.8123	1.61035
9.7.	0.175976	0.192471	0.149522	0.172656	0.0216664	9.7.	9.36778	8.33266	7.91211	8.53752	0.749145		9.7.	0.613707	0.549996	0.533445	0.565716	0.0423772	9.7.	7.14136	7.6683	7.93974	7.58314	0.405946
9.15.	0.070006	0.0707922	0.0616015	0.0674666	0.00509445	9.15.	5.13794	5.2344	5.86353	5.41196	0.394034		9.15.	0.414409	0.406452	0.406942	0.409268	0.00445943	9.15.	4.73916	4.91253	4.61483	4.75551	0.149524
9.22.	0.228882	0.229397	0.228386	0.228888	0.000505353	9.22.	2.58605	3.00454	2.58807	2.72622	0.241036		9.22.	0.21892	0.219357	0.219256	0.219178	0.000229207	9.22.	5.79563	5.50928	5.75718	5.68736	0.155415
9.29.	0.0901026	0.0713636	0.0717427	0.0777363	0.0107112	9.29.	2.69379	2.63123	2.58413	2.63638	0.0550132		9.29.	0.160195	0.136222	0.137126	0.144514	0.0135874	9.29.	2.97326	3.41096	3.61331	3.33251	0.327158
10.7.	0.0133621	0.0157319	0.0148874	0.0146605	0.00120107	10.7.	2.7375	2.7206	2.60656	2.68822	0.0712238		10.7.	0.275403	0.296003	0.288967	0.286791	0.010471	10.7.	1.98388	1.91831	2.09973	2.00064	0.0918638
10.15.	0.0229903	0.037247748926997	0.0271199	0.0291193	0.00292002	10.15.	0.224742	0.25485	0.243906	0.241166	0.0152399		10.15.	0.19267	0.141973	0.146698	0.160447	0.0280057	10.15.	0.598708	0.578967	0.618418	0.598698	0.0197252
Supplementary Figure 4.h Cumulative and daily average greenhouse gas emissions of ratoon season rice, main-crop rice, and late-season rice of YX1803 during the same period.						Supplementary Figure 4.h Cumulative and daily average greenhouse gas emissions of ratoon season rice, main-crop rice, and late-season rice of YX1803 during the same period.							Supplementary Figure 4.h Cumulative and daily average greenhouse gas emissions of ratoon season rice, main-crop rice, and late-season rice of YX1803 during the same period.						Supplementary Figure 4.h Cumulative and daily average greenhouse gas emissions of ratoon season rice, main-crop rice, and late-season rice of YX1803 during the same period.
MC	115.595	8.2068				LR	93.2992	7.22232					MC	95.6328	7.16637				LR	110.013	7.67844
	0.889195	0.0631292					0.717687	0.0555563						0.735637	0.0551259					0.846254	0.0590649
RR	5.71553	0.453926											RR	11.8658	0.783161
	0.076207	0.00605235												0.15821	0.0104421
Supplementary Figure 4.c Cumulative and daily average greenhouse gas emissions of ratoon season rice, main-crop rice, and late-season rice of YX1803 during the same period.													Supplementary Figure 4.f Cumulative and daily average greenhouse gas emissions of ratoon season rice, main-crop rice, and late-season rice of YX1803 during the same period.
Data	YX1803			Ave.	S.D.								Data	YX1803			Ave.	S.D.
4.22.	63.0433	61.6213	58.288	60.9842	2.44082								4.22.	26.7538	22.3301	32.3027	27.1289	4.99687
4.29.	19.2325	20.6936	18.3579	19.428	1.18005								4.29.	34.8448	32.5195	30.7918	32.7187	2.03381
5.7.	11.7586	14.9757	11.7397	12.8247	1.86291								5.7.	21.7075	21.1891	20.5023	21.133	0.604551
5.15.	127.268	143.65	124.27	131.729	10.4315								5.15.	133.518	141.84	129.791	135.05	6.16868
5.23.	36.2319	33.158	34.8237	34.7378	1.53875								5.23.	35.7297	34.6276	41.5232	37.2935	3.70425
5.31.	18.2259	17.867	15.1234	17.0721	1.69713								5.31.	23.7679	24.7714	22.3678	23.6357	1.20725
6.7.	22.7047	16.0388	19.5934	19.4457	3.33542								6.7.	13.6622	16.1626	15.3769	15.0673	1.27865
6.15.	113.988	111.048	123.374	116.137	6.43776								6.15.	79.7727	71.5461	71.2086	74.1758	4.85001
6.22.	23.023	24.3941	21.2606	22.8926	1.57081	Supplementary Figure 4.c Cumulative and daily average greenhouse gas emissions of ratoon season rice, main-crop rice, and late-season rice of YX1803 during the same period.							6.22.	91.7266	100.496	90.9311	94.3845	5.30749	Supplementary Figure 4.f
6.29.	23.9691	34.6131	28.8517	29.1447	5.32806	Data	YX1803			Ave.	S.D.		6.29.	12.1949	15.402	13.7993	13.7987	1.60358	Data	YX1803			Ave.	S.D.
7.8.	31.2725	28.5224	25.2392	28.3447	3.02056	7.8.	34.1238	36.673	36.3185	35.7051	1.38091		7.8.	19.688	18.9857	27.7877	22.1538	4.8917	7.8.	42.2322	44.5337	48.6249	45.1303	3.23781
7.16.	24.1971	25.6313	21.5749	23.8011	2.05699	7.16.	28.6878	34.0969	33.8209	32.2019	3.04639		7.16.	18.1359	16.1592	19.0062	17.7671	1.45887	7.16.	30.8286	29.9443	29.1868	29.9866	0.821705
7.23.	57.8696	59.0894	54.2248	57.0612	2.53104	7.23.	23.3232	23.8146	22.2992	23.1457	0.773161		7.23.	115.714	108.734	94.8329	106.427	10.6299	7.23.	15.7471	14.5249	15.9191	15.397	0.760201
8.1.	40.0622	36.1073	34.5547	36.908	2.83972	8.1.	286.843	275.718	243.866	268.809	22.306		8.1.	28.3369	27.8075	29.4121	28.5188	0.817593	8.1.	195.028	182.332	198.363	191.908	8.45852
8.7.	6.92799	6.69292	7.43834	7.01975	0.381086	8.7.	13.6844	10.9404	13.6504	12.7584	1.57451		8.7.	12.3315	15.8749	15.9283	14.7116	2.06135	8.7.	19.679	16.1029	16.0132	17.265	2.09104
8.15.	231.801	195.967	202.603	210.124	19.0642	8.15.	27.1724	29.5796	25.5207	27.4242	2.04111		8.15.	88.5011	75.0193	87.5201	83.6802	7.51655	8.15.	17.3394	19.5602	13.1916	16.6971	3.23255
8.22.	24.4634	21.467	22.8563	22.9289	1.49952	8.22.	15.0797	17.6567	16.8105	16.5156	1.31359		8.22.	31.0466	32.2601	30.2153	31.174	1.02835	8.22.	4.90473	5.97974	2.36685	4.41711	1.85515
8.31.	11.1654	11.4735	13.6898	12.1095	1.37717	8.31.	145.987	105.631	114.08	121.899	21.2835		8.31.	17.0573	17.6156	17.4059	17.3596	0.282033	8.31.	94.1306	103.634	103.148	100.304	5.35201
9.7.	80.0304	80.162	80.9755	80.3893	0.511943	9.7.	12.4032	10.9862	12.9319	12.1071	1.00611		9.7.	100.82	80.2151	81.852	87.629	11.4529	9.7.	10.6036	8.86413	11.7196	10.3958	1.43905
9.15.	25.6866	16.4777	21.5704	21.2449	4.61311	9.15.	7.17046	8.33579	9.27746	8.26124	1.05548		9.15.	20.8801	20.0722	15.86	18.9374	2.69559	9.15.	14.6234	15.5734	16.9055	15.7008	1.14633
9.22.	15.8936	12.2701	11.8989	13.3542	2.207	9.22.	107.474	101.045	99.8735	102.797	4.09229		9.22.	13.3745	13.3132	15.3696	14.0191	1.16996	9.22.	120.834	112.964	107.875	113.891	6.52893
9.29.	22.3467	21.0588	19.603	21.0028	1.37272	9.29.	27.966	28.4286	34.4585	30.2844	3.62227		9.29.	17.7892	15.283	17.2076	16.7599	1.31168	9.29.	24.4062	25.2903	29.1284	26.2749	2.51036
10.7.	8.77039	9.22034	8.95968	8.98347	0.225918	10.7.	26.1296	23.5328	21.5104	23.7243	2.31557		10.7.	2.81897	2.75415	3.08625	2.88646	0.176037	10.7.	23.9466	21.186	14.7326	19.9551	4.72873
10.15.	7.25661	7.40438	7.19607	7.28569	0.10716	10.15.	13.6438	15.4209	13.196	14.0869	1.17679		10.15.	6.30604	6.42611	7.91401	6.88205	0.895715	10.15.	6.37038	7.96761	7.22956	7.18918	0.79938
Supplementary Figure 4.i Cumulative and daily average greenhouse gas emissions of ratoon season rice, main-crop rice, and late-season rice of YX1803 during the same period.				Supplementary Figure 4.i Cumulative and daily average greenhouse gas emissions of ratoon season rice, main-crop rice, and late-season rice of YX1803 during the same period.
MC	1025.66	77.7361		MC	1090.74	83.2494
	7.88968	0.59797			8.39034	0.64038
RR	679.463	52.6845		RR	493.986	48.0314
	9.0595	0.70246			6.58648	0.640419
LR	1225.93	112.539		LR	1032.38	72.1758
	9.43024	0.865686			7.94138	0.555198
Supplementary Figure 4.j Cumulative and daily average greenhouse gas emissions of ratoon season rice, main-crop rice, and late-season rice of YX1803 during the same period.					Supplementary Figure 4.j Cumulative and daily average greenhouse gas emissions of ratoon season rice, main-crop rice, and late-season rice of YX1803 during the same period.
GWP	MC	24.5809882364224	1.75643		GWP	MC	20.8913	1.56898
	RR	4.60491	0.360642			RR	5.91803	0.451898
	LR	20.7524	1.64688			LR	23.5229	1.64207
Supplementary Figure 4.k Cumulative and daily average greenhouse gas emissions of ratoon season rice, main-crop rice, and late-season rice of YX1803 during the same period.					Supplementary Figure 4.k Cumulative and daily average greenhouse gas emissions of ratoon season rice, main-crop rice, and late-season rice of YX1803 during the same period.
GHGI	MC	2.42895	0.17356		GHGI	MC	2.04216	0.153371
	RR	0.636037	0.0498124			RR	0.782808	0.0597749
	LR	2.0794	0.165018			LR	2.39297	0.167047

## Sheet: Supplementary Figure 5
Supplementary Figure 5. N2O emission flux of ratoon season rice, main-crop rice, and late-season rice during the same period in 2021.							Supplementary Figure 5. N2O emission flux of ratoon season rice, main-crop rice, and late-season rice during the same period in 2021.							Supplementary Figure 5. N2O emission flux of ratoon season rice, main-crop rice, and late-season rice during the same period in 2021.							Supplementary Figure 5. N2O emission flux of ratoon season rice, main-crop rice, and late-season rice during the same period in 2021.
Data	YY1540			Ave.	S.D.		Data	YY1526			Ave.	S.D.		Data	TFY3301			Ave.	S.D.		Data	HHZ			Ave.	S.D.
4.22.	44.37	44.25	33.25	40.6233	6.38578		4.22.	47.33	49.85	45.27	47.4833	2.29385		4.22.	41.54	43.45	45.43	43.4733	1.9451		4.22.	36.87	42.08	29.02	35.99	6.57432
4.29.	54.26	67.38	81.96	67.8667	13.8564		4.29.	25.35	26.54	26.26	26.05	0.622174		4.29.	51.54	31.68	38.92	40.7133	10.0507		4.29.	30.44	32.68	29.97	31.03	1.44814
5.7.	26.36	25.58	31.06	27.6667	2.96448		5.7.	20.17	21.56	21.23	20.9867	0.726246		5.7.	28.85	26.75	25.18	26.9267	1.84137		5.7.	22.27	24.17	17.04	21.16	3.69233
5.15.	139.14	135.32	114.54	129.667	13.2386		5.15.	133.47	122.83	125.32	127.207	5.56525		5.15.	159.25	178.32	157.16	164.91	11.6603		5.15.	114.02	153.81	182.22	150.017	34.2579
5.23.	14.13	11.67	19.59	15.13	4.05359		5.23.	18.72	19.62	19.38	19.24	0.466047		5.23.	15.29	13.71	17.44	15.48	1.87224		5.23.	14.89	15.76	10.88	13.8433	2.60293
5.31.	22.34	22.37	37.09	27.2667	8.50727		5.31.	55.29	57.94	57.23	56.82	1.37175		5.31.	25.41	25.43	23.42	24.7533	1.15474		5.31.	21.63	23.02	16.95	20.5333	3.18013
6.7.	68.99	52.25	67.26	62.8333	9.20616		6.7.	13.71	11.26	11.62	12.1967	1.32289		6.7.	41.71	55.05	31.94	42.9	11.6009		6.7.	48.48	52.48	39.24	46.7333	6.79062
6.15.	119.81	125.64	152.48	132.643	17.4246		6.15.	125.57	126.34	124.71	125.54	0.815414		6.15.	141.34	124.71	104.54	123.53	18.4284		6.15.	107.35	115.01	109.18	110.513	4.00028
6.22.	20.35	21.08	25.25	22.2267	2.6436		6.22.	19.84	17.61	17.34	18.2633	1.37209		6.22.	23.41	16.71	14.65	18.2567	4.58023		6.22.	16.56	13.76	16.82	15.7133	1.69662
6.29.	21.14	22.17	16.26	19.8567	3.15709		6.29.	26.46	29.73	27.55	27.9133	1.665		6.29.	14.85	13.54	6.42	11.6033	4.53643		6.29.	8.27	8.84	6.24	7.78333	1.36661										YY1540			Ave.	S.D.		YY1526			Ave.	S.D.
7.8.	194.73	283.15	262.65	246.843	46.2808		7.8.	187.07	205.46	192.91	195.147	9.39681		7.8.	231.11	206.35	165.47	200.977	33.1483		7.8.	170.06	185.79	179.17	178.34	7.89778										46.58	44.16	51.47	47.4033	3.7239		34.96	32.85	33.63	33.8133	1.06688
7.16.	63.38	55.94	68.44	62.5867	6.28765		7.16.	36.76	37.47	37.02	37.0833	0.359212		7.16.	39.21	38.57	37.85	38.5433	0.680392		7.16.	28.55	31.39	22.85	27.5967	4.34908										39.14	37.18	44.35	40.2233	3.70573		21.38	26.63	22.26	23.4233	2.8117		TFY3301
7.23.	51.37	53.85	55.15	53.4567	1.92045		7.23.	55.71	41.66	31.15	42.84	12.3224		7.23.	26.04	29.54	26.87	27.4833	1.82883		7.23.	20.97	22.73	19.92	21.2067	1.41987										22.39	25.85	22.24	23.4933	2.04231		13.97	11.56	8.57	11.3667	2.70519		37.16	35.14
8.1.	20.68	21.66	20.17	20.8367	0.757254		8.1.	18.57	19.39	22.15	20.0367	1.87556		8.1.	19.67	15.41	17.13	17.4033	2.14311		8.1.	16.62	17.58	13.64	15.9467	2.05449										269.84	235.78	244.72	250.113	17.6589		252.12	302.87	260.72	271.903	27.1605		27.65	31.76
8.7.	8.74	9.17	7.16	8.35667	1.05841		8.7.	56.24	58.93	60.21	58.46	2.0263		8.7.	118.54	123.65	98.66	113.617	13.2024		8.7.	154.21	166.88	174.13	165.073	10.0821										17.92	15.71	16.15	16.5933	1.1698		14.24	19.53	13.89	15.8867	3.16007		23.52	26.37
8.15.	5.93	6.22	5.87	6.00667	0.187172		8.15.	2.59	2.21	2.63	2.47667	0.231805		8.15.	15.87	21.67	22.93	20.1567	3.76544		8.15.	12.32	13.63	9.97	11.9733	1.85446										24.98	22.78	24.85	24.2033	1.23436		59.85	57.78	39.16	52.2633	11.3949		254.55	278.18
8.22.	168.68	155.54	129.05	151.09	20.1863		8.22.	145.22	141.67	139.65	142.18	2.8198		8.22.	4.88	3.45	4.54	4.29	0.747061		8.22.	8.01	8.92	6.76	7.89667	1.08445										74.95	72.48	75.14	74.19	1.48395		13.28	11.36	7.36	10.6667	3.02029		11.38	13.52
8.31.	39.95	37.63	45.72	41.1	4.1658		8.31.	31.69	25.21	22.8	26.5667	4.59766		8.31.	25.42	27.75	26.75	26.64	1.16889		8.31.	35.46	38.12	28.25	33.9433	5.1068										102.36	125.26	154.28	127.3	26.02		119.84	126.14	88.25	111.41	20.303		24.66	25.64
9.7.	19.56	15.28	18.58	17.8067	2.24235		9.7.	27.08	28.38	28.43	27.9633	0.765398		9.7.	26.71	23.84	14.69	21.7467	6.27747		9.7.	25.53	27.69	19.87	24.3633	4.03843										22.95	21.94	23.63	22.84	0.850353		17.62	17.83	12.35	15.9333	3.10503		13.18	15.23
9.15.	12.87	9.46	11.31	11.2133	1.70705		9.15.	10.24	8.24	10.15	9.54333	1.12962		9.15.	12.77	12.73	11.39	12.2967	0.785451		9.15.	8.89	9.56	7.27	8.57333	1.17738										24.89	22.78	24.32	23.9967	1.09153		13.86	27.31	18.82	19.9967	6.80177		113.85	104.54
9.22.	72.53	65.53	79.28	72.4467	6.87538		9.22.	49.95	42.32	41.74	44.67	4.5818		9.22.	35.43	48.68	44.91	43.0067	6.82698		9.22.	52.69	57.18	42.88	50.9167	7.31307										100.95	83.26	89.71	91.3067	8.95243		101.28	105.49	117.78	108.183	8.57339		15.37	16.63
9.29.	21.88	22.64	17.49	20.67	2.78005		9.29.	14.81	17.59	15.42	15.94	1.46113		9.29.	15.52	13.94	18.72	16.06	2.43532		9.29.	11.06	12.08	8.99	10.71	1.57445										33.54	55.27	60.26	49.69	14.2071		41.05	37.08	52.32	43.4833	7.90603		11.52	13.54
10.7.	16.84	17.02	15.11	16.3233	1.05462		10.7.	15.63	13.22	13.09	13.98	1.43042		10.7.	12.48	12.62	11.27	12.1233	0.742316		10.7.	8.63	9.64	7.82	8.69667	0.91183										59.93	53.84	62.35	58.7067	4.38491		51.59	41.95	44.43	45.99	5.00576		114.97	126.41
10.15.	7.25	7.64	9.23	8.04	1.04886		10.15.	5.76	6.05	5.45	5.75333	0.300056		10.15.	12.58	8.77	9.47	10.2733	2.02806		10.15.	6.31	6.56	6.16	6.34333	0.202073										22.95	21.94	23.12	22.67	0.637887		14.33	19.54	13.96	15.9433	3.12029		34.38	38.94
10.19.	10.47	9.87	11.96	10.7667	1.07612		10.19.	8.63	8.65	9.32	8.86667	0.392726																								8.74	9.42	7.65	8.60333	0.892879		2.14	5.82	5.65	4.53667	2.07731		28.15	29.53
10.26.	5.02	5.27	4.22	4.83667	0.548483		10.26.	4.21	4.65	4.28	4.38	0.236432																								5.16	6.28	7.45	6.29667	1.14509		6.38	2.97	2.25	3.86667	2.20618		13.86	15.08
[truncated: 8 more columns]

## Sheet: Supplementary Figure 6
Supplementary Figure 6. N2O emission flux of ratoon sseason rice, main crop rice, and late-season rice during the same period in 2022.							Supplementary Figure 6. N2O emission flux of ratoon sseason rice, main crop rice, and late-season rice during the same period in 2022.							Supplementary Figure 6. N2O emission flux of ratoon sseason rice, main crop rice, and late-season rice during the same period in 2022.							Supplementary Figure 6. N2O emission flux of ratoon sseason rice, main crop rice, and late-season rice during the same period in 2022.							Supplementary Figure 6. N2O emission flux of ratoon sseason rice, main crop rice, and late-season rice during the same period in 2022.
Data	YY1540			Ave.	S.D.		Data	YY1526			Ave.	S.D.		Data	TFY3301			Ave.	S.D.		Data	HHZ			Ave.	S.D.		Data	NL1			Ave.	S.D.
4.22.	39.85	48.25	45.32	44.4733	4.26352		4.22.	63.05	56.27	56.54	58.62	3.83887		4.22.	45.92	41.07	43.19	43.3933	2.43139		4.22.	48.17	54.3	37.27	46.58	8.62562		4.22.	29.14	43.1	38.75	36.9967	7.14325
4.29.	51.84	52.74	49.61	51.3967	1.61141		4.29.	54.45	39.25	32.01	41.9033	11.4529		4.29.	36.69	34.08	34.63	35.1333	1.37588		4.29.	33.4	35.44	39.62	36.1533	3.17076		4.29.	32.28	30.5	28.47	30.4167	1.90637
5.7.	28.67	28.13	26.82	27.8733	0.951332		5.7.	16.81	24.19	19.14	20.0467	3.77262		5.7.	17.75	11.14	19.37	16.0867	4.35984		5.7.	24.23	23.23	18.79	22.0833	2.89561		5.7.	22.27	23.33	24.75	23.45	1.24435
5.15.	101.69	151.51	142.57	131.923	26.5617		5.15.	136.83	135.25	112.69	128.257	13.5043		5.15.	81.54	73.61	72.67	75.94	4.87246		5.15.	108.27	122.54	84.39	105.067	19.2757		5.15.	126.64	155.5	113.85	131.997	21.3354
5.23.	53.59	38.01	35.94	42.5133	9.64835		5.23.	29.63	26.07	22.53	26.0767	3.55		5.23.	13.27	16.06	17.77	15.7	2.2715		5.23.	11.38	13.62	9.87	11.6233	1.88681		5.23.	37.83	32.14	23.18	31.05	7.38557
5.31.	15.07	15.75	18.3	16.3733	1.70283		5.31.	53.67	54.56	44.79	51.0067	5.40215		5.31.	25.35	29.97	29.21	28.1767	2.47728		5.31.	22.73	25.64	27.25	25.2067	2.29095		5.31.	24.29	21.5	15.64	20.4767	4.41487
6.7.	39.85	44.65	40.43	41.6433	2.61995		6.7.	10.16	12.37	10.82	11.1167	1.13447		6.7.	10.55	11.68	14.67	12.3	2.12883		6.7.	16.68	18.51	17.24	17.4767	0.937674		6.7.	15.43	19.84	18.08	17.7833	2.21992
6.15.	60.62	90.18	89.17	79.99	16.7825		6.15.	122.68	157.75	126.14	135.523	19.3264		6.15.	93.8	114.55	112.53	106.96	11.4416		6.15.	114.26	129.17	127.92	123.783	8.2711		6.15.	84.04	109.86	98.95	97.6167	12.9615
6.22.	47.59	52.1	40.62	46.77	5.78376		6.22.	46.23	44.13	39.75	43.37	3.30618		6.22.	39.44	38.46	37.66	38.52	0.891516		6.22.	48.7	54.73	47.01	50.1467	4.05823		6.22.	87.94	61.69	44.89	64.84	21.6972		Supplementary Figure 6. N2O emission flux of ratoon sseason rice, main crop rice, and late-season rice during the same period in 2022.							Supplementary Figure 6. N2O emission flux of ratoon sseason rice, main crop rice, and late-season rice during the same period in 2022.
6.29.	15.31	11.75	11.64	12.9	2.08785		6.29.	29.85	32.38	26.96	29.73	2.71199		6.29.	8.82	9.83	9.25	9.3	0.506853		6.29.	18.97	22.69	15.67	19.11	3.51209		6.29.	13.93	15.8	13.18	14.3033	1.34931		Data	YY1540			Ave.	S.D.		Data	YY1526			Ave.	S.D.
7.8.	90.71	96.04	94.35	93.7	2.7238		7.8.	151.57	131.35	130.93	137.95	11.7971		7.8.	183.65	151.17	148.08	160.967	19.705		7.8.	132.3	148.4	120.13	133.61	14.1805		7.8.	22.12	22.6	16.81	20.51	3.21327		6.22.	41.34	48.25	34.66	41.4167	6.79532		6.22.	40.96	42.75	43.71	42.4733	1.39572		Supplementary Figure 6. N2O emission flux of ratoon sseason rice, main crop rice, and late-season rice during the same period in 2022.
7.16.	48.47	62.73	50.64	53.9467	7.68358		7.16.	48.16	41.36	37.24	42.2533	5.51454		7.16.	38.74	36.41	37.43	37.5267	1.168		7.16.	29.31	24.8	17.48	23.8633	5.97036		7.16.	16.45	12.5	9.54	12.83	3.4668		6.29.	45.68	41.6	42.32	43.2	2.17771		6.29.	25.1	29.26	20.85	25.07	4.20508		Data
7.23.	27.44	25.55	24.58	25.8567	1.45445		7.23.	43.83	43.78	36.94	41.5167	3.96359		7.23.	36.45	30.19	29.36	32	3.87609		7.23.	37.28	34.75	38.63	36.8867	1.96968		7.23.	97.05	93.5	69.74	86.7633	14.8491		7.8.	19.97	28.14	26.67	24.9267	4.35507		7.8.	16.75	12.92	18.73	16.1333	2.95368		7.8.
8.1.	11.18	13.66	12.66	12.5	1.24772		8.1.	24.05	25.3	26.27	25.2067	1.11294		8.1.	19.88	15.41	15.27	16.8533	2.6221		8.1.	19.38	13.58	9.87	14.2767	4.79312		8.1.	28.22	24.12	17.77	23.37	5.26522		7.16.	159.65	154.35	150.42	154.807	4.63191		7.16.	126.35	159.7	198.42	161.49	36.0683		7.16.
8.7.	15.91	15.13	14.43	15.1567	0.74036		8.7.	9.45	9.17	7.73	8.78333	0.922894		8.7.	26.92	20.63	20.45	22.6667	3.68459		8.7.	27.54	24.47	19.15	23.72	4.24499		8.7.	16.42	12.5	15.54	14.82	2.05679		7.23.	32.71	36.84	38.97	36.1733	3.1828		7.23.	65.43	51.37	52.87	56.5567	7.72104		7.23.
8.15.	1.67	1.75	1.48	1.63333	0.138684		8.15.	7.38	7.25	9.11	7.91333	1.03838		8.15.	26.82	26.41	29.24	27.49	1.52935		8.15.	13.29	15.19	14.39	14.29	0.953939		8.15.	83.06	109.68	89.64	94.1267	13.8656		8.1.	38.64	34.75	39.05	37.48	2.37312		8.1.	24.71	24.17	25.77	24.8833	0.813962		8.1.
8.22.	173.86	175.96	165.88	171.9	5.31816		8.22.	105.96	155.17	165.09	142.073	31.6659		8.22.	116.19	118.46	166.93	133.86	28.6619		8.22.	125.75	116.34	79.4	107.163	24.4998		8.22.	27.45	31.5	25.63	28.1933	3.00477		8.7.	24.64	22.52	19.52	22.2267	2.57257		8.7.	19.17	15.36	15.24	16.59	2.23515		8.7.
8.31.	44.53	51.65	48.37	48.1833	3.56367		8.31.	45.17	67.13	57.27	56.5233	10.999		8.31.	29.64	30.8	32.42	30.9533	1.39633		8.31.	28.98	32.36	29.97	30.4367	1.73765		8.31.	16.14	18.09	19.55	17.9267	1.71086		8.15.	103.89	102.52	98.5	101.637	2.80147		8.15.	74.54	91.78	90.75	85.69	9.66991		8.15.
9.7.	13.9	17.07	16.77	15.9133	1.75004		9.7.	19.38	21.5	17.26	19.38	2.12		9.7.	24.43	27.26	27.52	26.4033	1.71389		9.7.	9.08	10.32	7.86	9.08667	1.23001		9.7.	85.71	87.61	67.54	80.2867	11.0797		8.22.	13.34	13.63	16.14	14.37	1.53971		8.22.	18.18	15.16	13.86	15.7333	2.21633		8.22.
9.15.	13.58	11.03	10.86	11.8233	1.52369		9.15.	5.29	7.75	6.15	6.39667	1.24841		9.15.	16.98	13.5	12.53	14.3367	2.34001		9.15.	29.65	27.12	18.23	25	5.99791		9.15.	18.68	15.36	11.05	15.03	3.82569		8.31.	11.22	14.75	11.74	12.57	1.90575		8.31.	13.34	10.35	10.85	11.5133	1.60157		8.31.
9.22.	24.26	23.13	27.75	25.0467	2.40837		9.22.	34.43	48.5	39.42	40.7833	7.13339		9.22.	51.93	54.39	53.95	53.4233	1.31184		9.22.	47.41	54.13	37.89	46.4767	8.16013		9.22.	12.77	13.5	9.7	11.99	2.01651		9.7.	109.31	103.3	102.32	104.977	3.78463		9.7.	120.18	158.54	109.24	129.32	25.8897		9.7.
9.29.	18.4	14.75	13.82	15.6567	2.42087		9.29.	19.61	16.2	13.06	16.29	3.27593		9.29.	12.49	12.05	11.34	11.96	0.580259		9.29.	11.32	13.39	9.8	11.5033	1.80201		9.29.	15.43	12.68	11.83	13.3133	1.88171		9.15.	68.13	63.83	60.28	64.08	3.93097		9.15.	35.96	45.62	33.63	38.4033	6.35747		9.15.
10.7.	9.87	9.13	8.91	9.30333	0.502925		10.7.	15.59	13.19	17.52	15.4333	2.16925		10.7.	8.47	7.81	7.63	7.97	0.442267		10.7.	8.01	9.54	6.3	7.95	1.62083		10.7.	2.81	2.41	2.26	2.49333	0.284312		9.22.	61.22	52.65	55.81	56.56	4.33395		9.22.	54.03	49.01	37.73	46.9233	8.34794		9.22.
10.15.	7.42	7.11	6.91	7.14667	0.25697		10.15.	6.73	8.75	7.34	7.60667	1.03607		10.15.	8.56	9.27	9.01	8.94667	0.359212		10.15.	7.52	8.54	8.71	8.25667	0.64361		10.15.	6.46	7.8	5.87	6.71	0.988989		9.29.	29.54	27.62	34.23	30.4633	3.40036		9.29.	42.34	33.35	29.05	34.9133	6.78152		9.29.
10.19.	7.54	10.13	9.34	9.00333	1.32742		10.19.	5.42	5.47	4.56	5.15	0.511566																							10.7.	13.72	15.17	13.44	14.11	0.928601		10.7.	37.13	26.52	22.28	28.6433	7.64932		10.7.
10.26.	5.56	5.33	5.19	5.36	0.186815		10.26.	5.7	7.82	6.77	6.76333	1.06002																							10.15.	6.35	6.75	5.83	6.31	0.461303		10.15.	13.39	12.25	14.26	13.3	1.00802		10.15.
[truncated: 11 more columns]

## Sheet: Supplementary Figure 7
Supplementary Figure 7. Cumulative and daily average N2O emissions of ratoon season rice, main crop rice, and late-season rice during the same period.
Cumulative N2O emissions
		Ave.	S.D.	Ave.	S.D.	Ave.	S.D.	Ave.	S.D.
		1540		1526		3301		HHZ
2021N2O	MC	1585.7	231.721	1407.41	70.0308	1338.88	177.191	1169.96	136.636
	RR	595.213	71.2872	503.737	29.7613	470.753	63.8054	551.863	56.0198
	LR	1491.22	149.858	1324.96	185.503	1285.64	101.563	1210.17	89.9714
Supplementary Figure 7. Cumulative and daily average N2O emissions of ratoon season rice, main crop rice, and late-season rice during the same period.
Daily average N2O emissions
		Ave.	S.D.	Ave.	S.D.	Ave.	S.D.	Ave.	S.D.
		1540		1526		3301		HHZ
	MC	10.9358	1.59808	9.70627	0.491636	10.2991	1.36301	8.99972	1.05105
	RR	8.26684	0.97265	6.99634	0.413351	6.53823	0.886187	7.66477	0.778052
	LR	10.2843	1.0335	9.13766	1.27933	9.88951	0.78125	9.30897	0.692088
Supplementary Figure 7. Cumulative and daily average N2O emissions of ratoon season rice, main crop rice, and late-season rice during the same period.
Cumulative N2O emissions
2022N2O		Ave.	S.D.	Ave.	S.D.	Ave.	S.D.	Ave.	S.D.
		1540		1526		3301		HHZ
	MC	1173.73	144.483	1359.58	155.147	1056.48	101.016	1118.66	137.488
	RR	536.486	32.355	531.552	102.849	567.857	70.5931	476.924	85.4966
	LR	1285.72	82.6144	1256.03	209.857	960.333	93.0396	976.769	88.8744
Supplementary Figure 7. Cumulative and daily average N2O emissions of ratoon season rice, main crop rice, and late-season rice during the same period.
Daily average N2O emissions
		Ave.	S.D.	Ave.	S.D.	Ave.	S.D.	Ave.	S.D.
		1540		1526		3301		HHZ
	MC	8.0947	0.996434	9.37641	1.06998	8.12676	0.777043	8.60505	1.0576
	RR	7.45119	0.449375	7.38267	1.42846	7.8869	0.98046	6.62394	1.18745
	LR	8.867	0.569755	8.66227	1.44729	7.38718	0.715689	7.51361	0.683649

## Sheet: Supplementary Figure 8
Figure 8 a Carbon and nitrogen footprint of ratoon season rice, main-crop rice, and late-season rice with heading at the same time.									Figure 8 b Carbon and nitrogen footprint of ratoon season rice, main-crop rice, and late-season rice with heading at the same time.
2021Year	Direct carbon emissions		Indirect carbon emissions						2022Year	Indirect carbon emissions		Indirect carbon emissions
Treatment	CH4	N2O							Treatment	CH4	N2O
1540-MC	4194.12	472.537	1742.16						1540-MC	3374.14	349.772	1742.16
1526-MC	4596.9	419.408	1742.16						1526-MC	3256.26	405.155	1742.16
TFY3301-MC	3274.6	398.987	1634.72						TFY3301-MC	2582.44	314.831	1634.72
HHZ-MC	2889.46	380.356	1634.72						HHZ-MC	2394.98	333.359	1634.72
1540-RR	196.378	177.373	731.177						1540-RR	202.16	162.85	731.177
1526-RR	220.36	150.114	731.177						1526-RR	205.8	175.956	731.177
TFY3301-RR	159.11	140.284	731.177						TFY3301-RR	280.56	169.221	731.177
HHZ-RR	191.394	164.455	731.177						HHZ-RR	306.6	142.123	731.177
1540-LR	3631.18	444.383	1742.16						1540-LR	3449.74	383.143	1742.16
1526-LR	3871.84	394.838	1742.16						1526-LR	3260.46	374.297	1742.16
TFY3301-LR	2836.4	383.12	1634.72						TFY3301-LR	3459.82	286.179	1634.72
HHZ-LR	2365.58	348.649	1634.72						HHZ-LR	2790.34	291.077	1634.72
Figure 8 c Carbon and nitrogen footprint of ratoon season rice, main-crop rice, and late-season rice with heading at the same time.
Treatment	Indircet	N2O		IndircetN2O	NH3	Leaching	Runoff						?
		Ave.	SD
1540-MC	0.618774	472.537	69.0529	94.5075	18.0912	12.4253	74.413
1526-MC	0.618774	419.408	21.2436	83.8816	16.3911	15.8371	109.819
TFY3301-MC	0.580894	398.987	52.803	79.7973	15.7376	13.9709	89.8108
HHZ-MC	0.580894	380.356	69.1369	76.0712	15.1414	15.0754	101.47
NL1-MC	0.534476	268.557	36.1013	53.7113	11.5638	17.3777	127.454
1540-RR	0.232835	177.373	20.8692	35.4747	8.64595	3.75796	10.9274
1526-RR	0.232835	150.114	8.86886	30.0227	7.77363	3.94971	11.8356
TFY3301-RR	0.232835	140.284	19.014	28.0569	7.4591	4.25178	13.3208
HHZ-RR	0.232835	164.455	16.6939	32.891	8.23257	4.14332	12.7799
1540-LR	0.618774	444.383	44.6577	88.8766	17.1903	12.8793	78.823
1526-LR	0.618774	394.838	55.2798	78.9676	15.6048	12.7567	77.6221
TFY3301-LR	0.580894	383.12	30.2656	76.624	15.2298	11.515	65.8629
HHZ-LR	0.580894	348.649	40.7176	69.7298	14.1268	13.706	87.095
NL1-LR	0.534476	242.744	38.7237	48.5487	10.7378	10.8672	60.0207
Figure 4 d Carbon and nitrogen footprint of ratoon season rice, main-crop rice, and late-season rice with heading at the same time.
Treatment	Indircet	N2O		IndircetN2O	NH3	Leaching	Runoff
		Ave.	SD
1540-MC	0.618774	349.772	43.0559	69.9544	14.1627	11.839	68.8616
1526-MC	0.618774	405.155	46.2338	81.0309	15.9349	16.0737	112.463
TFY3301-MC	0.580894	314.831	30.1026	62.9662	13.0446	13.7126	87.1619
HHZ-MC	0.580894	333.359	40.9714	66.6719	13.6375	13.3245	83.2383
NL1-MC	0.534476	251.456	44.2255	50.2913	11.0166	16.8133	120.879
1540-RR	0.232835	162.85	12.7508	32.57	8.1812	3.68318	10.5807
1526-RR	0.232835	175.956	13.0852	35.1911	8.60058	3.8508	11.3637
TFY3301-RR	0.232835	169.221	21.0367	33.8443	8.38508	3.94971	11.8356
HHZ-RR	0.232835	142.123	25.478	28.4247	7.51795	4.22784	13.2007
1540-LR	0.618774	383.143	24.6191	76.6286	15.2306	12.2541	72.7748
1526-LR	0.618774	374.297	62.5373	74.8594	14.9475	14.0446	90.5724
TFY3301-LR	0.580894	286.179	27.7258	57.2358	12.1277	12.6352	76.4394
HHZ-LR	0.580894	291.077	26.4846	58.2154	12.2845	14.6487	96.9022
NL1-LR	0.534476	197.764	30.4536	39.5529	9.29846	12.1083	71.3914

## Sheet: Supplementary Figure 9
Figure 9 a Resource utilization efficiency of ratoon season rice, main-crop rice, and late-season rice during the same period.						Figure 9 b Resource utilization efficiency of ratoon season rice, main-crop rice, and late-season rice during the same period.
Treatment	Ave.	SD				Treatment	Ave.	SD
1540-MC	6.63676	0.761268				1540-MC	6.42848	0.687839
1526-MC	6.10199	0.648867				1526-MC	6.15266	0.993173
TFY3301-MC	5.86886	0.64929				TFY3301-MC	5.83289	0.376144
HHZ-MC	5.65904	0.161636				HHZ-MC	6.03072	0.296786
1540-RR	11.2602	0.575875				1540-RR	11.8458	0.52215
1526-RR	10.3152	1.36956				1526-RR	11.2469	1.13181
TFY3301-RR	9.70294	0.211289				TFY3301-RR	10.0889	1.50561
HHZ-RR	9.66301	1.34746				HHZ-RR	10.2353	0.624716
1540-LR	6.33279	0.223258				1540-LR	6.51292	0.504021
1526-LR	5.80365	0.420305				1526-LR	6.26524	1.25885
TFY3301-LR	5.88085	0.947796				TFY3301-LR	6.01273	1.07195
HHZ-LR	5.67703	0.396878				HHZ-LR	5.41326	0.83299

## Sheet: Supplementary Figure 10
Figure 10 a Average economic benefits of ratoon season rice, main-crop rice, and late-season rice during the same period from 2021 to 2022	Daily net economic benefits for different varieties of MC, RR, and LR in 2021						Figure 10 b Average economic benefits of ratoon season rice, main-crop rice, and late-season rice during the same period from 2021 to 2022	Daily net economic benefits for different varieties of MC, RR, and LR in 2022
Treatment	Ave.	SD					Treatment	Ave.	SD
1540-MC	17.9825	1.86607					1540-MC	17.7776	1.58995
1526-MC	15.4375	1.62156					1526-MC	15.9048	2.43531
TFY3301-MC	14.8521	1.88093					TFY3301-MC	15.3008	1.05156
HHZ-MC	15.3415	0.616032					HHZ-MC	17.7111	0.771227
1540-RR	37.6061	0.529182					1540-RR	40.2186	0.436434
1526-RR	33.9566	1.23218					1526-RR	37.5596	0.976504
TFY3301-RR	31.5103	0.24481					TFY3301-RR	32.7807	1.44709
HHZ-RR	31.0669	1.33862					HHZ-RR	33.6794	0.615573
1540-LR	16.6934	1.05661					1540-LR	17.974	1.1578
1526-LR	14.3595	0.716249					1526-LR	16.7411	2.98895
TFY3301-LR	15.2051	1.25367					TFY3301-LR	16.3549	2.68669
HHZ-LR	15.7811	2.37119					HHZ-LR	14.6816	2.1162

## Sheet: Supplementary Figure 11
Supplementary Figure 11
Compounds	Class	MC-1	MC-2	MC-3	LR-1	LR-2	LR-3	RR-1	RR-2	RR-3
Syringaldehyde	Phenylpropanoids	611000	602000	568000	311000	803000	642000	44000	55900	59600
D(-)-Threose	Carbohydrates	120	580	125	90	383	900	5	5	9
14,15-Dehydrocrepenynic acid	Lipids	2510000	1820000	1730000	5980000	3120000	3410000	1470000	2460000	2180000
N', N''-disinapoylspermidine	Phenolamides	354000	254000	326000	278000	464000	239000	373000	362000	374000
Ribulose-5-phosphate	Carbohydrates	15000	13100	17500	35000	87200	58600	16000	10100	14800
Feruloyl syringic acid	Phenylpropanoids	1254000	5460000	2470000	336000	309000	412000	375000	287000	192000
Spermidine	Phenolamides	13000	52200	71300	30300	21200	27600	18500	29600	21200
N-hexosyl-p-coumaroyl putrescine	Phenolamides	1380000	1690000	1540000	1510000	1550000	1480000	446000	579000	597000
D(+)-Melezitose O-rhamnoside	Carbohydrates	185000	297000	136000	243000	215000	181000	164000	183000	172000
Citramalate	Organic acids and derivatives	3350000	4380000	2670000	3060000	3080000	4650000	1690000	1320000	1800000
Trehalose 6-phosphate	Carbohydrates	22000	152000	238000	124000	174000	225000	9	9	9
α-Linolenic acid	Lipids	36800	52000	47200	46100	54500	59100	38800	44900	40800
L-Homocitrulline	Amino acid and derivatives	28300	563000	293000	98100	96800	117000	131000	118000	134000
L-Citrulline	Amino acid and derivatives	852000	253000	422000	226000	154000	139000	138000	157000	147000
L-Serine	Amino acid and derivatives	6660000	2850000	7300000	3760000	3810000	3190000	2940000	3110000	3170000
L-Aspartic acid	Amino acid and derivatives	2250000	5250000	1570000	2080000	1190000	1080000	4055000	5172000	4014000
L-Glutamic acid	Amino acid and derivatives	25000000	28500000	16700000	22000000	17600000	20600000	17100000	20000000	19100000
L-(-)-Cystine	Amino acid and derivatives	104000	136000	106000	174000	127000	160000	112000	155000	18700
L-Leucine	Amino acid and derivatives	570000	536000	853000	558000	236000	319000	24900	27800	26600
L-Phenylalanine	Amino acid and derivatives	705000	385000	536000	1779000	1387000	1331000	168000	213000	215000
L-Threonine	Amino acid and derivatives	3802000	9630000	8640000	5460000	4620000	4210000	3040000	4070000	4210000
L-(-)-Tyrosine	Amino acid and derivatives	7510000	5810000	6370000	8030000	6560000	5840000	3850000	4620000	4550000
Hypoxanthine	Nucleotide and derivates	2500000	2630000	1750000	1720000	1580000	1400000	1170000	1320000	1270000
L-Histidine	Amino acid and derivatives	980000	781000	753000	180000	178100	592000	2890000	3480000	3720000
L-Valine	Amino acid and derivatives	174000	152000	155000	281000	149000	215000	208000	253000	166000
L-(+)-Arginine	Amino acid and derivatives	2850000	528000	539000	2640000	781000	858000	494000	676000	712000
Benzoic acid	Organic acids and derivatives	5630000	882000	746000	1810000	1050000	365000	444000	1820000	411000
Glutaric acid	Organic acids and derivatives	130000	108000	120000	2030000	1790000	1900000	153000	190000	128000
Adipic acid	Organic acids and derivatives	630000	853000	795000	290000	164000	192000	180000	211000	181000
Azelaic acid	Organic acids and derivatives	780000	5850000	6850000	2790000	2110000	2260000	1680000	2390000	2180000
N-Acetyl-l-leucine	Amino acid and derivatives	11800000	53800000	88200000	16800000	16800000	15100000	17600000	24100000	17600000
trans-Cinnamate	Phenylpropanoids	15200	36500	17200	25700	13500	22800	18900	18200	23200
Caffeate	Phenylpropanoids	15400000	19200000	8580000	8770000	13100000	9350000	4400000	4640000	7270000
Ferulic acid	Phenylpropanoids	1770000	2960000	1800000	1770000	2960000	1800000	103000	115000	111000
Shikimic acid	Organic acids and derivatives	2580000	1990000	1520000	4380000	3820000	3910000	1180000	1990000	1040000
Chlorogenic acid (3-O-Caffeoylquinic acid)	Organic acids and derivatives	25400000	15100000	30800000	18600000	32000000	39200000	45400000	43100000	51800000
D(+)-Melezitose	Carbohydrates	205000	325000	262000	150000	116000	103000	108000	998000	107000
Xylitol	Alcohols	350000	194000	350000	210000	214000	218000	190000	172000	201000
Inositol	Alcohols	3330000	2850000	3640000	2940000	2940000	3150000	4120000	4150000	4250000
D-(+)-Sucrose	Carbohydrates	2200000	1880000	1520000	3200000	3980000	3460000	32700	34000	33800
Gluconic acid	Others	1740000	6320000	5240000	2320000	2580000	2830000	2590000	2490000	2010000
Glutathione oxidized	Amino acid and derivatives	354000	502000	358000	722000	606000	401000	415000	529000	429000
D-(+)-Glucono-1,5-lactone	Carbohydrates	554000	480000	528000	334000	373000	352000	263000	296000	345000
L-Glutamine	Amino acid and derivatives	2850000	3960000	5210000	4050000	4390000	2230000	2600000	2880000	2740000
Succinic acid	Organic acids and derivatives	66900000	58300000	85100000	51800000	48400000	56900000	77300000	64800000	63400000
1,5-Diaminopentane	Phenolamides	3520	5020	3410	1420	1530	1490	1070	1005	2860
D(+)-Glucose	Carbohydrates	6640000	8520000	6340000	3840000	4230000	4130000	48800	48400	50700
L-Proline	Amino acid and derivatives	252000	384000	257000	175000	173000	128000	100000	140000	142000
D-Mannitol	Alcohols	5250000	6680000	3880000	2370000	2670000	2660000	1550000	2820000	2390000
Riboflavin	Vitamins and derivatives	528000	654000	380000	838000	540000	587000	277000	356000	335000
Suberic acid	Organic acids and derivatives	105000	258000	146000	219000	147000	148000	113000	165000	162000
L-Alanine	Amino acid and derivatives	15400	25300	17600	16800	15500	16300	15100	13700	14700
L-(+)-Tartaric acid	Organic acids and derivatives	520000	380000	254000	220000	246000	279000	31500	34700	26900
DL-Arabinose	Carbohydrates	18500000	22500000	8560000	1460000	1740000	1610000	2010000	2340000	2270000
L(-)-Malic acid	Organic acids and derivatives	665000	527000	884000	897000	117000	121000	151000	142000	139000
3-N-Methyl-L-histidine	Amino acid and derivatives	952	966	986	1542	2257	90	537	510	9
2-Hydroxybutanoic acid	Organic acids and derivatives	225000	247000	368000	179000	151000	188000	922	1574	1876
Citric acid	Organic acids and derivatives	252000000	146000000	234000000	113000000	128000000	163000000	22200000	19300000	18600000
L-Tryptophan	Amino acid and derivatives	6630000	4750000	3590000	9120000	6800000	5800000	2870000	3970000	4320000
L-ascorbate	Vitamins and derivatives	1250000	4450000	4870000	3950000	3770000	3370000	3290000	3710000	3280000
Orotic acid	Vitamins and derivatives	2560000	3370000	1740000	1010000	1350000	1670000	4360000	3390000	3790000
Fumaric acid	Organic acids and derivatives	520000	705000	6500000	854000	801000	1130000	562000	982000	749000
Dulcitol	Alcohols	12500000	13850000	15230000	11960000	25800000	16530000	11800000	10700000	11100000
Ellagic acid	Polyphenol	525000	3680000	5540000	994000	1080000	1350000	516000	1160000	693000
D-Arabitol	Alcohols	256000	6552000	5730000	357000	251000	315000	227000	286000	263000
3-Aminosalicylic acid	Organic acids and derivatives	870000	872000	785000	134000	193000	146000	139000	127000	144000
Putrescine	Phenolamides	75100	150000	236500	68100	84200	99800	126000	133000	108000
Phenethylamine	Others	365000	152000	153200	243000	251000	250000	405000	200000	205000
A-Ketoglutaric acid	Organic acids and derivatives	3720000	3640000	8530000	3800000	2610000	3710000	4540000	3530000	3430000
N-Acetyl-L-tyrosine	Amino acid and derivatives	2320000	2500000	2470000	2410000	1930000	2240000	1730000	1730000	1780000
Diethanolamine	Others	15000	25400	15200	18400	25600	27600	33300	45300	9
Protocatechuic aldehyde	Polyphenol	558000	274000	242000	441000	449000	590000	500000	482000	563000
1,5-Anhydro-D-glucitol	Alcohols	247000	265000	104000	179000	197000	212000	319000	336000	289000
Cis-Aconitic acid	Organic acids and derivatives	246000	246000	247000	917000	709000	734000	539000	699000	624000
Oxoadipic acid	Organic acids and derivatives	274000	876000	627000	184000	138000	250000	161000	207000	184000
3,4-Dihydroxybenzeneacetic acid	Organic acids and derivatives	357000	247000	245000	466000	356000	395000	555000	393000	418000
2,3-Dihydroxybenzoic acid	Organic acids and derivatives	2640000	7520000	174000	1600000	1530000	757000	616000	952000	656000
Palmitaldehyde	Lipids	7010000	1700000	2480000	4670000	3570000	5650000	9130000	6780000	4200000
4-Nitrophenol	Others	264800	268000	107000	183000	152000	143000	156000	132000	134000
1,1-Dimethylbiguanide	Others	165000	160000	107000	201000	122000	145000	171000	110000	114000
3,4-Dihydrocoumarin	Phenylpropanoids	29600	35200	52360	35400	25000	37400	36700	14600	55200
Scopoletin (7-Hydroxy-5-methoxycoumarin)	Phenylpropanoids	215000	174000	246000	911000	642000	634000	357000	465000	637000
4-(Aminomethyl)-5-(hydroxymethyl)-2-methylpyridin-3-ol	Alcohols	268000	860000	687000	923000	476000	456000	213000	237000	132000
Sinapyl alcohol	Phenylpropanoids	17400	13500	28400	61100	51100	37700	67700	75700	84300
6-Hydroxy-4-methylcoumarin	Phenylpropanoids	84600	84100	60000	38600	23300	34400	43100	23300	19700
D-Glucose 6-phosphate	Carbohydrates	2840000	6800000	7000000	7343000	2980000	2100000	4930000	1590000	1550000
p-Coumaryl alcohol	Phenylpropanoids	60000	40170	46800	51600	91400	44100	86000	53900	54500
2-Methylglutaric acid	Organic acids and derivatives	170000	150000	178000	250000	135000	187000	165000	286000	253000
D-Fructose 6-phosphate	Carbohydrates	1800000	3770000	1420000	4640000	2140000	2400000	874000	363000	252000
1,4-dihydro-1-Methyl-4-oxo-3-pyridinecarboxamide	Alkaloids	540000	215000	824000	430000	602000	556000	482000	518000	351000
6-MethylCoumarin	Phenylpropanoids	824000	287000	500000	121000	135000	146000	258000	191000	207000
D-glucoronic acid	Others	284000	187000	216000	578000	512000	556000	617000	668000	735000
D-Xylonic acid	Organic acids and derivatives	16500000	15700000	14800000	11900000	11500000	11900000	18300000	17200000	19000000
Glucose-1-phosphate	Carbohydrates	4500000	2160000	1870000	711000	2860000	2260000	4600000	6420000	4510000
Oxalic acid	Organic acids and derivatives	28600	68400	86700	77500	93300	28460	2180	16800	2960
D-(+)-Galactose	Carbohydrates	5780000	6070000	5750000	5780000	6070000	5750000	7210000	7170000	7330000
D-Glucose-6-phosphate disodium salt	Others	6280000	1680000	6200000	1540000	3020000	2990000	5160000	6510000	4930000
D-Fructose 6-phosphate-disodium salt	Carbohydrates	26840000	104680000	96480000	7760000	7890000	9370000	4750000	2600000	4700000
D-Galacturonic acid	Organic acids and derivatives	840000	870000	980000	947000	980000	972000	1120000	1120000	934000
Arachidic acid	Lipids	268400	680000	463000	273000	254000	289000	208000	207000	123000
Docosanoic acid	Lipids	175000	13600	60500	107000	19900	39900	71100	20600	75000
D-tartaric acid	Organic acids and derivatives	260000	628000	980000	239000	267000	282000	300000	310000	351000
Sucralose	Carbohydrates	17500	14500	10400	66300	51600	72800	71900	70100	56500
Citric acid monohydrate	Organic acids and derivatives	615000000	91000000	884000000	112000000	91700000	115000000	120000000	121000000	93100000
Palmitic acid	Organic acids and derivatives	3500	4500	3740	2521	2540	3617	2500	2704	2503
2-Aminobenzoxazole	Others	8640000	6840000	5160000	1190000	1680000	1310000	875000	2200000	1440000
Octane	Alkanes	156300	680000	680000	349000	391000	424000	422000	553000	485000
Malonic acid	Alkanes	6050000	2860000	1600000	2320000	1910000	2100000	5980000	3120000	3410000
Heptadecanoic acid	Alkanes	650000	250000	355000	166000	130000	126000	278000	464000	239000
6-Chlorohexanoic acid	Alkanes	14800000	15300000	66510000	22800000	27600000	26400000	31600000	31900000	26700000
Glycerol	Lipids	25700	182000	26000	81200	145000	94000	40700	139000	105000
Nonadecanoic acid	Alkanes	25400	38800	157000	76600	63800	113000	66000	55300	51100
3-Methylpentanedioic acid	Alkanes	5570000	3850000	4570000	6820000	6400000	7130000	7540000	5930000	6730000
2-Monostearin	Lipids	3360000	3700000	5500000	1750000	1690000	1690000	1760000	2130000	1860000
Eicosane	Alkanes	5200000	5340000	7477000	7240000	7410000	7260000	7230000	6830000	8100000
hexadecanoic acid	Alkanes	53000	48000	55600	73600	59200	89500	106000	77500	97200
Hexanoic acid	Organic acids and derivatives	5420000	3870000	2800000	2750000	3140000	2860000	450000	439000	380000
Acetic acid	Organic acids and derivatives	528000	125400	103000	635800	965400	487000	13200	6900	9600
6-C-hexosyl-luteolin O-hexoside	Flavone	28500	36400	13500	19300	25900	22100	261000	282000	308000
6-C-hexosyl-apigenin O-hexosyl-O-hexoside	Flavone	22000	14200	28300	17000	18200	21500	248000	172000	171000

## Sheet: Supplementary Figure 12
Supplementary Figure 12
metabolic pathway	number
Organic acid metabolism	12
amino acid metabolism	8
Carbohydrate metabolism	7
Phenylpropanoids metabolism	3
phenolamides metabolism	3
alcohols metabolism	2
Flavonoid metabolism	2
others metabolism	2
Vitamin metabolism	1
lipids metabolism	1

[truncated: 18 more sheets: Supplementary Figure 13, Supplementary Figure 14, Supplementary Figure 15, Supplementary Figure 16, Supplementary Figure 17, Supplementary Figure 18, Supplementary Figure 19, Supplementary Figure 20, Supplementary Figure 21, Supplementary Figure 22, Supplementary Figure 23, Supplementary Figure 24, Supplementary Figure 25, Supplementary Figure 26, Supplementary Figure 27, Supplementary Figure 28, Supplementary Figure 29, Supplementary Figure 30]
