# Supplementary material for: Ratoon Season Rice Reduces Methane Emissions by Limiting Acetic Acid Transport to the Rhizosphere and Inhibiting Methanogens
Source: Adv Sci (Weinh). 2025 Nov 26;13(8):e07916. doi: 10.1002/advs.202507916 (PMC12884797; doi:10.1002/advs.202507916)
Supplement: Supplementary file 2 — Supporting Information [file ADVS-13-e07916-s001.zip › Supplementary File 1-root exudates.xlsx]

## Sheet: Sheet1
Compounds	Class	MC-1	MC-2	MC-3	LR-1	LR-2	LR-3	RR-1	RR-2	RR-3
Syringaldehyde	Phenylpropanoids	611000	602000	568000	311000	803000	642000	44000	55900	59600
D(-)-Threose	Carbohydrates	120	580	125	90	383	900	5	5	9
14,15-Dehydrocrepenynic acid	Lipids	2510000	1820000	1730000	5980000	3120000	3410000	1470000	2460000	2180000
N', N''-disinapoylspermidine	Phenolamides	354000	254000	326000	278000	464000	239000	373000	362000	374000
Ribulose-5-phosphate	Carbohydrates	15000	13100	17500	35000	87200	58600	16000	10100	14800
Feruloyl syringic acid	Phenylpropanoids	1254000	5460000	2470000	336000	309000	412000	375000	287000	192000
Spermidine	Phenolamides	13000	52200	71300	30300	21200	27600	18500	29600	21200
N-hexosyl-p-coumaroyl putrescine	Phenolamides	1380000	1690000	1540000	1510000	1550000	1480000	446000	579000	597000
D(+)-Melezitose O-rhamnoside	Carbohydrates	185000	297000	136000	243000	215000	181000	164000	183000	172000
Citramalate	Organic acids and derivatives	3350000	4380000	2670000	3060000	3080000	4650000	1690000	1320000	1800000
Trehalose 6-phosphate	Carbohydrates	22000	152000	238000	124000	174000	225000	9	9	9
α-Linolenic acid	Lipids	36800	52000	47200	46100	54500	59100	38800	44900	40800
L-Homocitrulline	Amino acid and derivatives	28300	563000	293000	98100	96800	117000	131000	118000	134000
L-Citrulline	Amino acid and derivatives	852000	253000	422000	226000	154000	139000	138000	157000	147000
L-Serine	Amino acid and derivatives	6660000	2850000	7300000	3760000	3810000	3190000	2940000	3110000	3170000
L-Aspartic acid	Amino acid and derivatives	2250000	5250000	1570000	2080000	1190000	1080000	4055000	5172000	4014000
L-Glutamic acid	Amino acid and derivatives	25000000	28500000	16700000	22000000	17600000	20600000	17100000	20000000	19100000
L-(-)-Cystine	Amino acid and derivatives	104000	136000	106000	174000	127000	160000	112000	155000	18700
L-Leucine	Amino acid and derivatives	570000	536000	853000	558000	236000	319000	24900	27800	26600
L-Phenylalanine	Amino acid and derivatives	705000	385000	536000	1779000	1387000	1331000	168000	213000	215000
L-Threonine	Amino acid and derivatives	3802000	9630000	8640000	5460000	4620000	4210000	3040000	4070000	4210000
L-(-)-Tyrosine	Amino acid and derivatives	7510000	5810000	6370000	8030000	6560000	5840000	3850000	4620000	4550000
Hypoxanthine	Nucleotide and derivates	2500000	2630000	1750000	1720000	1580000	1400000	1170000	1320000	1270000
L-Histidine	Amino acid and derivatives	980000	781000	753000	180000	178100	592000	2890000	3480000	3720000
L-Valine	Amino acid and derivatives	174000	152000	155000	281000	149000	215000	208000	253000	166000
L-(+)-Arginine	Amino acid and derivatives	2850000	528000	539000	2640000	781000	858000	494000	676000	712000
Benzoic acid	Organic acids and derivatives	5630000	882000	746000	1810000	1050000	365000	444000	1820000	411000
Glutaric acid	Organic acids and derivatives	130000	108000	120000	2030000	1790000	1900000	153000	190000	128000
Adipic acid	Organic acids and derivatives	630000	853000	795000	290000	164000	192000	180000	211000	181000
Azelaic acid	Organic acids and derivatives	780000	5850000	6850000	2790000	2110000	2260000	1680000	2390000	2180000
N-Acetyl-l-leucine	Amino acid and derivatives	11800000	53800000	88200000	16800000	16800000	15100000	17600000	24100000	17600000
trans-Cinnamate	Phenylpropanoids	15200	36500	17200	25700	13500	22800	18900	18200	23200
Caffeate	Phenylpropanoids	15400000	19200000	8580000	8770000	13100000	9350000	4400000	4640000	7270000
Ferulic acid	Phenylpropanoids	1770000	2960000	1800000	1770000	2960000	1800000	103000	115000	111000
Shikimic acid	Organic acids and derivatives	2580000	1990000	1520000	4380000	3820000	3910000	1180000	1990000	1040000
Chlorogenic acid (3-O-Caffeoylquinic acid)	Organic acids and derivatives	25400000	15100000	30800000	18600000	32000000	39200000	45400000	43100000	51800000
D(+)-Melezitose	Carbohydrates	205000	325000	262000	150000	116000	103000	108000	998000	107000
Xylitol	Alcohols	350000	194000	350000	210000	214000	218000	190000	172000	201000
Inositol	Alcohols	3330000	2850000	3640000	2940000	2940000	3150000	4120000	4150000	4250000
D-(+)-Sucrose	Carbohydrates	2200000	1880000	1520000	3200000	3980000	3460000	32700	34000	33800
Gluconic acid	Others	1740000	6320000	5240000	2320000	2580000	2830000	2590000	2490000	2010000
Glutathione oxidized	Amino acid and derivatives	354000	502000	358000	722000	606000	401000	415000	529000	429000
D-(+)-Glucono-1,5-lactone	Carbohydrates	554000	480000	528000	334000	373000	352000	263000	296000	345000
L-Glutamine	Amino acid and derivatives	2850000	3960000	5210000	4050000	4390000	2230000	2600000	2880000	2740000
Succinic acid	Organic acids and derivatives	66900000	58300000	85100000	51800000	48400000	56900000	77300000	64800000	63400000
1,5-Diaminopentane	Phenolamides	3520	5020	3410	1420	1530	1490	1070	1005	2860
D(+)-Glucose	Carbohydrates	6640000	8520000	6340000	3840000	4230000	4130000	48800	48400	50700
L-Proline	Amino acid and derivatives	252000	384000	257000	175000	173000	128000	100000	140000	142000
D-Mannitol	Alcohols	5250000	6680000	3880000	2370000	2670000	2660000	1550000	2820000	2390000
Riboflavin	Vitamins and derivatives	528000	654000	380000	838000	540000	587000	277000	356000	335000
Suberic acid	Organic acids and derivatives	105000	258000	146000	219000	147000	148000	113000	165000	162000
L-Alanine	Amino acid and derivatives	15400	25300	17600	16800	15500	16300	15100	13700	14700
L-(+)-Tartaric acid	Organic acids and derivatives	520000	380000	254000	220000	246000	279000	31500	34700	26900
DL-Arabinose	Carbohydrates	18500000	22500000	8560000	1460000	1740000	1610000	2010000	2340000	2270000
L(-)-Malic acid	Organic acids and derivatives	665000	527000	884000	897000	117000	121000	151000	142000	139000
3-N-Methyl-L-histidine	Amino acid and derivatives	952	966	986	1542	2257	90	537	510	9
2-Hydroxybutanoic acid	Organic acids and derivatives	225000	247000	368000	179000	151000	188000	922	1574	1876
Citric acid	Organic acids and derivatives	252000000	146000000	234000000	113000000	128000000	163000000	22200000	19300000	18600000
L-Tryptophan	Amino acid and derivatives	6630000	4750000	3590000	9120000	6800000	5800000	2870000	3970000	4320000
L-ascorbate	Vitamins and derivatives	1250000	4450000	4870000	3950000	3770000	3370000	3290000	3710000	3280000
Orotic acid	Vitamins and derivatives	2560000	3370000	1740000	1010000	1350000	1670000	4360000	3390000	3790000
Fumaric acid	Organic acids and derivatives	520000	705000	6500000	854000	801000	1130000	562000	982000	749000
Dulcitol	Alcohols	12500000	13850000	15230000	11960000	25800000	16530000	11800000	10700000	11100000
Ellagic acid	Polyphenol	525000	3680000	5540000	994000	1080000	1350000	516000	1160000	693000
D-Arabitol	Alcohols	256000	6552000	5730000	357000	251000	315000	227000	286000	263000
3-Aminosalicylic acid	Organic acids and derivatives	870000	872000	785000	134000	193000	146000	139000	127000	144000
Putrescine	Phenolamides	75100	150000	236500	68100	84200	99800	126000	133000	108000
Phenethylamine	Others	365000	152000	153200	243000	251000	250000	405000	200000	205000
A-Ketoglutaric acid	Organic acids and derivatives	3720000	3640000	8530000	3800000	2610000	3710000	4540000	3530000	3430000
N-Acetyl-L-tyrosine	Amino acid and derivatives	2320000	2500000	2470000	2410000	1930000	2240000	1730000	1730000	1780000
Diethanolamine	Others	15000	25400	15200	18400	25600	27600	33300	45300	9
Protocatechuic aldehyde	Polyphenol	558000	274000	242000	441000	449000	590000	500000	482000	563000
1,5-Anhydro-D-glucitol	Alcohols	247000	265000	104000	179000	197000	212000	319000	336000	289000
Cis-Aconitic acid	Organic acids and derivatives	246000	246000	247000	917000	709000	734000	539000	699000	624000
Oxoadipic acid	Organic acids and derivatives	274000	876000	627000	184000	138000	250000	161000	207000	184000
3,4-Dihydroxybenzeneacetic acid	Organic acids and derivatives	357000	247000	245000	466000	356000	395000	555000	393000	418000
2,3-Dihydroxybenzoic acid	Organic acids and derivatives	2640000	7520000	174000	1600000	1530000	757000	616000	952000	656000
Palmitaldehyde	Lipids	7010000	1700000	2480000	4670000	3570000	5650000	9130000	6780000	4200000
4-Nitrophenol	Others	264800	268000	107000	183000	152000	143000	156000	132000	134000
1,1-Dimethylbiguanide	Others	165000	160000	107000	201000	122000	145000	171000	110000	114000
3,4-Dihydrocoumarin	Phenylpropanoids	29600	35200	52360	35400	25000	37400	36700	14600	55200
Scopoletin (7-Hydroxy-5-methoxycoumarin)	Phenylpropanoids	215000	174000	246000	911000	642000	634000	357000	465000	637000
4-(Aminomethyl)-5-(hydroxymethyl)-2-methylpyridin-3-ol	Alcohols	268000	860000	687000	923000	476000	456000	213000	237000	132000
Sinapyl alcohol	Phenylpropanoids	17400	13500	28400	61100	51100	37700	67700	75700	84300
6-Hydroxy-4-methylcoumarin	Phenylpropanoids	84600	84100	60000	38600	23300	34400	43100	23300	19700
D-Glucose 6-phosphate	Carbohydrates	2840000	6800000	7000000	7343000	2980000	2100000	4930000	1590000	1550000
p-Coumaryl alcohol	Phenylpropanoids	60000	40170	46800	51600	91400	44100	86000	53900	54500
2-Methylglutaric acid	Organic acids and derivatives	170000	150000	178000	250000	135000	187000	165000	286000	253000
D-Fructose 6-phosphate	Carbohydrates	1800000	3770000	1420000	4640000	2140000	2400000	874000	363000	252000
1,4-dihydro-1-Methyl-4-oxo-3-pyridinecarboxamide	Alkaloids	540000	215000	824000	430000	602000	556000	482000	518000	351000
6-MethylCoumarin	Phenylpropanoids	824000	287000	500000	121000	135000	146000	258000	191000	207000
D-glucoronic acid	Others	284000	187000	216000	578000	512000	556000	617000	668000	735000
D-Xylonic acid	Organic acids and derivatives	16500000	15700000	14800000	11900000	11500000	11900000	18300000	17200000	19000000
Glucose-1-phosphate	Carbohydrates	4500000	2160000	1870000	711000	2860000	2260000	4600000	6420000	4510000
Oxalic acid	Organic acids and derivatives	28600	68400	86700	77500	93300	28460	2180	16800	2960
D-(+)-Galactose	Carbohydrates	5780000	6070000	5750000	5780000	6070000	5750000	7210000	7170000	7330000
D-Glucose-6-phosphate disodium salt	Others	6280000	1680000	6200000	1540000	3020000	2990000	5160000	6510000	4930000
D-Fructose 6-phosphate-disodium salt	Carbohydrates	26840000	104680000	96480000	7760000	7890000	9370000	4750000	2600000	4700000
D-Galacturonic acid	Organic acids and derivatives	840000	870000	980000	947000	980000	972000	1120000	1120000	934000
Arachidic acid	Lipids	268400	680000	463000	273000	254000	289000	208000	207000	123000
Docosanoic acid	Lipids	175000	13600	60500	107000	19900	39900	71100	20600	75000
D-tartaric acid	Organic acids and derivatives	260000	628000	980000	239000	267000	282000	300000	310000	351000
Sucralose	Carbohydrates	17500	14500	10400	66300	51600	72800	71900	70100	56500
Citric acid monohydrate	Organic acids and derivatives	615000000	91000000	884000000	112000000	91700000	115000000	120000000	121000000	93100000
Palmitic acid	Organic acids and derivatives	3500	4500	3740	2521	2540	3617	2500	2704	2503
2-Aminobenzoxazole	Others	8640000	6840000	5160000	1190000	1680000	1310000	875000	2200000	1440000
Octane	Alkanes	156300	680000	680000	349000	391000	424000	422000	553000	485000
Malonic acid	Alkanes	6050000	2860000	1600000	2320000	1910000	2100000	5980000	3120000	3410000
Heptadecanoic acid	Alkanes	650000	250000	355000	166000	130000	126000	278000	464000	239000
6-Chlorohexanoic acid	Alkanes	14800000	15300000	66510000	22800000	27600000	26400000	31600000	31900000	26700000
Glycerol	Lipids	25700	182000	26000	81200	145000	94000	40700	139000	105000
Nonadecanoic acid	Alkanes	25400	38800	157000	76600	63800	113000	66000	55300	51100
3-Methylpentanedioic acid	Alkanes	5570000	3850000	4570000	6820000	6400000	7130000	7540000	5930000	6730000
2-Monostearin	Lipids	3360000	3700000	5500000	1750000	1690000	1690000	1760000	2130000	1860000
Eicosane	Alkanes	5200000	5340000	7477000	7240000	7410000	7260000	7230000	6830000	8100000
hexadecanoic acid	Alkanes	53000	48000	55600	73600	59200	89500	106000	77500	97200
Hexanoic acid	Organic acids and derivatives	5420000	3870000	2800000	2750000	3140000	2860000	450000	439000	380000
Acetic acid	Organic acids and derivatives	528000	125400	103000	635800	965400	487000	13200	6900	9600
6-C-hexosyl-luteolin O-hexoside	Flavone	28500	36400	13500	19300	25900	22100	261000	282000	308000
6-C-hexosyl-apigenin O-hexosyl-O-hexoside	Flavone	22000	14200	28300	17000	18200	21500	248000	172000	171000
