# Supplementary material for: Ratoon Season Rice Reduces Methane Emissions by Limiting Acetic Acid Transport to the Rhizosphere and Inhibiting Methanogens
Source: Adv Sci (Weinh). 2025 Nov 26;13(8):e07916. doi: 10.1002/advs.202507916 (PMC12884797; doi:10.1002/advs.202507916)
Supplement: Supplementary file 2 — Supporting Information [file ADVS-13-e07916-s001.zip › Supplementary File 2-rhizosphere soil.xlsx]

## Sheet: Sheet1
ID	name	MC-1	MC-2	MC-3	RR-1	RR-2	RR-3	LR-1	LR-2	LR-3
neg_1000	meso-Tartaric acid	1927.28	1958.79	1664.52	1862.52	1773.22	1643.98	1863.99	1607.59	1606.46
neg_1002	475-38-7	887.48	884.686	767.326	823.699	810.367	768.774	840.344	745.654	729.438
neg_1003	L-Ascorbate 6-phosphate	4025.75	3976.96	3342.2	3755.24	3527.73	3289.29	3699.33	3186.78	3151.73
neg_1005	Shikimate 3-phosphate	5193.09	5249.3	4470.34	4904.48	4749.12	4393.26	4854.79	4304.74	4261.08
neg_1010	Acetic acid	27.1099	20.5136	23.2325	7.31891	4.55999	4.29451	16.5777	16.2001	11.1172
neg_1012	L-Xylulose 1-phosphate	1294.5	1309.85	1101.02	1175.4	1166.73	1046.18	1245.02	1049.02	1027.64
neg_1013	Citrate	5.28E-07	5.28E-07	5.28E-07	49.7808	39.4317	31.3626	1.38e-06	1.38e-06	1.38e-06
neg_1014	D-Sedoheptulose 7-phosphate	1092.17	1132.24	960.065	975.954	956.522	858.197	1083.29	917.051	868.643
neg_1015	5-Fluorodeoxyuridine diphosphate	10006.2	9740.46	7520.78	8855.02	8328.11	7283.39	8931.87	7168.87	7083.79
neg_1022	4,6-dinitro-o-cresol	2892.51	2921.98	2479.25	2672.33	2646.35	2415.94	2763.67	2411.07	2342.46
neg_1031	tetradecaprenyl diphosphate	1019.84	528.921	586.239	352.913	297.783	292.228	664.063	577.365	405.203
neg_1044	D-Erythrose 4-phosphate	493.101	506.424	438.067	448.464	459.13	415.071	487.727	421.219	403.721
neg_1047	Argininosuccinic acid	3785.6	3710.7	3602.79	1911.32	1934.6	1921.22	1449.63	1442.13	1503.84
neg_1066	Terpendole B	41.2287	35.1981	3.56865	8.70629	7.0472	8.25649	22.526	3.95883	8.11697
neg_1079	Nicotinate D-ribonucleotide	8492.2	8248.95	6450.23	7578.1	7066.46	6414.74	7542.34	6245.79	6226.88
neg_1080	IMP	969.188	950.361	780.392	813.906	862.556	731.258	878.516	746.929	685.456
neg_1129	4-Methylthio-2-oxobutanoic acid	1360.33	1391.09	1144.27	1223.06	1197.98	1147.93	1259.41	1124.16	1122.02
neg_1131	5-Carboxy-2-oxohept-3-enedioate	3662.5	3673.06	3108.87	3431.14	3320.19	3079.6	3427.01	2993.74	2941.45
neg_1133	Clavulanate-9-aldehyde	0.929929	5.28E-07	3.74733	6.57954	2.82529	1.90559	1.2454	3.69819	4.07942
neg_1135	2,5-Furandicarboxylate	4830.04	4832.24	3973.07	4596.93	4401.15	4001.5	4413.11	3826.34	3822.76
neg_1139	Deoxyuridine monophosphate (dUMP)	8297.65	8190.37	6479.24	7547.87	7115.71	6331.16	7510.59	6146.83	6076.95
neg_1141	Orotidine 5'-phosphate	26060.5	25405	19797.9	23160	21790.1	19313.2	23228.5	18988.7	18719.4
neg_1142	480-81-9	9.98678	11.6564	16.5579	1.06498	1.78706	1.57536	8.30254	12.4007	13.0055
neg_1143	Deacetylepithienamycin F	3900.21	3880.73	3008.93	3477.65	3283.81	2928.38	3472.61	2831.39	2792.78
neg_1158	PG(19:0/17:0)	181.474	214.397	156.079	196.566	197.238	161.936	174.939	176.282	133.79
neg_1203	(1E,3E)-4-Hydroxybuta-1,3-diene-1,2,4-tricarboxylate	409.83	400.486	350.878	378.946	379.682	360.239	391.424	354.66	352.515
neg_1428	Sulfate	1663.23	1314.55	686.361	986.124	839.189	567.065	1089.91	654.598	584.811
neg_1460	22246-18-0	30304.1	27531.1	20506.4	22523.9	21567.7	19051.6	23035.7	16767.6	17925.8
neg_1461	Coumarin	1100.69	1098.35	1001.93	920.718	961.697	1002.48	932.398	818.216	941.073
neg_1463	2-deoxygluconate	9177.59	8433.07	6308.38	6827.65	6664.8	5890.63	7029.69	5157.35	5536.09
neg_1464	3-Oxo-beta-ionone	12.028	7.8279	17.3437	6.10608	5.23632	10.9802	12.7529	45.8231	15.1229
neg_1478	UDP-N-acetyl-2-amino-2-deoxy-D-glucuronate	147.067	161.868	114.574	105.01	134.338	103.149	112.102	97.3934	91.5612
neg_1482	Tetracenomycin D3	106.655	85.987	63.7718	68.6801	85.4399	65.2237	51.8699	45.0761	61.1704
neg_1490	N-Acetyl-L-glutamate 5-phosphate	20.7893	27.9345	37.8173	31.4359	35.5587	31.2451	37.4091	34.8564	29.8321
neg_1492	(S)-3-Sulfolactate	51.8593	54.0245	43.5181	45.0328	49.7627	37.4849	47.3123	33.6858	36.7941
neg_1493	2'-Deoxy-5-hydroxymethylcytidine-5'-triphosphate	392.528	437.494	369.454	351.931	374.329	336.112	362.198	307.481	320.38
neg_1494	ADP-glucose	82.6486	71.867	67.8067	56.1212	73.2797	69.2425	63.0797	57.5687	59.2695
neg_1498	5-(2'-Formylethyl)-4,6-dihydroxypicolinate	11.5739	5.28E-07	20.513	20.0189	6.80377	18.4064	65.6933	131.911	38.5999
neg_15	Hydroxymethylphosphonate	388.03	451.418	558.528	439.457	504.629	525.892	490.066	569.159	569.682
neg_1514	Apiin	278.131	267.306	241.804	5.28E-07	5.28E-07	5.28E-07	5.28E-07	5.28E-07	5.28E-07
neg_1515	4-Hydroxybenzaldehyde	152.416	169.01	100.854	103.902	116.293	69.0529	555.358	436.853	526.338
neg_1522	Acetic acid, phenyl ester	114.521	128.182	72.2852	119.006	125.432	83.3786	119.301	97.9262	113.935
neg_1549	(R)-3-Hydroxybutyric acid	31.914	13.5186	82.1964	29.7795	21.0505	54.6505	72.9301	134.971	39.1569
neg_1550	Oxyquinoline	31.7881	34.0405	26.2781	15.687	20.3082	20.2335	34.8468	31.3851	33.4504
neg_1556	5-Hydroxyindoleacetate	103.847	23.5761	75.899	198.677	118.202	226.499	186.765	276.825	127.893
neg_1563	1-(sn-glycero-3-phospho)-1D-myo-inositol	25.2126	35.9283	31.0267	23.2934	32.1095	27.8625	40.0838	38.517	41.8994
neg_1565	2'-Hydroxydaidzein	5.28E-07	5.28E-07	5.28E-07	180.033	125.398	112.785	5.28E-07	5.28E-07	5.28E-07
neg_1569	5-Methoxyindoleacetate	421.606	302.207	361.647	329.093	280.245	302.983	401.943	415.161	355.805
neg_1570	4-Amino-2,6-dinitrotoluene	85.6118	56.7702	86.6406	74.842	70.0947	75.9723	91.6669	103.315	83.9026
neg_1577	diacetylchitobiose-6-phosphate	5.28E-07	5.28E-07	5.28E-07	130.279	73.9302	59.9263	5.28E-07	5.28E-07	5.28E-07
neg_1582	CMP	5.28E-07	2.15777	4.87697	72.1218	29.3502	105.924	1.59137	2.78785	2.9955
neg_1600	D-erythro-1-(Imidazol-4-yl)glycerol 3-phosphate	5.28E-07	5.28E-07	5.28E-07	181.254	98.6498	10.7518	5.28E-07	5.28E-07	5.28E-07
neg_1618	S-carbamylcysteine	33.512	10.2408	23.3946	64.2338	48.3629	42.2051	156.18	169.689	86.5818
neg_1619	327-97-9	3.92653	5.07239	10.3068	35.8604	29.4427	27.1184	89.0123	99.6901	54.356
neg_1625	2-epi-5-epi-Valiolone 7-phosphate	10.0583	7.36709	10.7772	16.2051	12.1393	13.6863	5.76773	12.653	12.5772
neg_1629	Premithramycinone	5.28E-07	3.38092	212.297	4.86033	6.74346	5.20747	6.11694	7.40767	5.58554
neg_1632	Lawsone	266.56	362.243	392.35	395.968	401.424	409.516	361.255	375.52	405.393
neg_1637	7,8-Dihydromethanopterin	463.794	397.665	397.446	11.4658	7.87314	14.9707	5.28E-07	5.28E-07	5.28E-07
neg_1647	PA(14:0/0:0)	18.015	14.7648	17.259	6.47069	12.2648	14.1542	14.7214	12.8441	15.8572
neg_1655	9,12,13-TriHOME	2895.84	2494.38	2183.91	974.989	981.315	972.532	229.601	243.014	218.013
neg_1664	Capsaicin	1879.11	2792.24	2256.42	1783.08	330.387	1993.31	1993.52	2522.15	2010.99
neg_1674	DIMBOA-Glc	0.0081682	1.48549	116.44	1.13988	1.08018	2.13643	2.09035	1.15113	0.582487
neg_1690	N-.alpha.-Acetyl-L-arginine	247.033	268.972	241.465	269.799	245.456	226.21	259.387	221.265	213.764
neg_1693	15121-94-5	854.675	886.897	775.588	891.185	795.616	763.374	807.562	756.641	760.064
neg_1697	Zingerone	1183.4	1191.17	996.358	1169.61	1042.46	976.998	1092.38	966.909	951.431
neg_1700	1,3-Dihydroxy-N-methylacridone	244.658	221.535	223.398	16.1801	18.1096	17.5789	5.28E-07	5.28E-07	5.28E-07
neg_1719	5-Methylcytosine	289.246	305.6	252.763	320.055	259.729	244.106	270.699	247.684	248.882
neg_1740	BADGE	5.28E-07	5.28E-07	5.28E-07	457.584	454.674	424.456	5.28E-07	5.28E-07	5.28E-07
neg_1741	Digoxin	1015.63	923.359	937.917	250.901	207.997	227.936	23.6731	32.5165	31.0297
neg_1747	L-Arogenate	9.45461	5.28E-07	18.3842	6.94221	5.28E-07	3.37203	8.42913	27.0292	3.76133
neg_1752	L-glyceraldehyde 3-phosphate	203.804	186.272	198.471	196.068	186.212	221.783	29.1087	41.5477	36.4584
neg_1753	CTP	865.997	691.342	590.367	732.756	659.225	576.45	140.118	111.003	117.657
neg_1758	1-epi-Valienol 1-phosphate	73.033	79.4207	68.7436	69.8531	62.2623	62.2641	64.9186	57.9394	61.4325
neg_1767	896107-70-3	171.902	185.106	105.05	176.601	123.652	143.805	187.777	197.278	164.084
neg_1770	23696-85-7	108.13	105.288	65.1486	104.935	65.8654	85.9797	124.982	120.386	99.3309
neg_1772	L-Norvaline	7673.29	7401.1	3776.6	6689.53	4598.18	4656.69	7380.8	6077.67	5218.57
neg_18	Phosphonoacetate	5616.11	5178.41	3624.6	3719.96	3714.89	3116.89	4827.4	3600.76	3556.43
neg_1800	D-Fructose 6-phosphate	127.119	121.857	104.79	115.053	109.206	102.499	144.555	100.49	99.6788
neg_1801	18490-95-4	127.033	138.835	128.429	142.6	121.061	119.178	166.105	119.309	125.397
neg_1816	alpha-D-Sedoheptulopyranose 7-phosphate	94.9284	78.8167	72.4229	79.0793	66.6133	72.9999	73.4113	68.3059	64.1556
neg_1837	12-OPDA	9090.79	15411.2	7694.39	10130.7	2403.76	9251.88	12539.3	12151.8	10829.7
neg_1841	Dihydrozeatin riboside	55.1832	66.4475	66.92	48.43	58.1136	55.565	72.5601	65.9634	68
neg_1842	71-63-6	14172.6	10923.7	11119.8	1400.98	1295.95	1447.47	535.458	504.466	424.752
neg_1869	4-Isopropylbenzaldehyde	112.442	90.3107	115.983	18.0319	16.1082	22.4884	58.083	53.8063	61.5248
neg_1870	Deacetylvindoline	501.245	381.447	276.646	299.494	301.49	312.505	332.151	206.542	244.471
neg_1879	Cytidine 5'-diphosphate (CDP)	9.40072	25.0811	30.4156	40.5261	32.5841	28.2349	32.0625	26.152	31.5464
neg_1881	PE(16:1(9Z)/0:0)	75.7758	120.006	87.6274	76.4999	115.703	81.751	130.884	60.9242	137.954
neg_19	2-Phospho-D-glycerate	5.28E-07	6.83307	10.3165	9.80647	7.47358	12.2887	11.8126	11.5739	9.72128
neg_1919	9,10-Dihydroxystearate	65.5667	70.9877	53.8576	42.1888	41.4992	36.9451	37.716	36.2054	37.484
neg_1951	D-Galactaro-1,5-lactone	3.49926	8.89361	15.9323	18.722	15.6396	14.579	12.9428	16.5847	16.8775
neg_1962	3-Geranylgeranylindole	134.316	152.45	148.06	282.902	300.483	300.928	160.558	123.62	183.264
neg_1977	(5R)-6-Hydroxy-5-isopropenyl-2-methylhexanoate	5.13992	2.0367	5.20799	5.28E-07	2.12902	7.10126	2.24633	7.34744	4.66467
neg_1991	(-)-alpha-Bisabolol	27.5478	32.9794	42.3364	23.9586	30.4427	43.5694	71.4255	76.7881	82.1327
neg_2023	68799-41-7	56.6887	62.9525	64.9614	78.6022	65.8829	67.2643	73.2817	63.275	62.6091
neg_2024	541-91-3	36.4257	31.3608	35.4432	38.5258	46.2655	51.4865	5.28E-07	5.28E-07	5.28E-07
neg_2025	PE(16:0/0:0)	291.7	286.832	231.698	328.415	365.621	350.732	288.39	209.905	265.159
neg_2026	Costunolide	331.144	303.387	283.461	290.601	304.019	251.266	249.243	179.269	206.898
neg_2027	16-Oxopalmitate	6.56331	11.9937	20.7331	8.18061	62.7542	46.1839	15.7961	39.5252	38.8406
neg_2032	Nadolol	59.2571	41.4782	83.8668	2044.33	1852.94	1830.37	102.626	116.888	81.5168
neg_2045	(±)9-HODE	893.268	830.655	757.608	393.001	396.568	402.085	130.657	136.17	117.43
neg_2051	alpha-Isomethyl-ionone	109.636	93.4352	119.155	267.078	236.116	281.005	44.5523	58.4588	49.0059
neg_2056	Buprenorphine	256.339	323.781	318.886	415.092	465.533	430.033	278.206	235.903	319.129
neg_2058	16-hydroxy hexadecanoic acid	94.9218	85.3861	101.643	138.914	125.296	131.397	101.918	92.9265	101.195
neg_2064	Maslinic Acid	5.28E-07	5.28E-07	5.28E-07	5.28E-07	1.57215	2.32947	7.39519	21.2231	23.0407
neg_2069	2,3-Diketo-L-gulonate	8.22309	12.1701	20.4	19.2623	19.184	23.8875	10.6222	17.7824	24.5119
neg_2080	33620-72-3	65502.4	58826.1	49155	31552.8	29137	28854.1	49207	55546.3	38518.3
neg_2083	PGA1	7420.56	12251.2	6311.38	8386.2	2220.04	7754.73	10056.9	10151.3	9079.09
neg_2100	2-Deoxyribose 5-phosphate	23.3111	23.9633	32.504	26.7822	29.3522	32.4126	23.1295	30.0868	28.4353
neg_2105	1-Myristoyl-sn-glycero-3-phosphocholine	263.678	246.489	290.565	392.863	374.736	417.46	289.212	253.261	308.596
neg_2173	Stearidonic Acid	433.309	470.14	458.807	277.31	267.226	281.505	326.767	344.704	354.329
neg_2176	23496-43-7	262.875	276.955	257.456	507.054	549.076	543.277	417.535	342.957	453.65
neg_2178	Fusidic acid	384.602	362.644	360	539.975	536.786	483.776	1333.31	873.061	1126.1
neg_2181	Iso-Olomoucine	12206.1	10238	10445.4	2391.91	2400.84	2585.46	9395.08	7282.35	7846.68
neg_2202	IPC 18:0;2/20:0;0	21.7428	9.88488	2.57528	1.14984	4.46454	5.28E-07	16.7095	5.28E-07	5.28E-07
neg_2224	Ajmaline	30.6173	30.7695	25.7618	28.3293	28.718	21.9768	33.2144	26.429	49.5295
neg_2235	lysine	74.7117	77.2922	82.924	30.1441	29.2183	28.6445	12.9803	19.9227	19.3681
neg_2248	2-Fluorocyclohexadiene-cis,cis-1,2-diol-1-carboxylate	11.0455	20.05	21.8651	18.599	21.0457	18.7788	17.5148	19.1946	22.8244
neg_225	N-[(7,8-Dihydropterin-6-yl)methyl]-4-(beta-D-ribofuranosyl)aniline 5'-phosphate	54.5973	31.7203	37.8848	29.4818	31.0071	41.4143	34.8837	22.561	32.7139
neg_2265	Pregnanediol	39.0174	37.2897	33.4124	37.5429	44.6449	36.5317	48.6365	38.2135	33.4671
neg_2266	Prostaglandin A2	12.5227	4.65091	22.1297	25.1363	23.9418	33.4447	3.45534	7.53793	16.5737
neg_2272	PC(22:4(7Z,10Z,13Z,16Z)/P-18:0)	31.6932	23.4142	0.476845	6.27217	2.86547	5.28E-07	2.29019	5.28E-07	0.396415
neg_2279	102-32-9	157.723	178.98	187.967	219.899	216.601	235.093	98.2661	107.498	113.404
neg_228	UDPMurNAc(oyl-L-Ala-gamma-D-Glu-L-Lys-D-Ala-D-Lac)	7.94516	20.695	16.519	13.1964	17.572	19.1942	21.1411	9.84446	14.624
neg_2283	xi-3-(4-Isopropylphenyl)-2-methylpropanal	3796.69	6186.56	3386.57	4441.77	1245.85	4075.17	5134	5333.51	4875.06
neg_2286	Glyoxylate	6.21615	6.60928	11.5646	7.58971	7.8885	16.4931	4.88718	11.4769	17.489
neg_2298	3alpha-Hydroxy-3,5-dihydromonacolin L acid	121.803	98.9137	147.397	211.443	216.034	203.377	130.214	163.818	157.324
neg_2299	Adonixanthin	1175.5	1046.98	1133.38	666.627	610.71	597.188	241.82	243.355	242.388
neg_2300	16-Hydroxypalmitate	250.879	264.507	279.646	258.057	260.576	263.889	204.765	162.169	183.608
neg_2312	Ginsenoside Rh2	1872.91	2467.67	1713.27	1937.7	1428.39	1678.83	1878.17	2100.03	2009.35
neg_2315	6-Deoxyerythronolide B	11.6664	26.6081	22.0404	44.4109	19.193	31.3022	17.0082	38.8686	36.1823
neg_2325	8-[(1R,2R)-3-Oxo-2-{(Z)-pent-2-enyl}cyclopentyl]octanoate	972.921	1975.47	1296.32	978.545	790.087	1051.03	1485.65	2049.33	1062.7
neg_233	Maltoheptaose	886.03	788.057	646.346	542.762	491.848	448.042	214.802	161.41	177.683
neg_2354	2-hydroxyhexadecanoic acid	217.837	203.648	218.393	211.774	224.861	226.969	220.528	234.291	193.372
neg_2355	N8,N'8-Citryl-bis(spermidine)	481.441	791.422	602.788	90.573	110.065	114.128	341.138	222.983	349.189
neg_236	O-Acetyl-L-serine	15.581	12.4951	19.4988	7.07949	7.75694	6.53616	22.7037	22.4493	24.4078
neg_2362	6754-16-1	262.217	249.137	394.336	424.773	451.432	489.013	378.645	511.033	569.799
neg_2367	IPC 18:0;3/16:0;0	597.768	462.687	370.212	521.252	472.661	408.215	286.836	220.3	201.195
neg_2369	(2S,2'S)-Oscillol 2,2'-di(alpha-L-fucoside)	56.0865	21.0384	1.22668	21.0233	16.3207	12.5884	21.2367	9.02328	3.38865
neg_237	74805-90-6	113.071	89.6553	104.65	76.6802	85.916	74.6136	136.526	109.301	143.666
neg_2371	3-Hydroxy-palmitic acid methyl ester	29.059	27.3561	40.5048	50.0179	46.6874	53.7161	36.8172	45.717	40.6661
neg_238	N-Acetyl-D-lactosamine	28.8988	36.4427	25.3299	12.2459	16.9838	15.2134	4.55772	11.7572	10.885
neg_2385	PC(P-16:0/18:3(9Z,12Z,15Z))	12292.6	13234.2	11037.4	11991.2	10803	8698.96	12790.8	10642.6	9848.05
neg_239	TyrMe-Ser-OH	47.4144	35.5574	35.5947	22.8429	31.0156	24.7047	57.5634	43.7849	47.9272
neg_2394	PE(18:1(11Z)/18:1(11Z))	7965.54	4860.76	2060	3049.68	2498.19	1912.35	3514.07	2009.18	2000.58
neg_2399	Hydroxyspheroidenone	104.64	97.4907	218.31	309.078	346.066	426.642	156.662	272.837	350.728
neg_240	6''-O-Malonyldaidzin	104.843	81.8096	59.5946	93.2864	81.1238	75.4759	74.7627	53.8836	60.3736
neg_2401	PC(18:3(9Z,12Z,15Z)/P-18:1(11Z))	9431.86	10081.7	7660.52	9946.14	9088.1	5454.58	10159.6	6731.69	5913.41
neg_2402	PE(19:0/16:0)	22164.2	13643.9	2255.28	5411.63	3483.02	1973.81	8263.46	2147.86	2076.48
neg_2404	PC(20:2(11Z,14Z)/P-18:1(9Z))	341119	263796	31446.7	118787	73134.8	16528.9	177657	23098.1	18713.8
neg_241	Deoxyinosine	13.7595	14.4819	20.7919	10.74	6.20019	7.97376	3.36716	6.03509	5.12413
neg_2410	ent-3beta-Hydroxycassa-12,15-dien-2-one	25.0493	31.2496	45.903	142.609	153.079	208.619	5.79958	12.8797	7.61618
neg_2417	9(S)-HODE-d4	172.589	178.803	179.269	169.482	160.33	192.285	78.582	84.5596	90.758
neg_2418	PE(18:1(11Z)/16:1(9Z))	118.393	201.94	243.402	291.597	258.605	330.358	227.57	341.725	349.365
neg_2419	IPC 18:0;3/20:0;0	11518.3	8456.74	1805.92	5055.58	3452.9	1162.77	6538.7	1336.3	1384.28
neg_2422	Desmosterol	267.39	227.411	204.861	249.683	241.125	231.297	296.395	178.949	185.712
neg_2429	PC(18:2(9Z,12Z)/20:4(8Z,11Z,14Z,17Z))	2212.01	1461.82	722.903	1191.75	912.88	710.902	1208.13	785.387	792.168
neg_2431	Ricinoleic acid	63.6466	56.1085	78.4493	85.8885	69.0009	96.7481	35.7809	58.3444	39.2592
neg_2432	22-Hydroxydocosanoate	33.3071	59.9739	70.1783	61.8526	124.087	43.2811	9.72391	74.127	114.031
neg_2435	Neomethymycin	54.6493	12.9384	98.2289	215.938	120.861	211.628	16.5224	44.9967	190.664
neg_2437	Linoleic acid	2084.6	1908.93	1975.6	1751.45	1774.94	1754.11	1612.68	1590.26	1596.44
neg_2451	Pregnenolone	15.966	13.6517	34.7128	32.2166	38.445	34.5539	21.7018	32.4587	35.7895
neg_2455	2,3-Dinor-11b-PGF2a	166.834	167.685	255.049	56.4255	77.2652	100.645	172.038	278.733	204.56
neg_2462	Fructoselysine 6-phosphate	5.34994	11.0808	30.768	5.28E-07	5.28E-07	0.000207361	5.28E-07	43.328	33.644
neg_2464	870677-05-7	219.517	168.48	285.721	121.731	111.07	124.235	47.8539	68.8576	76.8895
neg_2470	3,4-Dihydrospheroidene	4229.5	4430.4	4770.71	3492.56	3380.4	5338.19	4846.35	4882.08	5470.74
neg_2473	Terpendole E	422.922	292.83	388.226	907.404	470.444	741	233.79	197.294	702.924
neg_2477	Taxa-4(20),11(12)-dien-5alpha,13alpha-diol	40.1204	30.1383	66.2221	50.3923	52.8795	83.848	73.5793	88.9746	57.4048
neg_250	2415-24-9	131.287	101.685	82.6863	90.4312	80.6333	67.5687	51.525	38.394	38.8609
neg_2501	4,4-Dimethyl-5alpha-cholesta-8,14,24-trien-3beta-ol	1013.45	941.745	1068.42	1386.33	1339.78	1558.72	1145.26	1117.78	1001.87
neg_2503	Spheroidenone	273.863	5.28E-07	77.691	41.0324	82.7984	184.226	107.431	98.8723	185.666
neg_2507	cis-9,10-Epoxystearic acid	55.9185	47.6535	74.888	63.8511	57.4976	72.2528	40.6275	35.2256	38.8568
neg_2515	2,3-Bis-O-(geranylgeranyl)-sn-glycero-1-phospho-L-serine	1618.46	1407.24	587.601	1042.79	827.224	512.384	1044.15	534.369	494.281
neg_2528	UDP-3-ketoglucose	270.526	278.889	210.677	288.652	257.323	224.368	258.859	197.487	209.38
neg_254	Staphyloferrin B	436.96	369.885	282.349	304.25	274.969	258.215	223.456	148.771	167.982
neg_2542	3alpha,7alpha,12alpha-Trihydroxy-5beta-cholestanoate	36.6894	49.1906	265.545	109.472	117.681	231.494	82.8701	270.845	285.87
neg_255	Maltohexaose	2072.39	1727.35	1435.1	1097.02	1057.12	907.923	742.881	552.152	599.481
neg_2558	PI(18:1(9Z)/18:1(9Z))	2609.74	2607.21	1556.7	2319.01	1994.07	1148.89	2455.41	1383.74	1336.28
neg_2559	dTDP-4-oxo-2-deoxy-alpha-D-pentos-2-ene	2004.5	1965.15	1680.73	1966.6	1841.62	1719.89	1869.24	1649.43	1618.65
neg_256	34620-77-4	461.878	388.517	391.296	340.178	345.254	339.64	277.75	227.625	221.786
neg_2578	16-Methoxy-2,3-dihydro-3-hydroxytabersonine	561.374	959.594	1133.68	763.796	912.541	883.838	1071.26	685.02	725.048
neg_2580	D-glucose	39.7477	33.7628	30.3211	5.28E-07	5.28E-07	5.28E-07	109.825	98.4486	104.926
neg_2581	Dihydrojasmonic Acid	2181.71	3402.04	2031.1	2560.78	850.298	2423.38	2967.57	3036.36	2827.35
neg_2583	Galactosylsphingosine	1.99516	6.18738	9.71291	13.8337	18.4382	25.0508	7.51813	32.2934	32.1581
neg_260	34620-78-5	154.557	140.266	168.761	140.114	144.248	147.335	64.247	60.158	50.0486
neg_2602	PC(16:1(9Z)/18:1(9Z))	1509.06	1328.18	622.431	983.072	712.122	1372.36	1155.45	950.722	1258.62
neg_2606	beta-Citraurin	31.5794	93.8359	38.5818	94.2006	107.439	42.4341	92.5759	39.2348	45.1513
neg_2607	6875-60-1	105.339	160.837	72.883	92.8129	95.5797	53.5721	99.0255	70.9781	52.3574
neg_2612	UDP-L-Ara4O	936.448	876.049	752.295	885.751	797.51	757.423	854.588	723.329	704.15
neg_262	5-oxo-pentanoic acid	14.5745	12.9999	18.6326	9.21683	7.11248	11.4267	6.52811	8.95947	8.1441
neg_2622	5S,8R-DiHODE	2638	2569.98	1820.29	2486.28	2277.48	1698.3	2552.21	1736.44	1641.26
neg_263	myo-Inositol	62.0261	60.5459	66.5643	23.4848	23.6154	27.9272	16.6052	30.8601	18.8872
neg_2630	3-Dehydro-L-threonate	5.28E-07	6.20338	12.5187	15.1279	12.0163	16.6968	9.86155	14.665	15.2386
neg_2634	Erucic acid	2835.65	2856.26	2779.32	80.5721	134.347	142.958	164.132	154.355	160.165
neg_264	D-Mannitol	48.5681	49.8888	46.4411	46.4508	44.4923	45.9091	5.92789	7.43957	6.93805
neg_2647	zymosterol intermediate 1b	465.631	466.312	497.981	557.827	536.489	583.247	580.392	542.996	557.236
neg_2659	PA(12:0/16:1(9Z))	3699.66	4755.54	1770.06	2743.67	1384.92	1797.13	2606.75	2313.39	2229.14
neg_2677	Staphyloxanthin	161.072	108.894	65.7927	53.8237	85.6139	79.4447	49.1882	88.4022	68.9527
neg_2692	Coniine	73.0077	84.6945	88.4793	102.571	92.7816	94.9701	75.5358	89.7526	77.0611
neg_2696	9,10-Epoxy-18-hydroxystearate	5.28E-07	6.61971	1.94093	30.657	41.2433	28.8072	29.1209	35.3401	29.9872
neg_2701	Capsidiol	192.325	201.754	277.776	214.746	166.102	244.003	206.406	238.643	227.296
neg_2704	Ginkgoic acid	163.607	140.491	138.995	168.216	162.715	152.547	358.39	304.335	291.763
neg_273	Melibiose	63877.6	58423.8	43839.8	32202.5	29700.6	25018.7	14267	10027.5	10704.4
neg_276	S-Allyl-L-cysteine	55.9557	62.1381	60.1492	15.2415	16.2546	19.3736	2.98601	3.35387	3.87288
neg_278	Sinensetin	57.6084	60.1547	56.0635	38.5944	46.2826	40.396	130.235	112.931	125.608
neg_279	Portulacaxanthin II	7.95325	10.5126	15.6578	4.19143	6.22394	8.45179	25.2648	25.5804	27.2029
neg_280	6659-45-6	168.904	159.193	116.377	95.0144	119.683	71.858	55.3406	31.9595	49.1011
neg_281	Versiconal hemiacetal acetate	868.844	799.683	597.22	473.489	440.386	383.559	301.346	202.219	221.352
neg_284	Quinate	50.345	57.5017	44.1862	30.6992	36.3169	28.1183	21.6892	11.2925	19.4512
neg_286	Aklavinone	115.771	108.793	59.6914	65.8886	60.7072	53.3917	46.561	31.781	35.5184
neg_292	Oxononanoic acid	129.296	123.019	123.699	54.6261	53.4197	55.0811	207.552	219.664	201.484
neg_293	Raffinose	10526.5	9437.38	7280.21	5342.85	4986.49	4103.41	3585.98	2450.58	2625.07
neg_297	OA-6129 C	132.138	110.796	109.069	57.4369	55.7395	62.5849	12.7071	8.2591	5.62892
neg_299	5-Methyl-2-thiouridine	198.208	158.155	125.428	104.157	101.34	100.227	132.492	84.812	101.505
neg_301	Maltotetraose	3372.75	2870.66	2504.01	2659.06	2538.56	2241.51	1225.71	985.453	988.682
neg_302	Malonate	577.558	620.078	592.671	151.622	160.692	157.876	376.213	387.178	367.58
neg_306	2,5-Diamino-6-(5-phospho-D-ribitylamino)pyrimidin-4(3H)-one	46.9352	44.9299	35.0501	33.437	34.2754	32.859	28.7997	20.3305	19.3221
neg_308	Versiconol acetate	83.9785	129.432	34.5063	47.9796	71.8224	111.056	10.857	11.7494	16.72
neg_31	Bromobenzene-2,3-oxide	180.225	173.027	158.051	96.1684	122.136	111.91	637.597	553.482	557.767
neg_312	Maltopentaose	1097.25	953.206	948.507	869.69	871.082	806.485	550.097	465.581	463.323
neg_323	1,7-Dimethyluric acid	157.97	149.477	135.232	97.6281	94.3146	92.3501	84.3922	85.9496	68.0987
neg_325	L-Gulose	522.309	492.938	383.204	268.661	279.515	248.538	137.956	115.015	117.256
neg_330	3.alpha.-Mannobiose	67754.2	60077.1	47406.7	41321.2	38297.5	33258.2	22717.1	16897.3	17017.1
neg_333	Tetracenomycin F1 methylester	21832.7	19541.9	15311.6	13271.8	12346.1	10895.1	7299.23	5454.12	5534.93
neg_334	5041-67-8	900.68	1225.31	512.762	615.205	708.542	918.334	551.344	365.65	592.27
neg_338	5-Hydroxyindoleacetylglycine	3859.37	3328.08	2821.89	2318.83	2240.4	1983.92	1724.94	1347.54	1369.52
neg_339	27661-51-4	95.8415	131.153	86.4592	82.4606	102.268	133.044	119.682	97.0808	138.62
neg_341	Theaflavin	242.511	201.719	162.343	192.345	180.999	162.256	218.652	173.785	168.033
neg_342	33228-65-8	6410.4	4878.77	3538.22	3213.37	2391.21	2308.05	558.388	615.647	524.23
neg_344	Lampranthin II	99.0194	81.4291	77.7851	80.1039	102.218	99.2319	56.2747	56.4947	46.3503
neg_346	5088-75-5	253.728	164.106	151.372	137.946	94.5378	115.638	37.9701	64.3664	59.9653
neg_348	Afzelin	11.6905	15.4275	21.2505	22.5533	21.873	19.1495	12.8821	12.3498	16.0254
neg_349	Kaempferol 3-O-[6-(4-coumaroyl)-beta-D-glucosyl-(1->2)-beta-D-glucosyl-(1->2)-beta-D-glucoside]	66.2828	50.1325	42.1715	42.7435	32.5237	27.8427	28.7387	28.7438	28.4835
neg_352	D-Mannose 6-phosphate barium salt hydrate	5.52109	4.40559	14.0988	7.15884	7.54656	10.0534	27.1867	26.4015	21.615
neg_354	(7R)-7-(5-Carboxy-5-oxopentanoyl)aminocephalosporinate	1471.58	1247.03	859.33	1212.39	1070.94	812.789	920.741	641.534	590.641
neg_355	Epithienamycin E	886.083	759.458	548.874	707.542	642.279	503.367	583.253	416.541	395.779
neg_356	Stachyose	842.624	829.864	851.465	575.149	639.267	620.147	1.06E+03	1017.02	1091.69
neg_369	Chlorogenate	13.4907	11.771	19.8553	14.6691	17.6548	19.658	71.6887	69.434	64.6021
neg_378	5''-Phosphoribosylparomamine	17.3039	15.3647	23.3562	8.23756	11.8973	9.06339	7.20423	8.36185	7.32729
neg_381	Validamine 7-phosphate	5.43297	5.57192	7.20653	14.6641	13.1605	13.7113	16.1962	17.8493	17.0694
neg_383	Methanesulfonic acid	5.28E-07	3.47922	4.10206	3.26298	2.47909	3.20377	32.0342	27.9908	26.9097
neg_394	S-tubercidinylhomocysteine	4673.37	3803.1	2938.68	311.906	335.424	278.582	116.188	103.403	104.043
neg_395	pteroyl-alpha-glutamylglutamate	283.509	217.542	190.393	23.8873	20.811	22.9941	15.8153	6.33757	13.4903
neg_411	47592-59-6	62.1021	57.1737	54.5065	48.7864	40.3447	39.3537	28.489	20.3779	16.6473
neg_415	87592-77-6	36.8689	24.7975	34.4105	16.2848	13.9589	17.3085	20.1491	19.4613	17.0567
neg_416	Aloin A	20.5271	21.1146	25.1823	6.42502	7.07693	1.16405	18.8442	13.6143	12.0161
neg_437	2-Hydroxyethanesulfonate	12.4245	12.635	16.6249	3.60421	5.14964	4.43214	10.817	14.6452	11.3807
neg_438	Xanthine	3.35226	4.22058	8.17488	4.33279	5.61507	6.61803	6.01681	14.0265	8.10806
neg_439	Uridine	317.406	299.675	286.861	238.606	227.249	211.243	190.294	131.724	182.668
neg_441	4-Oxoproline	156.274	146.271	146.385	112.206	105.723	114.624	191.041	488.015	171.385
neg_442	Urocanate	1.56743	2.65094	4.14282	1.51867	2.21993	2.12193	5.28E-07	15.6386	1.06084
neg_443	2,3-Dihydroxybenzoate	11.9643	13.0057	13.6971	12.1338	12.2306	13.2474	18.2734	14.8149	14.6891
neg_444	Calystegin A3	16.375	13.9609	20.3318	15.6351	14.5491	14.9239	11.2712	20.1934	10.4673
neg_446	3-(2-Hydroxyphenyl)propanoate	5.28E-07	5.28E-07	5.28E-07	5.28E-07	5.28E-07	5.28E-07	5.28E-07	101.938	5.28E-07
neg_453	Inosine	203.818	189.985	180.578	143.659	151.224	136.618	208.54	186.896	191.075
neg_454	3-Deoxyguanosine	99.7634	112.457	105.139	102.966	103.27	98.8886	62.725	43.8335	57.7636
neg_456	Guanosine	110.202	112.78	117.876	33.4673	37.918	31.4985	42.0468	37.9245	42.9118
neg_458	71835-85-3	9.54412	4.26197	7.08355	4.87638	3.29417	5.41269	6.37825	37.5652	8.92547
neg_459	DL-Methionine sulfoxide	48.9169	39.2695	53.0485	5.28E-07	2.83265	3.61477	5.28E-07	6.6428	6.1834
neg_460	L-Ala-gamma-D-Glu-DAP-D-Ala	11.2758	2.09105	6.68085	5.28E-07	9.18669	9.9375	15.4335	17.8693	15.5768
neg_462	D-Lactic acid	5.28E-07	1.42685	3.5316	0.778916	2.41838	1.67504	3.92646	55.3964	3.71807
neg_478	Sinapine	483.742	770.063	946.687	1014.31	1063.49	1390.47	854.843	693.262	836.374
neg_482	GDP	2755.04	2671.17	2305.77	2704.18	2459.23	2236.75	2536.98	2180.91	2149.93
neg_496	5S-HETE-d8	23.9712	14.8379	35.4778	29.0244	27.0139	31.2632	25.425	36.9321	33.2499
neg_498	PC(18:4(6Z,9Z,12Z,15Z)/P-18:1(9Z))	58.6795	121.778	98.6603	95.5547	76.2971	66.5402	106.893	110.828	73.2453
neg_506	Arachidonic Acid (peroxide free)	185	236.255	206.998	194.724	191.223	209.051	165.2	212.809	218.399
neg_542	PS(18:1(11Z)/19:0)	185.648	160.618	128.672	160.851	171.188	168.648	168.562	152.608	160.151
neg_544	Gentamicin C2	101.122	163.684	127.872	118.621	107.482	151.193	141.029	171.993	114.712
neg_564	2-Oxo-2,3-dihydrofuran-5-acetate	39.5227	41.1792	42.5224	46.5875	36.9797	39.4751	42.8154	36.9906	37.5486
neg_579	PG(18:1(11Z)/16:1(9Z))	212.524	181.184	99.892	126.479	115.592	179.774	143.083	139.618	173.617
neg_602	2-Pyrone-4,6-dicarboxylate	3058.31	3044.46	2545.29	2859.49	2708.17	2489.94	2774.52	2462.24	2461.55
neg_603	1,2-Dihydroxynaphthalene-6-sulfonate	666.183	662.097	577.665	622.911	584.057	572.375	637.211	545.145	556.923
neg_606	4alpha-Methyl-5alpha-ergosta-8,14,24(28)-trien-3beta-ol	129.211	66.1042	83.2177	63.9593	42.5323	52.8843	481.188	390.339	348.275
neg_62	N-carbamoyl-L-aspartate	15.5136	13.3192	10.6361	10.4016	11.6414	9.93205	9.55095	8.5898	9.3127
neg_634	Umbelliferone	833.36	827.567	716.437	747.038	732.13	675.632	758.438	660.561	683.549
neg_635	Tetranorbiotin	581.713	574.764	477.02	533.651	510.132	467.52	504.535	454.738	465.226
neg_637	5-Fluorocyclohexadiene-cis,cis-1,2-diol-1-carboxylate	180.552	193.239	169.157	179.592	179.889	163.495	169.546	160.593	170.264
neg_638	4-Phospho-D-erythronate	333.995	334.911	273.843	301.941	294.415	272.479	278.301	267.348	269.523
neg_639	3-(Imidazol-4-yl)-2-oxopropyl phosphate	2401.64	2368.7	1973.32	2255.86	2100.75	1947.73	2212.92	1922.63	1876.85
neg_646	Deisopropylhydroxyatrazine	658.865	857.858	691.75	690.127	608.435	440.298	713.07	452.144	504.558
neg_656	Lovastatin acid	4413.2	6705.62	5816.83	4794.82	5490.8	4228.68	6666.01	3580.77	4045.71
neg_72	(2R)-O-Phospho-3-sulfolactate	20.5519	22.2193	17.8043	11.96	17.0313	17.1931	42.9615	33.1239	37.8151
neg_721	2-Deoxy-D-ribose 5-phosphate	425.328	423.67	350.271	384.139	364.832	336.369	389.118	322.875	339.163
neg_723	16-phenoxy tetranor Prostaglandin A2	299.613	477.303	527.846	452.969	608.979	574.104	476.291	268.02	281.735
neg_750	Urate	156.649	152.854	131.098	138.505	137.537	130.676	143.226	124.35	124.436
neg_765	2,5-Dihydroxybenzoate	66.8659	72.2755	65.3826	63.8515	64.9418	64.871	66.0538	59.5502	64.2218
neg_766	2-Hydroxy-6-ketononatrienedioate	3964.58	3941.38	3333.27	3659.7	3517.97	3330.87	3632.31	3227.66	3238.65
neg_767	Blue pigment	7125.64	6967.29	5892.96	6598.82	6284.21	5806.35	6494.34	5670.6	5695.39
neg_768	Wedelolactone	31537.4	30857.1	24219	28636.5	26943.6	24071.8	28419.3	23374.4	23129.6
neg_77	1D-myo-Inositol 1,3,4,5-tetrakisphosphate	2.87442	5.28E-07	8.30859	3.35143	1.13874	1.95188	16.7183	16.6809	14.7621
neg_801	Echitovenine	442.705	467.802	390.867	441.563	402.08	363.716	452.459	335.366	346.645
neg_821	1-Pyrroline-4-hydroxy-2-carboxylate	1.09962	4.18481	9.14668	7.86404	12.6976	8.45262	9.20515	7.78338	8.76106
neg_851	2-Pyrocatechuic acid	30.6003	30.5818	24.5041	32.9121	24.1969	25.6081	28.7304	25.2918	26.6305
neg_852	dGDP	2497.67	2366.45	1905.5	2274.63	2114.47	1831.15	2263	1840.83	1790.33
neg_853	ponasterone A	3289.64	10026.8	2472.07	3894.4	2956.03	1572.26	1975.87	1418.44	981.366
neg_856	PG(18:0/18:1(9Z))	7286.37	6123.11	2321.93	3968.22	3269.26	2213.26	4783.54	2323.73	2123.78
neg_864	18-Hydroxycorticosterone	339.709	475.221	497.343	808.658	707.57	872.17	527.835	419.997	480.548
neg_917	2-Octaprenyl-6-hydroxyphenol	58.7196	30.739	206.78	242.852	191.716	281.389	101.477	205.794	277.872
neg_928	Linoleate	382.644	430.145	665.634	427.289	448.108	677.58	507.381	689.982	707.094
neg_930	Tylactone	2.93608	5.36229	8.7892	1154.91	1334.15	907.207	5.28E-07	6.36012	6.46013
neg_942	Dodecylbenzenesulfonic acid	271151	234618	192842	47954.2	44633.9	41765.8	198749	143995	143657
neg_945	6093-68-1	961.436	923.034	845.638	473.604	484.577	448.292	843	715.925	740.001
neg_946	19013-03-7	5.99946	12.1254	24.0063	4.60943	12.6202	16.2348	9.29177	22.643	16.9534
neg_955	(S)-Autumnaline	239.289	215.587	258.316	21.108	29.7539	37.4103	199.654	191.941	182.963
neg_96	2-thiouridine 5'-triphosphate	32.5661	36.5266	22.2422	28.8271	42.5935	43.6797	48.3338	115.841	59.654
neg_960	PC(18:3(9Z,12Z,15Z)/20:0)	13.7531	7.17128	5.28E-07	14.6653	2.59003	2.78898	13.9139	1.5072	5.28E-07
neg_976	6832-60-6	81.1377	103.94	146.717	145.115	213.944	279.148	112.541	185.583	191.305
neg_980	PC(18:0/22:4(7Z,10Z,13Z,16Z))	1167.07	690.483	34.9371	264.635	152.217	24.9429	401.975	34.8043	40.8815
neg_981	di-trans,poly-cis-Undecaprenyl diphosphate	187.052	141.12	144.311	18.5639	47.7107	32.5109	51.3242	58.9286	45.6873
neg_983	Rhein	34329.4	33815.7	27370.1	30942.3	29560.8	26838.2	31134.9	26216.1	26093.5
neg_985	486-60-2	778.942	804.772	667.381	737.919	724.336	664.838	749.254	659.675	634.342
neg_988	6-Deoxy-5-ketofructose 1-phosphate	2520.79	2546.46	2125.27	2364.38	2291.58	2108.2	2380.63	2089.54	2036.99
neg_989	Inosine 5'-monophosphate (IMP)	5086.33	4880.12	3856.47	4461.62	4220.23	3756.53	4498.49	3658.76	3613.68
neg_990	3-Oxalomalate	638.447	608.009	538.895	578.964	583.207	536.939	613.058	500.58	499.231
neg_991	DMAPP (ammonium salt)	783.662	830.106	672.692	731.365	723.03	669.821	786.129	653.773	636.823
neg_992	D-Glucono-1,5-lactone 6-phosphate	5591.67	5499.61	4591.1	5128.99	4932.07	4541.62	5141.31	4446.84	4386.04
neg_994	Cinnavalininate	21353.7	21069.1	16858	19297.4	18272.4	16526.2	19378.7	16032.4	15951.8
neg_995	Tricetin	36807.3	36073.7	28723.1	33477.9	31752	28273.4	33236.7	27475.7	27384.6
neg_996	beta-D-Fructose 2,6-bisphosphate	18568.8	18225.3	14239.4	16865.1	15733.3	14129.2	16580.1	13643.5	13611.4
neg_997	6-Thioinosine-5'-monophosphate	27101.6	26199.2	20675.3	24212.6	22767.6	20411.3	24332.6	19787.1	19651.5
neg_999	Kojic Acid	57.5257	71.2587	62.8289	64.2496	66.2642	63.5666	62.0097	63.6083	59.8018
pos_1016	9,10-Epoxy-13-hydroxy-11-octadecenoate	21.1343	18.8838	12.4134	11.7919	12.0387	13.1134	14.9803	15.7853	11.7945
pos_1018	PGF2α Alcohol methyl ether	147.607	145.316	368.818	427.348	418.762	432.244	362.845	315.828	434.011
pos_1021	2',4',6',3,4-Pentahydroxy-3'-geranyl-5-prenyldihydrochalcone	1871.83	1866.48	1945.48	1912.09	1960.86	1917.49	1812.69	2006.86	2040.91
pos_1024	6,8a-Seco-6,8a-deoxy-5-oxoavermectin ''1a'' aglycone	2008.94	1978.94	2192.58	2092.24	2157.46	2129.34	1912.6	2288.66	2253.95
pos_1029	5-HETE	53529.3	53214.3	57337.8	55511.7	55972.1	53421.4	51847.5	60287.7	58056.8
pos_1039	Zeaxanthin diglucoside	7050.65	6270.34	5655.68	7382.9	6138.5	6135.07	6801.14	6276.62	6393.33
pos_1042	Bacteriopheophytin	14364.4	2840.21	1174.09	1741.25	1324.83	987.959	2816.78	1186.09	1089.74
pos_1052	PG(20:5(5Z,8Z,11Z,14Z,17Z)/0:0)	161.559	145.345	134.449	71.6211	71.7968	67.7768	128.167	144.345	101.143
pos_1055	5-Aminopentanoate	1098.27	1193.56	1112.62	1212.88	1251.99	1157.94	1149.84	1146.13	1131.8
pos_109	Zopiclone	284.099	300.153	279.267	249.059	232.821	232.736	200.871	201.239	225.732
pos_1093	Janthitrem C	379.001	349.669	380.578	403.217	410.013	310.827	381.965	420.429	300.478
pos_11	7660-25-5	471.178	473.848	377.914	424.435	420.528	356.528	446.631	399.172	371.722
pos_111	Naringenin 7-O-beta-D-glucoside	173.685	149.198	138.285	115.116	109.886	114.67	126.555	121.02	123.339
pos_1129	608-33-3	304.491	293.994	287.176	319.289	319.792	304.885	291.093	299.86	318.445
pos_115	Betanin	141.024	133.104	142.733	110.718	105.199	109.871	111.307	107.066	111.143
pos_1178	Val Met Tyr Met	14.7258	11.6685	14.4538	14.4434	8.92329	7.71492	9.64562	11.7482	2.8032
pos_118	Apigenin 7-O-neohesperidoside	93.712	84.4031	83.6221	63.3879	67.3074	75.2701	55.0607	54.4283	55.2339
pos_119	Malvidin 3-O-(coumaroylglucoside)	25.4317	23.0638	24.3613	20.9918	19.6963	20.3815	11.7846	8.81916	12.9038
pos_122	Stachyose	842.624	829.864	851.465	1062.47	1017.02	1091.69	575.149	639.267	620.147
pos_1227	Phosphoglycolic acid	4.35786	8.64527	5.85181	7.09973	8.04436	3.71087	2.3818	5.9889	7.4835
pos_1232	5-Chloro-2-hydroxy-p-benzoquinone	916.318	967.413	922.917	976.975	975.135	934.908	947.712	933.226	937.261
pos_1290	2-dehydropantoyl lactone	3.18512	1.97007	0.120123	2.47208	0.00653007	1.1176	0.945171	2.95694	0.266976
pos_1293	(R)-2-(Phosphonomethyl)malate	25.4217	23.3119	16.4619	21.8033	22.3428	19.6774	24.0724	18.3532	17.9207
pos_130	Palmitoyl-CoA	13.2468	10.8749	15.4698	2.84868	7.69566	11.1745	5.28E-07	5.28E-07	5.28E-07
pos_1300	Glycolate	29.6476	148.185	16.8806	29.31	164.736	6.31079	137.358	13.5423	149.485
pos_1302	627-03-2	261.52	241.554	218.952	242.951	240.742	187.019	239.631	213.597	196.262
pos_1304	N-Acetylmuramic acid 6-phosphate	64.0578	66.7411	81.9445	86.3091	80.9603	76.4424	91.6926	78.2798	65.3337
pos_1309	3-Phospho-D-glycerate	623.053	644.429	535.648	608.515	671.906	493.191	651.063	560.419	585.856
pos_1312	2-Phosphoglycolate	73.8085	70.6075	76.4919	78.9809	72.3988	76.21	71.8056	78.7406	82.5042
pos_1314	Pymetrozine	419.64	399.756	398.341	57.4665	63.6005	70.2949	10.6297	13.7793	9.28869
pos_1317	N-Acetyl-L-citrulline	35.4656	26.887	26.2553	19.3425	10.7952	20.1683	20.903	20.1941	19.6065
pos_1322	Iminoaspartate	18.2206	18.8558	19.324	21.5735	20.2402	16.7816	22.2395	19.5001	20.6579
pos_1326	Midodrine	24.499	26.9632	27.2488	5.28E-07	5.28E-07	5.28E-07	5.28E-07	5.28E-07	5.28E-07
pos_1327	Albuterol	17.5587	23.088	15.2343	15.6424	15.3478	17.0261	27.6034	22.7942	35.8491
pos_1328	Indoleacrylic acid	43.3436	57.3751	47.3158	23.8416	26.9351	23.1009	21.5282	69.1609	21.6434
pos_1329	9-Oxononanoic acid	129.296	123.019	123.699	207.552	219.664	201.484	54.6261	53.4197	55.0811
pos_133	Serinyl-Alanine	32.5403	29.3502	27.5116	16.0993	11.3614	9.74466	16.7081	15.0747	9.52887
pos_1330	Isoquinoline N-oxide	36.9885	22.6167	28.029	15.6937	19.1128	8.17245	9.03742	25.2767	12.3829
pos_1331	L-Kynurenine	74.0543	59.9586	68.8902	68.5451	63.3067	60.0908	5.28E-07	5.28E-07	5.28E-07
pos_1332	S-Lactoylglutathione	251.357	219.886	191.95	110.603	110.97	117.742	46.038	90.4421	7.21582
pos_1334	2-Aminovalienone	37.7032	5.28E-07	57.4221	32.6838	5.28E-07	19.7941	5.28E-07	47.4773	5.28E-07
pos_1335	2-Thiocytidine	129.802	5.28E-07	220.909	135.031	5.28E-07	86.3396	3.8309	175.429	5.28E-07
pos_134	3-Hydroxyadipic acid	169.169	171.681	153.825	132.333	142.394	123.782	63.4731	53.4569	65.4764
pos_1341	Indole	2757	2690.45	2584.49	2592.28	2737.85	2693.74	2417.5	2337.72	2607.35
pos_1349	N,N-Dihydroxy-L-isoleucine	15885.6	15087.1	14786.7	14894.7	15061.8	14796.1	13905.2	14119.2	14145
pos_1354	GDP-D-glycero-alpha-D-manno-heptose	99.016	97.4114	78.3577	85.343	92.1632	86.3522	80.4584	67.8878	89.1561
pos_1362	D-Arabinono-1,4-lactone	53.1469	54.0124	48.4483	49.6639	51.7361	49.18	47.0279	45.3108	49.9489
pos_1365	3,5-Dihydroxyphenylglyoxylate	45653	43351	42412.9	42745.3	43350.8	42637	40205.5	40567.8	40491.4
pos_1376	Diethylsulfide	1403.6	1339.94	1276.87	1267.02	1376.42	1338.15	1180.89	1159.85	1315.97
pos_1377	2-thiouridine	170.594	5.28E-07	204.322	55.7866	5.28E-07	49.2384	1.83136	77.2252	5.28E-07
pos_1379	Tranexamic acid	481.975	2058.99	391.748	580.168	2734.01	327.198	2382.95	338.925	2485.59
pos_138	Isosorbide 2-mononitrate	28.9713	29.7191	26.876	12.2949	15.8079	14.8245	14.2636	10.1393	15.7001
pos_1381	Luteolinidin	73.4035	5.28E-07	90.4802	45.2503	0.896206	47.4739	3.38481	85.8701	1.41258
pos_1382	thiabendazole	26.4598	25.0253	23.8401	24.8676	24.08	22.4432	24.3197	25.3434	22.9257
pos_1386	5-(L-Alanin-3-yl)-2-hydroxy-cis,cis-muconate 6-semialdehyde	32.261	1.79987	45.2116	39.7277	10.3397	31.9725	73.732	146.617	41.6235
pos_1387	C20911	63.3509	33.3655	63.0305	79.1152	47.0223	65.7016	140.387	232.825	95.4871
pos_1389	556-03-6	13.8282	5.22216	10.499	3.66808	6.11598	3.03923	9.97376	10.0601	5.12317
pos_139	4-methylumbelliferone	32.5456	33.4902	28.4334	24.3661	25.6136	23.3738	24.8746	23.0317	22.9817
pos_1390	p-Cresol	27.8432	25.9812	24.5943	26.8266	29.5974	26.9783	24.6409	25.6864	25.7295
pos_1391	6-(Hydroxymethyl)-7,8-dihydropterin	9.00265	7.19846	8.87263	34.2872	38.8829	29.4004	39.858	34.7719	35.7105
pos_1392	Pyridoxine	154.545	42.6023	135.61	162.751	100.334	116.193	109.373	165.489	107.775
pos_1393	Ophthalmate	75.3938	76.1744	75.7917	63.4961	66.719	63.4271	16.2658	15.3123	17.3644
pos_1394	Deoxyribose	31.8805	29.0376	25.768	26.5961	26.0887	23.8823	29.2774	25.5784	23.1461
pos_1395	Isoquinoline	5.28E-07	5.28E-07	150.098	5.28E-07	5.28E-07	5.28E-07	5.28E-07	5.28E-07	5.28E-07
pos_1396	3-Hydroxy-4-hydroxymethyl-2-methylpyridine-5-carboxylate	10.7075	0.898513	451.04	10.9388	5.28E-07	4.30562	1.59941	6.01428	1.79589
pos_1397	Lamivudine	5.74504	1.18017	352.678	10.5995	5.28E-07	5.28E-07	5.28E-07	16.1309	5.28E-07
pos_140	Tegafur	255.271	266.364	228.425	118.471	128.131	111.798	83.0755	71.5842	83.7074
pos_1400	4'-Oxolividamine	22.1671	21.0789	17.504	15.8927	15.8524	17.5562	32.9472	19.9688	36.2446
pos_1405	503-49-1	37.7271	38.7989	28.6131	35.9102	32.3663	30.2092	33.6432	32.8284	29.4697
pos_1408	17alpha-Hydroxyprogesterone	86.0094	85.9734	91.1129	100.369	69.2398	83.3621	131.562	103.484	148.96
pos_1411	N-Succinyl-2-L-amino-6-oxoheptanedioate	5.49376	5.28E-07	5.01056	21.965	23.8591	16.6968	5.28E-07	5.28E-07	5.28E-07
pos_1413	5-L-Glutamyl-L-alanine	69.7298	40.3214	39.547	83.1854	42.8875	44.7999	58.4267	66.0339	59.2023
pos_1414	(S)-Norlaudanosoline	5.28E-07	5.28E-07	1.85039	42.4979	5.28E-07	36.17	5.28E-07	5.28E-07	5.28E-07
pos_1417	2'-Deoxyuridine	36.0938	5.28E-07	76.4568	45.6915	5.28E-07	3.34312	15.7836	105.613	8.65807
pos_1418	N-Benzoyl-4-methoxyanthranilate	23.906	5.28E-07	584.833	13.6699	5.28E-07	5.28E-07	18.9838	32.5971	11.6775
pos_1419	Apigenin 7-O-[beta-D-apiosyl-(1->2)-beta-D-glucoside]	91.5711	87.9268	83.156	5.28E-07	5.28E-07	5.28E-07	5.28E-07	5.28E-07	5.28E-07
pos_142	L-(+)-Gulose	1348.64	1434.76	1297.77	857.955	918.214	866.21	606.022	569.693	592.475
pos_1420	Glutamyl-Threonine	94.2172	5.28E-07	1967.71	72.158	6.59257	10.7178	11.3362	60.9034	2.93845
pos_1421	9,10,18-Trihydroxystearate	72.2796	68.6473	72.5258	99.5616	66.9835	75.2416	107.89	108.23	111.295
pos_1424	Phenylacetaldehyde	63.608	93.6431	50.7922	23.4391	37.0794	16.7646	55.3536	33.7734	58.4512
pos_1428	Lidocaine	774.353	1135.61	897.346	1508.53	1811.03	1120.34	1126.69	738.485	1105.89
pos_1433	Tryptophyl-Cysteine	129.741	13.2228	42.5582	83.6859	42.0229	12.7443	9.56839	33.2352	5.28E-07
pos_1434	Beta-D-Fructose 2-phosphate	104.07	25.9177	454.754	64.4513	27.0517	83.4978	25.2184	73.2601	15.2998
pos_1436	2-Methyleneglutarate	243.767	228.455	220.512	243.723	230.727	225.706	237.58	226.03	221.955
pos_1437	S-Adenosylhomocysteine	522.176	5.44352	995.853	338.698	62.627	67.764	19.4462	107.29	5.28E-07
pos_1438	3-[(1E,4R)-4-Hydroxycyclohex-2-en-1-ylidene]-2-oxopropanoate	8.45899	6.36697	7.8197	1.17998	2.09188	5.28E-07	5.34052	3.77772	7.56287
pos_1440	6-Phospho-D-gluconate	13.9246	5.28E-07	35.1261	7.18391	5.28E-07	9.93039	12.1475	67.3329	2.16916
pos_1441	Boldine	93.4483	5.28E-07	170.29	52.9467	1.50853	2.68333	0.796041	7.67471	5.28E-07
pos_1442	Histidinyl-Glutamate	2.3039	5.28E-07	5.28E-07	196.689	89.9356	738.857	5.28E-07	1.78072	5.28E-07
pos_1443	Methionyl-Histidine	5.28E-07	5.28E-07	5.28E-07	48.236	22.2241	214.317	5.28E-07	5.28E-07	5.28E-07
pos_1444	Betaine	23.6934	25.1985	26.562	27.899	30.0139	26.0371	25.8318	27.9788	27.2456
pos_1446	(17E)-1α,25-dihydroxy-26,27-dimethyl-17,20,22,22,23,23-hexadehydro-24a-homovitamin D3 / (17E)-1α,25-dihydroxy-26,27-dimethyl-17,20,22,22,23,23-hexadehydro-24a-homocholecalciferol	147.016	136.644	135.808	88.471	85.8557	94.4346	108.524	122.31	132.638
pos_1449	Icosatrienoic acid	23.8936	33.4129	24.2813	18.5648	17.1987	15.321	99.5147	88.1259	104.21
pos_145	DIMBOA	4.55149	2.0853	5.0773	4.79664	7.10122	5.36831	5.16243	5.08665	4.33024
pos_1452	Salidroside	1.83471	5.28E-07	60.302	10.4719	1.15474	11.5705	2.3342	16.7965	0.98863
pos_1457	Sulfadiazine	18.6223	5.28E-07	21.473	8.24393	5.28E-07	6.52283	5.10396	25.6912	5.28E-07
pos_1459	2,3-Dihydro-2,5-dihydoxy-6-methyl-4-H-pyran-4-one	40.2958	42.2687	34.4187	36.5138	34.4188	33.6665	42.3639	37.4359	36.6889
pos_146	D-Gluconic acid	23.7765	28.0018	25.8538	15.6429	18.4858	17.8742	26.1661	21.2232	31.3041
pos_1460	Carbimazole	43.8171	79.984	40.0571	41.7711	64.2301	38.5657	84.4279	50.1827	89.9945
pos_1463	Methionyl-Methionine	41.928	28.4608	981.581	35.1115	33.2933	33.0431	40.1351	51.8502	29.7825
pos_1464	5-Hydroxyectoine	13.1641	13.0765	16.0036	15.7021	18.1902	13.4479	15.6571	15.6527	16.0402
pos_1465	dCMP	38.6529	5.77778	172.926	23.2684	3.67487	47.6358	79.0952	261.327	22.9954
pos_1466	3-Ethylmalate	86.9375	82.1925	78.7854	80.6883	78.9098	63.3924	78.1199	74.3992	65.6036
pos_1468	Tyrosyl-Asparagine	32.2957	5.28E-07	63.9702	14.2753	6.35546	16.0581	8.24451	31.394	5.28E-07
pos_1472	Picrotoxinin	5.28E-07	1.45363	51.1499	1.52071	0.765419	5.28E-07	2.49118	10.994	5.28E-07
pos_1473	Enkephalin L	79.5499	84.786	62.5791	94.6689	75.8079	82.5293	76.2464	73.8151	83.7139
pos_1477	Cys Gly Trp	2561.85	15.5979	1582.33	1668.93	38.8109	77.8158	23.2905	628.245	5.28E-07
pos_1478	S-Adenosyl-L-homocysteine	542.735	5.28E-07	401.699	346.818	5.28E-07	9.37384	5.28E-07	103.073	5.28E-07
pos_1479	O-beta-D-Glucosylzeatin	50.1635	35.3664	48.3922	5.28E-07	5.28E-07	5.28E-07	5.28E-07	5.28E-07	5.28E-07
pos_1480	AminoDHQ	33.8278	7.2122	26.4087	153.406	82.0529	66.4754	26.3522	28.5715	20.5639
pos_1481	Asparaginyl-Proline	5.28E-07	5.28E-07	5.28E-07	73.6565	27.0639	26.0921	5.28E-07	5.28E-07	5.28E-07
pos_1482	103616-89-3	4.61386	5.28E-07	1.34638	138.478	71.0561	53.6122	6.25211	14.6525	4.345
pos_1483	1-Deoxynojirimycin	5.28E-07	5.28E-07	5.28E-07	41.5325	20.1422	16.568	5.28E-07	2.41159	5.28E-07
pos_1485	5,5'-Dehydrodivanillate	29.9171	5.28E-07	5.95511	1026.93	431.565	341.734	5.28E-07	13.9389	5.28E-07
pos_1486	S-Nitroso-L-glutathione	24.0429	5.28E-07	10.485	310.123	126.32	102.47	13.1879	33.7183	5.32606
pos_1489	beta-D-Galactose	66.3385	65.2282	50.334	58.8706	58.1378	48.0136	61.2682	59.4986	48.6713
pos_1490	(-)-Corey Lactone Diol	129.016	308.47	93.326	145.474	214.614	92.8958	205.752	130.725	225.362
pos_1492	(R)-3-((R)-3-Hydroxybutanoyloxy)butanoate	37.0909	75.1326	23.7873	42.6288	59.4932	20.7778	55.9114	35.8963	64.3352
pos_1494	Flumazenil	239.983	206.95	102.132	213.005	201.758	116.337	142.287	113.804	136.189
pos_1498	4-Chloro-L-lysine	123.993	121.619	99.8868	116.776	115.12	91.6952	119.275	104.827	100.779
pos_1499	3-Methyloxindole	20.5277	36.4856	6.38407	27.2884	38.4279	14.984	28.955	23.5102	36.2526
pos_1501	63512-50-5	19.5096	19.0409	17.9768	10.1542	17.2869	9.52331	16.6592	15.0237	12.4292
pos_1505	Solavetivol	76.2921	70.7741	84.6068	76.123	79.007	78.828	73.4527	66.6204	80.418
pos_1506	Levanbiose	107.809	130.628	117.178	86.1459	116.34	105.886	163.441	150.878	176.662
pos_1507	4-Demethylpremithramycinone	69.267	90.3176	75.0219	57.6064	83.5365	57.5504	115.698	93.7429	115.807
pos_151	Gemcitabine	2893.8	2900.45	2838.26	2763.49	2740.21	2823.33	2263.17	2340.38	2374.5
pos_1510	(3R)-3-Isopropenyl-6-oxoheptanoate	115.6	120.966	115.34	129.774	131.166	123.608	123.323	126.144	128.669
pos_1511	Hydroxyproline	163.18	115.66	158.549	173.827	144.64	146.119	189.13	205.601	186.632
pos_1512	p-CHLOROPHENYLALANINE	65.5767	46.5629	63.0542	74.8121	54.3466	61.2238	74.7064	88.5906	70.8807
pos_1513	8-Methoxykynurenate	60.7115	43.88	54.719	60.0414	51.323	61.0141	60.7197	69.5964	51.7823
pos_1514	Pyridoxal (Vitamin B6)	43.6483	45.3707	40.0134	71.5892	69.1458	71.7459	30.1977	35.1092	34.8203
pos_1515	N-Succinyl-L-glutamate 5-semialdehyde	129.108	296.401	588.503	47.7115	128.616	240.393	391.954	201.715	347.491
pos_1517	Aspartyl-Proline	18.5694	18.1152	15.3967	19.5167	22.3872	16.1455	15.7337	17.8477	17.506
pos_1520	PR-toxin	32.1468	25.1941	14.5439	30.8704	23.9672	8.64138	20.8955	13.5311	22.989
pos_1523	3,5-Dihydroxy-6-methyl-2,3-dihydro-4H-pyran-4-one	22.6191	26.1053	16.5264	21.2293	24.2914	17.2635	21.8788	21.4128	18.0325
pos_1526	alpha-hydroxy myristic acid	3218.75	2827.55	3120.15	2974.87	2964.28	2886.03	2915.17	2665.96	3018.54
pos_1528	Dodecenoylcarnitine	28.7716	21.2679	27.0024	28.1589	28.1351	25.3883	26.2069	26.4293	23.5427
pos_1529	L-Thyronine	5.28E-07	5.28E-07	5.28E-07	32.7416	5.28E-07	49.537	5.28E-07	5.28E-07	5.28E-07
pos_153	Glutathione	250.337	258.996	213.665	165.155	178.436	150.422	166.607	161.076	181.684
pos_1530	Malonylgenistin	5.28E-07	5.28E-07	5.28E-07	385.908	267.005	214.025	5.28E-07	5.28E-07	5.28E-07
pos_1531	Maltotriose	5.28E-07	5.28E-07	5.28E-07	285.224	184.107	146.722	5.28E-07	5.28E-07	5.28E-07
pos_1532	3-Methylthiopropyl-desulfoglucosinolate	5.28E-07	5.28E-07	1.09485	127.229	40.7044	129.374	5.28E-07	0.558406	5.28E-07
pos_1533	Isopimpinellin	67.7202	13.518	16.2718	29.6921	16.2794	5.28E-07	14.0114	25.2225	3.85023
pos_1534	2'-Deoxycytidine 5'-monophosphate (dCMP)	4.19189	5.28E-07	1.06875	339.767	147.121	334.509	5.28E-07	5.28E-07	5.28E-07
pos_1535	TRIBOA-glucoside	152.998	13.6253	3.94205	406.464	244.306	49.1329	505.634	514.465	345.303
pos_1536	N-Phospho-D-lombricine	45.2716	5.28E-07	36.4607	225.939	214.353	68.5836	133.849	90.0301	70.3962
pos_1538	Histidinyl-Valine	25.6947	24.2576	20.6817	13.7585	13.5713	11.6849	108.761	103.254	107.037
pos_1539	all-trans-4-Oxoretinoic acid	235.895	232.436	250.596	5.28E-07	5.28E-07	3.09565	5.28E-07	0.220566	0.310515
pos_1541	Cytidine 5'-monophosphate (CMP)	5.28E-07	5.28E-07	5.28E-07	46.482	13.8742	67.5613	5.28E-07	5.28E-07	5.28E-07
pos_1542	Caprylic acid	544.722	458.044	495.37	468.723	477.839	491.994	449.083	416.583	495.201
pos_1544	11a-Hydroxy-7-chlortetracycline	5.28E-07	5.28E-07	7.36862	13.7092	10.7069	7.62458	26.9126	48.003	14.0625
pos_1545	Xanthylic acid (XMP)	191.18	7.14831	7.13861	478.776	262.911	77.4974	509.202	582.571	353.606
pos_1546	p-Hydroxybenzyldesulphoglucosinolate	135.852	3.62481	7.41039	406.832	240.609	64.6773	394.411	430.442	258.863
pos_1547	16-Epivellosimine	21.8081	5.28E-07	116.655	5.99033	1.17384	5.28E-07	5.28E-07	2.38695	5.28E-07
pos_1551	Serratin	6.34368	10.3416	12.7852	8.4873	3.82715	7.18553	58.5576	52.8982	56.2311
pos_1552	Nivalenol	6.27411	3.26261	3.80723	4.64762	4.32343	5.28E-07	29.9914	26.5939	28.6535
pos_1554	10-Hydroxycamtothecin	5.28E-07	5.28E-07	5.28E-07	5.28E-07	5.28E-07	5.28E-07	23.1538	45.3548	11.4253
pos_1555	2-Methylguanosine	5.28E-07	5.28E-07	5.28E-07	383.588	215.52	41.7687	5.28E-07	6.70109	5.28E-07
pos_1556	Cyanidin 3-O-(6-O-malonyl-beta-D-glucoside)	5.28E-07	5.28E-07	5.28E-07	233.833	134.441	25.0821	5.28E-07	5.28E-07	5.28E-07
pos_1560	L-2-Aminoadipate adenylate	10.0149	5.28E-07	5.28E-07	6.7448	3.10015	1.99192	112.057	161.05	39.4287
pos_1561	Quercetin 3-O-(6-O-malonyl-beta-D-glucoside)	3.97372	5.28E-07	5.28E-07	6.09911	5.28E-07	5.28E-07	67.2718	94.5702	27.1515
pos_1562	Ginkgolide B	345.097	67.7223	92.8443	305.242	178.12	112.55	271.337	431.378	129.781
pos_1563	D-Ribitol 5-phosphate	234.384	41.847	57.3557	207.46	105.204	64.5532	198.99	304.236	78.531
pos_1566	4-Methylumbelliferyl beta-D-glucuronide	48.9627	5.28E-07	46.6693	42.4136	17.5687	29.8349	54.1487	144.135	34.9181
pos_1567	p-Coumaroyl quinic acid	27.6214	5.28E-07	25.0613	32.7352	20.3766	30.4002	36.8971	96.6771	22.5102
pos_1568	O-Carbamoyl-deacetylcephalosporin C	28.0878	14.0035	5.28E-07	26.1385	28.1458	15.3225	183.224	240.934	115.852
pos_1569	5'-Butyrylphosphoinosine	21.0843	1.22433	5.28E-07	9.5116	4.46145	2.05312	106.058	145.221	68.6237
pos_157	5'-S-Methyl-5'-thioinosine	1039.32	996.602	883.693	565.906	594.72	556.245	303.811	275.453	302.058
pos_1571	(7R)-7-(4-Carboxybutanamido)cephalosporanate	15.983	4.19843	5.28E-07	18.2035	18.4155	10.5807	102.007	75.5198	78.1754
pos_1572	D-galacturonic acid	1.40022	5.28E-07	5.28E-07	5.4889	9.62113	7.26256	52.0416	40.244	34.9209
pos_1574	Xanthurenic acid	246.07	24.3903	308.606	369.616	123.898	84.7177	202.672	431.619	46.8554
pos_1577	MM 42842	5.28E-07	5.28E-07	5.28E-07	1.7862	5.28E-07	1.64185	41.9776	46.4185	31.6491
pos_1578	Arginyl-Valine	56.3927	17.3636	126.641	49.4695	16.7162	25.1035	31.9004	62.6637	36.8639
pos_158	Kojibiose	15482.8	15432.3	14621	12670.6	12851.5	12571.8	8633.25	8509.7	8928.24
pos_1580	2'-Deoxyguanosine 5'-monophosphate (dGMP)	719.088	235.251	326.016	1406.02	1074.9	694.569	3583.5	4152.84	2132.82
pos_1581	phosphatidylinositol	494.441	160.905	228.863	978.617	759.956	512.665	2562.22	2982.89	1500.13
pos_1582	Methysergide	18.6856	29.7288	13.0671	22.8166	19.1746	14.2028	53.5189	50.9868	49.9801
pos_1586	Glucotropaeolin	10.3858	5.28E-07	32.8254	31.827	4.81657	29.5601	5.1426	16.4644	1.58326
pos_1588	N-Acetylneuraminate 9-phosphate	20.0683	2.62683	52.2331	30.7217	12.6345	44.4703	16.6247	25.4188	7.20737
pos_1590	D-Chicoric acid	36.5588	17.1318	179.186	448.668	280.21	207.473	166.879	168.498	44.4554
pos_1591	Nitrofurantoin	31.058	7.27878	22.2336	342.946	219.394	163.347	150.463	148.258	44.5129
pos_1592	Hyperoside	29.4078	5.28E-07	329.883	31.9207	2.18934	4.45632	11.1123	28.2026	5.28E-07
pos_1593	Astragalin	15.5168	5.28E-07	200.594	11.2571	5.28E-07	5.28E-07	7.26266	21.9146	5.28E-07
pos_1594	6-Carboxy-5,6,7,8-tetrahydropterin	54.0534	10.1461	3837.3	52.0095	22.2644	12.4438	31.5973	37.6014	5.03831
pos_1595	Luteolin 7-O-glucuronide	38.2585	5.28E-07	2568.73	28.2192	9.34317	5.28E-07	5.59325	15.8962	5.28E-07
pos_1598	Coutaric acid	5.28E-07	5.28E-07	5.28E-07	1.19036	1.53163	5.28E-07	36.6102	38.6718	36.3091
pos_1599	4-Hydroxy-2,2'-bipyrrole-5-carbaldehyde	2.88747	5.28E-07	5.28E-07	20.5322	14.9002	6.51356	51.5827	56.8504	25.8043
pos_1601	6-Ketoprostaglandin E1	35.8724	32.0006	40.6746	4.29164	2.3751	5.28E-07	61.3732	68.7529	59.2437
pos_1602	Tobramycin	5.28E-07	5.28E-07	5.28E-07	5.28E-07	5.28E-07	5.28E-07	20.6915	24.9012	35.8667
pos_1607	8-Hydroxy-2'-deoxyguanosine	99.9038	83.9561	101.02	87.5906	90.3534	86.877	44.7898	44.7989	40.914
pos_1609	2'-O-methylcytidine	19.6322	5.28E-07	15.9534	33.0912	9.06318	9.33999	29.5606	30.7966	23.8056
pos_1611	17a-Aza-D-homoandrost-5-en-3beta-ol	137.165	134.631	130.528	138.553	148.382	138.595	132.444	124.714	140.444
pos_1613	10-Hydroxycarbazepine	18.6202	19.3179	15.9105	46.9694	40.393	49.7709	5.28E-07	5.28E-07	5.28E-07
pos_1615	Narbonolide	18.2037	17.1455	15.7925	1.74543	5.28E-07	5.28E-07	59.989	60.795	63.5522
pos_1621	(2S,6R,7S,8S)-2-allyl-7-(but-3-en-1-yl)-1-azaspiro[5.5]undecan-8-ol	46.9197	51.17	49.513	57.0027	53.4998	48.7817	49.3078	55.7374	54.8992
pos_1622	4'''-Demalonylsalvianin	437.763	385.594	386.034	14.0857	11.7222	13.7416	5.28E-07	5.28E-07	5.28E-07
pos_1623	Calamusenone	815.423	818.204	762.42	931.697	843.209	783.972	815.952	827.577	826.435
pos_1624	ANDROGRAPHOLIDE	31.9638	23.4119	29.499	5.26541	4.29108	6.16478	1.56897	5.28E-07	5.28E-07
pos_1625	Tyrosyl-Glycine	191.318	168.638	199.096	6.09218	10.1467	15.4815	5.28E-07	5.28E-07	5.28E-07
pos_1628	(5S,6S)-6-Amino-5-hydroxycyclohexa-1,3-diene-1-carboxylate	84.6852	5.28E-07	52.7098	55.1149	5.28E-07	2.25387	5.28E-07	94.6136	5.28E-07
pos_1631	50-78-2	103.184	135.439	98.6824	117.183	140.72	95.8422	130.611	97.7969	138.745
pos_1635	8-methyl-5-propyloctahydroindolizin-8-ol	56.1499	49.7595	43.7628	72.3518	57.9735	92.277	54.8838	45.176	56.7759
pos_1642	6402-36-4	199.123	221.599	201.173	234.747	219.373	211.301	209.434	202.648	208.257
pos_1643	7,8 Dihydrokawain	8.47235	13.3959	7.90668	11.381	12.1225	10.0306	5.16869	9.76769	10.1936
pos_1644	15-keto-Prostaglandin E2	35.8434	39.7865	38.9168	5.28E-07	2.08286	1.46265	3.02784	2.77556	6.04781
pos_1645	6-Hydroxymelatonin	133.857	146.277	129.26	164.02	146.355	139.488	143.488	130.508	141.441
pos_1647	24224-30-4	115.511	119.601	115.383	115.614	129.478	112.116	114.87	110.525	121.527
pos_1648	Ethyl -D-glucuronide	35.2965	33.5106	33.2007	5.28E-07	5.28E-07	5.28E-07	5.28E-07	5.28E-07	5.28E-07
pos_165	alpha-1,5-L-Arabinotriose	33.9484	26.4016	27.5389	32.6511	32.1151	29.7288	45.0808	47.8639	46.4734
pos_1650	20-carboxy Arachidonic Acid	24.4692	19.4172	18.4905	1.78721	3.26908	2.14519	54.4597	53.7502	49.3671
pos_1651	Aphidicolin	37.0897	30.6046	33.7454	3.65232	6.54928	8.94016	85.0883	99.9031	90.8564
pos_1653	7-Methylguanosine	4.2063	4.48509	0.812025	1.52481	5.28E-07	3.84964	103.234	90.583	95.3265
pos_1654	Lysyl-Lysine	2.94E+02	2.73E+02	3.00E+02	4.04E+02	4.14E+02	443.798	220.122	216.819	216.995
pos_1657	dTDP-4-dehydro-beta-L-rhamnose	12.2666	5.28E-07	7.3553	69.2065	32.3124	46.6664	21.7999	47.2575	13.4787
pos_1659	Dhurrin	47.4638	5.28E-07	306.492	15.8011	1.2779	15.7081	2.94425	21.0632	5.28E-07
pos_166	epsilon-Rhodomycinone	271.123	239.219	248.131	177.286	178.653	168.665	85.7028	89.141	97.0242
pos_1662	3-Dimethylallyl-4-hydroxybenzoate	18.2035	18.026	12.2647	15.4144	15.4158	15.9159	22.1108	19.606	16.0195
pos_1665	3-Hydroxy-3-methylglutaric acid	107.404	90.7785	104.91	104.407	103.718	105.522	96.632	102.9	112.057
pos_1666	2-Hydroxy-6-oxo-(2'-aminophenyl)-hexa-2,4-dienoate	5.28E-07	5.28E-07	0.736385	89.2337	70.0992	49.5261	5.28E-07	5.28E-07	5.28E-07
pos_1668	Valyl-Aspartate	8.28233	14.0225	9.63734	10.6234	10.4808	7.53709	8.8754	10.3206	9.31349
pos_167	5,10-Methenyltetrahydrofolate	416.114	502.561	430.941	291.072	321.301	284.847	446.222	468.476	501.69
pos_1670	(R)-(Homo)3-citrate	5.28E-07	5.28E-07	5.28E-07	49.7808	39.4317	31.3626	5.28E-07	5.28E-07	5.28E-07
pos_1671	7518-22-1	94.9139	63.0395	77.2629	5.28E-07	5.28E-07	5.28E-07	5.28E-07	5.28E-07	5.28E-07
pos_1672	dTDP-3-methyl-4-oxo-2,6-dideoxy-L-allose	19.8036	5.28E-07	5.28E-07	67.9906	52.0324	41.8914	98.1344	131.614	74.9351
pos_1673	3,6-Dideoxy-3-oxo-dTDP-D-glucose	23.1654	5.28E-07	5.28E-07	75.8127	61.4839	62.4598	117.758	160.994	92.3635
pos_1677	11-Keto-.beta.-boswellic acid	15.5399	14.4649	17.7222	22.6905	12.6539	17.5065	16.9982	16.7563	14.9301
pos_1678	20,21-Diprenylterpendole I	6.06496	1.69026	8.38293	5.28E-07	5.28E-07	4.35204	34.5195	39.6699	40.4767
pos_1681	3-Methylindolepyruvate	4.62137	1.49793	68.2591	3.5541	3.7834	2.17293	1.36645	0.614773	5.28E-07
pos_1682	Leucyl-Methionine	52.1409	61.3714	50.2261	62.8733	57.3201	57.4668	58.9079	60.7052	61.7901
pos_1683	5'-Deoxyadenosine	29.8827	19.6718	20.9751	27.2927	26.2835	29.4216	25.381	22.7086	21.9567
pos_1684	Daidzin	5.28E-07	5.28E-07	569.046	5.28E-07	5.28E-07	5.28E-07	5.28E-07	1.71107	5.28E-07
pos_1685	Mimosine	5.28E-07	5.28E-07	303.54	5.28E-07	5.28E-07	5.28E-07	5.28E-07	5.28E-07	5.28E-07
pos_1687	Loganic Acid	5.28E-07	5.28E-07	152.646	5.28E-07	5.28E-07	5.28E-07	5.28E-07	5.28E-07	5.28E-07
pos_1688	Met-Leu-OH	20.1764	9.84027	20.0969	13.7054	21.2453	18.2079	94.3971	84.9238	99.4812
pos_1690	Adenylsuccinic acid	5.28E-07	5.28E-07	0.865989	160.122	150.827	63.9994	5.28E-07	5.28E-07	5.28E-07
pos_1691	104-2	5.28E-07	5.28E-07	5.28E-07	99.5073	99.4173	35.0646	5.28E-07	5.28E-07	5.28E-07
pos_1692	Tryptophyl-Tryptophan	5.28E-07	5.28E-07	0.0298304	5.28E-07	5.28E-07	5.28E-07	56.5576	57.8386	64.2223
pos_1693	Aniline	10.2994	9.46898	9.55661	11.5629	11.011	8.33422	9.33951	9.86999	9.81431
pos_1695	3-Dimethylallyl-4-hydroxyphenylpyruvate	90.9168	89.7449	93.9824	99.9535	88.0703	79.9386	99.411	96.7745	87.0129
pos_1697	5''-Phosphoribostamycin	2152.69	1975.82	2102.06	150.117	167.333	165.119	25.7571	24.7069	33.2719
pos_1699	Naringenin-7-O-Glucoside	101.332	77.6074	95.5711	5.28E-07	5.28E-07	5.28E-07	5.28E-07	5.28E-07	5.28E-07
pos_1701	Glycyl-Methionine	46.4945	43.7049	49.5346	5.28E-07	5.28E-07	5.28E-07	5.28E-07	5.28E-07	5.28E-07
pos_1704	2-epi-5-epi-Valiolone	20.1739	14.7242	22.0773	22.0935	23.3852	19.3989	19.5454	20.5924	22.4099
pos_1705	Histidinyl-Glutamine	185.442	5.28E-07	174.535	114.778	28.1821	10.3125	21.0127	43.5691	9.14807
pos_1706	4-(beta-D-Ribofuranosyl)phenol 5'-phosphate	47.0449	5.28E-07	46.2649	29.8632	3.79233	5.28E-07	1.42113	9.71344	5.28E-07
pos_1707	Lupinine	803.604	1352.89	454.343	1040.39	1423.14	620.26	1220.66	752.588	1158.56
pos_1708	6-Methylquinoline	58.5098	47.6447	58.8103	3.71965	2.63867	3.55748	1.18757	1.20567	1.13669
pos_1709	Dapdiamide A	176.418	159.974	172.069	1.36942	1.10244	4.13571	5.28E-07	5.28E-07	5.28E-07
pos_171	Oxytetracycline	455.662	417.017	395.929	271.62	274.337	246.132	163.65	159.225	163.145
pos_1710	Dihydroactinidiolide	6.10173	24.1248	2.0375	10.7319	22.1197	0.172116	40.9944	13.4831	49.9375
pos_1711	3-Carboxy-2,3,4,9-tetrahydro-1H-pyrido[3,4-b]indole-1-propanoic acid	24.5975	25.0323	25.7782	29.1954	29.2998	29.2442	22.753	22.5533	25.5601
pos_1712	4 Methyl N-ethylcathinone	53.1797	93.5431	44.827	34.8249	36.2178	40.564	33.933	24.1698	36.5892
pos_1713	Coixinden B	97.2964	101.153	104.548	118.307	106.033	98.4893	95.4666	107.997	91.728
pos_1714	1-(2-Aminophenyl)decane-1,3-dione	7.15106	4.95775	4.64181	1.88381	5.28E-07	1.7332	17.6996	28.1921	25.6234
pos_1718	C16 Sphinganine	125103	121109	116988	118213	122293	116338	121953	109495	123236
pos_172	GMP-lysine	74.7117	77.2922	82.924	61.8802	67.4347	64.1073	34.063	29.7385	34.5566
pos_1724	Adrenic Acid	98.1879	87.3352	65.2697	81.7201	77.664	55.8187	81.1313	60.5296	59.7022
pos_173	6-Kestose	318.29	350.43	317.695	276.797	274.861	262.223	127.163	105.862	127.824
pos_1730	5-Hydroxy-2-benzyl-1,3-dioxane	110.865	121.079	116.718	140.109	132.835	118.107	121.948	121.668	128.742
pos_1731	3-Oxo-7,8-dihydro-alpha-ionol	681.937	864.44	710.634	941.716	964.166	1274.79	892.147	655.322	912.792
pos_1733	3-Hydroxy-6,7,8-trimethoxy-2-naphthoate	69.3552	56.7945	52.621	5.28E-07	5.28E-07	5.15344	5.28E-07	5.28E-07	5.28E-07
pos_1743	Pelargonic acid	1812.01	1570.95	1746.29	2401.25	2670.06	1807.61	1433.07	1882.16	1545.6
pos_1747	4-deoxypyridoxine	35.5525	54.2401	33.8662	22.7307	22.677	20.1455	21.2352	21.8113	21.114
pos_1748	Adipate semialdehyde	13.1475	36.2054	10.8468	5.28E-07	5.28E-07	5.28E-07	0.597679	5.28E-07	5.28E-07
pos_1749	12-amino-octadecanoic acid	496.65	452.152	462.491	465.113	453.399	458.653	462.596	405.726	480.772
pos_1752	7,8-Dihydro-.alpha.-ionone	2572.91	2193.25	2370.1	2133.88	2254.38	2400.4	2247.49	1920.04	2278.35
pos_1754	(+)-4,11-Eudesmadien-3-one	1012.59	1027.72	967.428	1143.19	1054.48	975.129	1026.23	1026.43	1026.54
pos_1755	593-08-8	430.025	423.952	376.157	354.327	370.021	447.225	370.268	507.726	403.571
pos_1757	Myristoyl-EA	1022.17	975.643	911.081	1150.06	1113.89	964.787	1085.72	924.669	1146.58
pos_176	dTDP-4-amino-2,3,4,6-tetradeoxy-D-glucose	698.689	630.881	614.469	374.567	387.484	366.386	109.825	98.4486	104.926
pos_1762	6-Deoxocastasterone	210.653	200.472	181.095	173.795	182.187	214.849	206.687	184.415	204.431
pos_1763	21-Hydroxypregnenolone	152.236	164.703	139.379	178.384	159.323	154.297	161.671	157.769	161.405
pos_1764	2-Heptanol	602.764	758.959	593.081	670.313	736.638	590.097	687.625	633.957	720.42
pos_1767	Pimelylcarnitine	78.3339	81.5224	76.1079	89.9449	83.1975	71.24	87.034	81.3851	80.8998
pos_1768	3-Hydroxydodecanoic acid	135.586	132.54	115.746	118.722	127.023	126.559	132.216	97.1757	129.045
pos_1772	(7S,8S)-DiHODE	67.217	58.2821	65.9608	56.5393	57.0607	62.1887	19.0197	14.2382	19.9791
pos_1775	Heptadecanoic acid	1503.19	383.691	765.586	584.609	458.941	1519.07	1845.89	368.857	1728.38
pos_1776	Cyclooctat-9-en-7-ol	17.3122	5.28E-07	7.46419	3.38679	5.28E-07	16.3717	18.5771	0.830863	14.9152
pos_1777	N-methyl arachidonoyl amine	5.38547	0.00409158	7.27049	11.2701	14.7424	2.64445	9.83416	11.0794	0.256338
pos_1778	7-Oxateasterone	12.8398	11.4321	14.3693	12.3089	7.47661	9.64323	81.5814	80.1424	75.7612
pos_1786	Icosanoic acid	93.0354	94.715	92.2016	139.345	129.002	145.029	27.1467	21.8894	21.9883
pos_1787	Obtusifoliol	12.4226	1.778	9.75303	2.89612	5.28E-07	3.12117	101.73	91.44	107.579
pos_179	Medicarpin 3-O-glucoside-6'-malonate	577.558	620.078	592.671	376.213	387.178	367.58	151.622	160.692	157.876
pos_1793	(9Z)-Hexadecenoic acid	34.6512	36.4633	30.7352	53.6991	38.7019	73.1591	40.3111	35.71	40.4781
pos_1794	Narbomycin	23.0646	18.8639	22.7705	19.5924	24.3095	21.0212	34.4515	30.9794	28.4037
pos_1795	10-Deacetylbaccatin III	2.34358	5.28E-07	5.28E-07	27.7711	2.42531	42.884	29.3861	14.2667	9.18658
pos_180	Lipoyl-AMP	168.588	165.442	160.13	119.512	135.561	136.024	104.974	102.256	95.7438
pos_1807	C17 Sphinganine	1951.13	588.356	854.576	884.532	754.794	1812.31	1940.5	505.746	1613.97
pos_181	Delphinidin 3-(6-p-coumaroyl)glucoside	133.268	140.338	144.511	62.2987	72.924	72.9648	25.0879	24.8682	21.2993
pos_1811	Mannopine	24.9263	26.9154	31.9538	30.3751	28.998	28.5862	27.239	27.0507	17.9896
pos_1812	Ile Val Phe Met	69.091	54.3276	83.9003	107.087	96.2579	108.955	88.1393	101.49	96.4335
pos_1814	Thr-Thr-OH	5.28E-07	5.28E-07	5.28E-07	108.655	109.847	111.779	5.28E-07	5.28E-07	5.28E-07
pos_1820	Demethylphylloquinol	28.3802	29.177	33.8128	28.3886	22.7274	30.35	165.005	169.487	175.776
pos_1823	373-49-9	47.0803	42.4879	39.468	49.753	43.0433	37.4991	42.7863	63.4926	34.2121
pos_1824	(7Z,10Z,13Z,16Z,19Z)-Docosapentaenoic acid	138.999	128.878	137.114	105.149	94.1804	98.2085	162.472	145.069	167.822
pos_1827	Chitobiose	241.339	181.819	168.179	140.627	149.808	183.923	169.09	147.613	161.883
pos_1828	488-10-8	251.205	245.11	235.661	282.589	252.528	270.944	253.779	260.198	268.261
pos_183	100-1	193.661	160.569	166.285	115.33	115.704	101.066	65.3965	64.3198	59.1548
pos_1830	107389-91-3	307.935	308.623	307.032	182.917	166.731	178.975	181.445	169.463	201.531
pos_1831	cephaloridine	25.2754	18.0409	27.3667	21.2988	14.8527	11.9678	22.2198	23.2783	21.198
pos_1833	Salbostatin 6'-phosphate	17.8649	10.8195	17.4358	15.7483	13.2618	13.6455	17.3736	17.5694	11.2141
pos_1835	Cytidine triphosphate (CTP)	2634.41	2395.77	2533.45	2845.56	2835.07	2889.44	646.265	669.261	654.264
pos_1836	Cytidine 5'-{[hydroxy(2-hydroxypropyl)phosphonoyl]phosphate}	151.502	16.2815	1305.84	593.123	179.716	319.341	200.22	398.08	105.345
pos_1837	5-Fluorodeoxyuridine triphosphate	1984.88	1820.16	1929.31	2129.11	2127.32	2144.84	487.204	490.152	474.635
pos_1843	Guanosine 5'-diphosphate	1114.26	1014.49	1183.47	1256.71	1257.77	1241.62	298.774	311.834	298.047
pos_1849	Deoxyadenosine	33.1712	26.2031	31.135	33.5176	31.5536	31.5508	32.5545	34.7899	35.5127
pos_185	THF-L-glutamate	44.6956	38.3781	44.7371	34.6497	34.5826	29.0063	15.1039	16.5747	14.5023
pos_1851	20126-76-5	86.6438	89.913	56.8272	91.5904	95.9555	55.6518	94.5475	72.2355	88.3143
pos_1855	2-Amino-5-formylamino-6-(5-phospho-D-ribosylamino)pyrimidin-4(3H)-one	27.757	5.28E-07	1.10908	43.9568	34.9438	6.7379	66.763	40.2466	43.4745
pos_1856	152-72-7	144.787	14.7155	15.2816	219.301	202.844	49.3525	370.389	194.568	229.652
pos_1857	Epithienamycin F	88.9027	8.60328	8.42358	151.764	127.402	32.8682	240.216	133.367	153.266
pos_1858	Propyl decanoate	5.28E-07	5.28E-07	5.28E-07	1.93031	5.28E-07	5.28E-07	46.7152	48.3987	58.2791
pos_1860	4-acetamidobutanal	18.1224	16.3536	15.198	20.1021	17.5502	17.2884	17.9127	17.0001	16.5447
pos_1862	6-Keto-prostaglandin E1	40.5265	36.5117	49.2718	49.7236	50.8675	58.0738	36.0871	27.8671	34.731
pos_1868	6alpha-Hydroxy-castasterone	27.8723	26.8892	25.8498	15.9662	23.3308	25.5741	248.955	233.07	231.495
pos_1869	Dimaprit	319.243	358.608	239.977	362.046	281.552	305.036	348.891	363.666	348.9
pos_1870	3',4'-(Methylenedioxy)acetophenone	73.0882	83.3045	48.5034	73.8358	64.1769	67.6902	80.1153	76.8618	72.9659
pos_1872	1D-1-Guanidino-3-amino-1,3-dideoxy-scyllo-inositol	325.678	344.333	231.212	373.586	279.029	312.234	353.154	395.196	348.997
pos_1877	N4-Acetylaminobutanal	11.9244	14.6731	11.4569	12.4584	12.5589	11.4198	13.2921	11.4177	12.7754
pos_188	CMP-pseudaminic acid	116.188	105.808	117.696	68.1061	65.8941	60.326	17.7735	17.6066	16.5464
pos_1881	9,12-Octadecadiynoic Acid	362.792	325.406	314.999	1251.7	1243.93	1151.38	218.163	234.419	165.942
pos_1882	20-hydroxy-PGF2a	154.43	161.321	161.176	217.221	222.036	204.011	91.4945	96.2736	78.4556
pos_1883	2,4,6-Triaminotoluene	16.0512	15.0056	14.9312	14.5394	14.4771	18.3434	15.8596	11.1187	12.6195
pos_1885	tryptophanhydroxamate	51.4288	40.9362	36.7724	35.6434	35.9343	41.1849	40.5748	33.4004	35.7256
pos_1886	(4-Methylphenyl)acetaldehyde	9.26635	13.3221	7.5677	13.2688	12.362	13.5688	10.2063	10.4247	9.47637
pos_1888	28789-35-7	11.2633	26.7818	12.1463	1.1259	9.8778	3.73767	12.0114	2.50358	14.97
pos_1889	15-OxoETE	53.8358	56.5978	51.4635	1.60922	2.55777	3.68372	8.33741	5.28E-07	5.28E-07
pos_1892	470-37-1	174.943	180.378	157.256	163.789	168.913	187.67	176.063	165.772	169.67
pos_1893	11,14,15-THETA	97.7427	100.005	89.5395	19.8851	16.1873	11.1453	5.28E-07	2.99278	4.01727
pos_1894	Ascorbic acid 6-palmitate	70.7502	69.5463	65.5415	69.9405	59.9112	56.2464	69.8551	65.6652	69.7829
pos_1895	5-Phenylvaleric acid	124.73	124.718	133.42	147.631	131.506	129.904	132.505	137.225	129.624
pos_1896	PGD3	35.9371	77.6491	60.1557	26.9032	22.8578	29.1349	12.3757	13.4794	23.1701
pos_19	5-FU	1.73765	1.46201	3.01368	1.73975	3.33202	1.2197	5.3049	3.86057	3.19168
pos_1901	Sphinganine	74496.3	75243.3	70251.3	71384.1	76361	71458.7	80043.4	68378.2	72021.1
pos_1904	25-Hydroxycholesterol	73.4138	66.8456	42.956	66.8587	56.9875	38.7837	63.0149	42.2287	41.4733
pos_1905	Uvaol	7.2963	4.35195	4.09927	5.28E-07	5.28E-07	5.28E-07	67.1054	59.3533	71.0268
pos_1909	464-92-6	38.7216	23.6815	41.2839	434.27	450.047	463.612	66.2446	81.0459	64.6383
pos_191	Dihydrostreptomycin 6-phosphate	117.769	121.369	98.1411	80.9431	76.8497	71.4143	48.7052	37.4076	43.5363
pos_1913	Hexadecanal	693.341	712.64	587.06	676.347	691.023	676.047	759.02	633.871	759.93
pos_1915	130641-38-2	5.52771	6.23929	7.95261	67.1362	65.1559	64.3136	27.0406	24.4911	22.3786
pos_1919	Aldosine	38.734	43.0356	45.3433	47.0153	48.7991	42.1061	46.8989	43.2225	42.8136
pos_1921	Phytosphingosine	255.293	229.357	256.656	199.989	163.723	179.143	177.836	171.239	157.772
pos_1924	12-oxo-5E,8E,10Z-dodecatrienoic acid	54.5095	61.6963	54.7424	71.0686	61.2213	53.9361	67.6196	61.5351	61.6327
pos_1925	Carboxyibuprofen	77.423	80.9078	73.0087	88.9139	80.9805	77.3484	74.4973	78.3787	78.1373
pos_1929	(Z)-3-Hexen-1-ol acetate	22.8783	18.8571	16.2497	18.235	15.903	18.2633	14.7978	11.8695	17.4501
pos_1930	Muramic acid	14.8579	13.4356	15.319	11.212	15.3921	13.6091	10.3183	16.1559	14.467
pos_1931	4-Hydroxycinnamyl alcohol 4-D-glucoside	151.061	101.557	91.4179	113.62	101.467	121.126	98.471	98.2762	108.384
pos_1937	Phorbol 12,13-dibutanoate	52.1606	42.252	36.4936	49.3424	43.4151	41.9653	47.643	41.7554	41.8388
pos_1939	7-Methylxanthosine	70.3733	5.28E-07	368.312	52.736	5.28E-07	17.2906	13.6493	132.019	3.2538
pos_1940	Cytidine	15.5176	5.28E-07	97.1291	12.2466	5.28E-07	5.28E-07	1.43498	33.3522	5.28E-07
pos_1941	Icosenoic acid	148.975	147.736	147.059	132.406	136.909	139.423	155.194	143.514	148.219
pos_1942	Undecanoic Acid	5925.81	5514.1	5311.62	5370.02	5582.93	5498.84	5750.72	5034.89	5739
pos_1943	gamma-Tocopherol	632.879	621.058	580.502	551.966	611.804	634.212	643.655	514.437	615.606
pos_1944	3alpha,7alpha,12alpha,26-Tetrahydroxy-5beta-cholestane	41.8912	47.4514	39.1015	29.2998	37.8672	45.9099	45.5309	37.7457	41.9335
pos_1947	5,6-EET	513.417	497.547	506.461	407.341	391.083	377.138	190.802	199.848	206.942
pos_195	3-Ketosucrose	59.3008	64.7652	67.8929	37.4299	48.7042	42.3015	16.7778	11.0658	17.008
pos_1950	(S)-Chiral alcohol	7.92258	3.77818	12.5401	159.215	173.462	150.127	28.6329	29.4096	32.104
pos_1955	Minoxidil	37.0907	73.8593	23.9713	39.1597	69.4225	15.0573	64.5749	31.0629	55.7767
pos_1960	646-30-0	1333.97	484.049	848.379	606.132	538.477	1691.4	1409.22	415.248	1381.09
pos_1963	Glycyl-Lysine	68.1671	50.978	44.555	52.5452	59.425	55.4008	59.6306	54.328	57.809
pos_1966	9Z,12Z-Linoleic acid	2084.6	1908.93	1975.6	1751.45	1774.94	1754.11	1612.68	1590.26	1596.44
pos_197	Violacein	338.893	268.099	288.942	170.79	168.809	173.127	33.8003	50.0251	27.954
pos_1970	Virginiamycin S1	5.28E-07	5.28E-07	5.28E-07	5.28E-07	5.28E-07	5.28E-07	202.674	221.253	215.174
pos_1971	cis-6,7-epoxy-9Z-heptadecene	19.1049	23.334	26.3731	20.3621	23.029	21.997	18.5651	24.2616	19.0071
pos_1972	Linoleoyl glycine	1015.35	998.97	985.058	874.467	882.41	848.565	718.552	703.161	716.493
pos_1973	5,7,24(28)-Ergostatrienol	30.9887	30.8271	37.017	27.8208	29.5331	25.4935	39.0832	29.2699	40.5993
pos_1977	Docosanedioate	272.787	403.053	307.205	353.869	363.209	324.468	302.799	345.607	404.815
pos_1981	1-Hydroxypyrene	14.8892	6.82282	11.6478	11.505	4.56176	12.7092	7.12405	5.52777	12.7542
pos_1985	Isoleucyl-Proline	32.4718	33.7126	33.6599	42.9837	31.2545	31.8242	35.6063	42.4698	35.1901
pos_1987	Fludrocortisone acetate	393.6	353.471	317.435	271.454	289.478	298.114	320.528	269.881	289.399
pos_1988	Pantothenol	7.86906	8.6538	10.134	7.42432	8.33743	7.18148	14.5164	10.0508	12.0275
pos_199	Palatinose	240.268	244.597	252.688	290.664	285.529	291.589	137.549	141.31	142.157
pos_1993	4-Hydroxy-2,2'-bipyrrole-5-methanol	27.4249	27.3195	28.8058	31.2356	27.3559	26.1068	30.1922	29.6897	29.1953
pos_1994	10,12-Tetradecadiene-4,6-diynoic acid, (E,E)-	12.9919	19.067	17.9744	16.1156	15.5011	14.0796	17.8849	16.0044	12.7299
pos_1996	112-61-8	2024.24	1333.69	1477.7	1415.1	1412.4	2006.07	2103.22	1131.65	1715.91
pos_1999	Carboxyspermidine	28.2407	29.9112	29.389	17.0428	14.3302	21.2972	25.5496	24.4663	26.7501
pos_2	Acetyl phosphate	115.563	118.897	113.065	108.765	123.222	107.598	122.275	114.812	103.567
pos_2000	CYCLOLEUCINE	14.164	13.8918	13.6643	15.2487	14.0076	12.9393	17.4713	15.8078	14.0469
pos_2001	10-OPDA	25.777	23.2551	27.9743	21.097	22.7832	17.6378	34.6174	29.2616	33.5324
pos_2002	24-Methylidenecycloartanol	10.8034	13.3983	21.6727	17.3251	13.0568	16.9422	79.7546	71.0727	74.3582
pos_2005	96990-18-0	902.956	751.612	958.607	148.346	142.207	165.229	63.9648	70.2496	53.1223
pos_2012	57726-26-8	16.9547	22.2232	11.708	15.7194	16.192	19.6112	15.8077	13.0394	17.9635
pos_2013	(-)-Riboflavin	13.4921	12.9689	20.0471	23.6363	24.3906	11.617	15.8101	21.821	18.2958
pos_2014	G-418	33.7309	39.3906	35.7353	36.3401	40.4123	36.0763	46.3091	40.9683	36.468
pos_2018	17-octadecen-9-ynoic acid	152.622	143.401	136.176	1029.42	1000.43	998.469	34.9983	38.6467	24.2642
pos_2020	Ergosta-5,7,22,24(28)-tetraen-3beta-ol	205.593	197.429	245.962	178.157	173.971	162.074	202.34	186.577	210.503
pos_2021	PG(16:0/14:0)	44.4811	38.3677	41.4919	5.28E-07	5.28E-07	5.28E-07	5.28E-07	5.28E-07	5.28E-07
pos_2023	o-Xylene	147.088	128.772	120.486	133.281	139.927	132.91	137.975	118.015	139.083
pos_2024	L-Asparagine	59.4352	55.0469	52.0409	58.1904	60.7488	57.6946	56.9555	52.1135	61.0273
pos_2025	60-35-5	8005.39	7086.58	6110.67	6768.41	7077.24	7090.81	7072.07	6577.74	7235.5
pos_2027	2-Phenylethanol	58.5056	56.9658	47.6345	57.5933	60.0027	50.3268	54.7574	54.3867	53.7579
pos_2028	3-Phenylpropanal	391.594	355.507	314.447	345.859	367.433	362.388	370.5	325.58	367.19
pos_2029	Phenylpropanoate	204.361	179.448	164.624	181.038	181.229	176.148	177.459	163.962	180.095
pos_203	Delphinidin 3-O-beta-D-glucoside 5-O-(6-coumaroyl-beta-D-glucoside)	461.443	431.032	468.201	362.648	401.557	413.647	96.6323	104.466	95.635
pos_2031	Cysteinyl-Asparagine	318.792	275.745	257.32	266.608	271.837	283.39	309.592	263.331	288.913
pos_2032	Tyrosyl-Threonine	39.5276	29.6366	31.2323	26.5473	36.3259	31.2717	37.571	26.0125	33.5006
pos_2034	Glutamyl-Methionine	1143.83	1027.43	911.625	990.115	1047.78	1036.58	1016.74	991.693	1063.24
pos_2036	Tyrosyl-Arginine	30.3848	19.3495	18.9329	15.7978	30.9798	29.4747	27.3593	25.9359	28.9818
pos_204	Cyanidin 3-O-rutinoside 5-O-beta-D-glucoside	37.6663	30.4713	22.8442	18.7985	20.3942	22.108	16.192	18.3022	17.6341
pos_2043	4'-Hydroxy-3,5,8,3'-tetramethoxy-7-prenyloxyflavone	34.7052	19.6689	25.2082	26.0769	31.9469	34.1608	31.3485	33.856	35.2756
pos_2047	Glu Cys Glu His	131.789	119.328	112.959	117.98	133.862	118.061	131.41	112.27	136.903
pos_2049	Desacetylvindoline	3423.54	3012.98	2552.97	2677.88	3075.74	3376.61	2946.63	2499.17	3012.41
pos_205	Acarbose 7IV-phosphate	80.9198	64.8884	71.5327	52.2933	59.8574	52.9172	36.5151	24.1097	39.7638
pos_2052	Toluene-cis-dihydrodiol	183.378	163.471	147.013	167.193	174.067	166.486	170.412	157.303	170.633
pos_2053	fumagillin	168.583	183.776	155.332	164.272	173.513	185.037	190.902	172.964	194.96
pos_2054	beta-D-Glucosamine	96.5446	101.613	92.053	103.524	105.673	102.529	97.7662	102.405	96.2964
pos_2055	12-oxo-LTB4	109.824	155.623	107.553	30.0522	25.1642	18.2134	1.80358	5.61749	1.39935
pos_2056	L-tryptophan	28.6683	27.346	25.2798	60.1363	65.0927	62.1643	26.5538	31.6844	15.3088
pos_2057	10-Deacetyl-2-debenzoylbaccatin III	187.572	215.168	195.817	217.669	221.762	208.104	205.446	198.454	223.147
pos_2059	Americine	374.668	350.47	313.045	329.903	353.052	329.947	370.718	364.354	336.93
pos_2060	Dihydroergotamine	178.755	171.921	178.714	174.723	167.239	180.297	186.003	172.957	194.998
pos_2061	Atenolol	69.4457	74.3374	65.1071	78.4407	74.3896	69.7228	82.762	83.8184	83.5024
pos_2062	Atorvastatin	156.729	153.759	147.538	171.498	166.435	178.603	175.154	174.271	179.418
pos_2064	Deoxycoformycin	49.6715	60.7201	55.8625	43.7346	47.2888	47.7624	50.026	47.0376	55.7029
pos_2067	Ansamitocin P-3	20.9233	14.9235	16.3974	13.3648	10.8538	12.6291	51.6329	45.497	53.4113
pos_2068	Bestatin	376.109	533.69	380.199	385.994	287.19	345.414	463.363	453.802	343.683
pos_2069	Threoninyl-Proline	101.836	102.791	98.1472	94.3299	107.875	97.4896	99.6884	107.473	99.0782
pos_207	(R)-S-Lactoylglutathione	47.4629	44.0082	48.2938	30.3089	26.3058	32.8841	8.94695	5.828	8.22054
pos_2072	N,N-Dimethylethanolamine N-oxide	23.3892	18.7788	22.0457	14.097	11.5413	12.1686	16.6762	19.4011	20.3545
pos_2075	Isoleucyl-Histidine	142.757	145.494	141.952	147.076	144.416	126.061	156.33	153.072	140.766
pos_2076	9-OxoODE	39.829	40.2901	47.0542	25.8272	23.9457	30.8776	18.5363	19.2888	19.082
pos_2078	Sphinganine 1-phosphate	20.1322	23.6047	25.5569	13.038	11.2089	21.0718	38.1585	41.3339	45.8558
pos_2079	2'''-N-Acetyl-6'''-deamino-6'''-hydroxyneomycin C	5.28E-07	5.28E-07	1.28773	13.2419	7.60382	3.8723	43.86	35.0504	38.5892
pos_2081	Anatalline	26.4506	5.28E-07	75.6963	26.9247	5.28E-07	21.8423	5.28E-07	29.4998	5.28E-07
pos_2086	Illudin M	54.8735	94.6586	50.289	73.1825	92.2781	45.7425	88.5346	52.7139	78.4434
pos_2089	Argininosuccinic acid	3785.6	3710.7	3602.79	1911.32	1934.6	1921.22	1449.63	1442.13	1503.84
pos_209	Quercetin 3-(2G-xylosylrutinoside)	28.9056	26.5286	29.1011	18.1601	18.607	22.4025	2.6512	1.43509	7.12673
pos_2090	79559-60-7	1131.83	1089.03	1077.91	575.755	547.956	564.967	439.551	417.579	429.925
pos_2092	BENZETHONIUM	95.4855	93.6173	124.368	87.9739	79.0126	90.3219	152.293	3069.61	165.931
pos_2095	Avermectin A1a	102.489	86.8134	108.811	20.319	26.5748	31.6374	181.38	194.118	206.48
pos_2097	N-Acetyl-O-demethylpuromycin	0.957355	5.28E-07	0.821366	5.28E-07	4.44565	2.81316	41.5244	16.856	21.3411
pos_2100	.beta.-Homoproline	18.7413	21.7038	22.158	20.8053	20.3159	24.175	20.6318	17.3343	18.6193
pos_2102	METHOPRENE (S)	38.4154	43.2202	52.839	45.6859	49.4484	45.2506	86.4769	67.8072	99.1037
pos_2109	Ethyl salicylate	701.365	727.319	672.66	798.634	747.487	705.826	719.572	713.477	733.098
pos_211	Cyanidin 5-O-beta-D-glucoside 3-O-beta-D-sambubioside	123.612	114.359	120.06	62.8042	61.5742	63.2111	17.4645	5.47683	11.3108
pos_2110	Ethyl 4-methylphenoxyacetate	336.006	363.567	354.513	385.321	361.863	342.048	349.49	356.481	355.683
pos_2112	Phenol	36.2334	40.2105	37.1119	45.0014	40.1643	35.1897	41.4482	44.2176	38.294
pos_2113	(2S,3S)-2,3-Dihydro-2,3-dihydroxybenzoate	17.9907	18.8137	20.5046	21.9355	21.0162	18.6606	21.3242	23.8796	19.6842
pos_2114	2-(Formamido)-N1-(5'-phosphoribosyl)acetamidine	34.0026	39.8279	40.0454	53.7524	56.4748	59.1665	60.5098	57.5187	63.8731
pos_2115	N-Acetylmuramate	8.35933	8.94833	11.7161	13.1181	15.8976	14.6516	14.8813	14.6708	18.4312
pos_2117	delta-Octalactone	39.497	39.9587	34.8535	32.5061	37.0474	37.823	31.966	36.4741	39.225
pos_2118	1,3,5-Bisabolatrien-10-one	71.0311	74.0838	62.4441	75.2042	77.5126	58.9067	77.0809	68.794	74.6373
pos_2119	Deoxycytidine	21.7877	23.7186	18.1298	14.4509	21.6079	24.3825	19.0475	17.3537	21.1142
pos_2123	Stevioside	451.826	394.181	256.877	258.348	304.224	450.122	283.365	245.029	276.015
pos_2127	Lactoylglutathione	251.357	219.886	191.95	8.94695	5.82801	8.22054	30.3089	26.3058	32.8841
pos_2128	Neopterin	254.74	226.662	190.781	211.885	216.27	240.995	202.897	192.794	217.149
pos_2131	12-Oxo-2,3-dinor-10,15-phytodienoic acid	128.429	140.155	142.12	156.303	150.203	141.278	147.555	156.747	159.031
pos_2132	delta-12-PGJ2	216.331	256.612	223.696	56.1709	55.7671	57.7698	1.56438	1.04848	5.77576
pos_2133	15-keto-PGE1	121.564	131.052	122.184	78.1239	78.6998	65.9713	16.0925	32.0775	18.585
pos_2140	N,N-dimethyl-Safingol	126609	137503	129353	128726	139641	127344	149995	124261	126279
pos_2148	9(10)-EpOME	16.6535	13.3646	14.7048	16.9406	16.1883	14.7633	12.8286	15.9845	14.5891
pos_2151	2'-O-methylinosine	47.5132	31.0981	49.7487	39.0842	40.8461	31.3621	52.7637	41.5726	28.1017
pos_2152	Undecalactone	34.5424	37.7792	49.3528	116.06	32.3303	43.1323	73.5586	106.114	82.1858
pos_2153	Taurolithocholic acid	17.086	12.2135	19.8451	32.0901	22.103	23.0938	15.2899	9.18148	23.1691
pos_2155	1-Octadecanol (Drug)	2363.93	2603.76	2371.81	2370.1	2607.83	2357.82	2830.41	2281.3	2411.11
pos_2157	Batyl Alcohol	57.4397	59.3675	73.6955	54.4982	69.3026	65.4092	93.6477	45.0447	65.3381
pos_2163	Spisulosine	1282.93	1499.05	1325.46	1490.7	1412.03	1364.19	1725.23	1464.96	1720.86
pos_2167	(2S,3S,4R)-2-aminoicosane-1,3,4-triol	821.958	1095.85	946.689	2182.25	676.193	984.487	1995.07	2007.85	2016.43
pos_2171	(2E,6E)-Farnesol	1375.88	1472.63	1346.16	1283.96	1442.73	1393.35	1642.86	1289.9	1365.52
pos_2174	Strigolactone ABC-rings	139.235	140.852	140.722	201.551	223.446	221.417	145.693	142.567	158.796
pos_2180	Dehydromyodesmone	8.07165	23.6308	7.79894	14.2957	23.1485	5.28E-07	20.5497	5.11987	18.1328
pos_2182	Ethylbenzene	61.8464	61.7018	54.9231	53.8905	63.2776	63.9153	65.0181	53.5987	69.0437
pos_2183	alpha-Methylstyrene	3779.36	3207.46	2991.18	3031.8	3135.91	3457.66	3162.6	2884.45	3045.49
pos_2184	Guanidineacetic acid	166.081	146.282	147.273	134.936	143.915	161.94	166.059	160.682	147.359
pos_2185	3,4-Dihydroxy-9,10-secoandrosta-1,3,5(10)-triene-9,17-dione	93.2698	83.3168	73.7289	76.4569	75.6537	77.9789	76.3422	71.5409	67.4589
pos_2186	Met His Lys	61000.5	54330.8	51931.9	51227.4	54220.1	60999.3	53254.5	49307.3	52113.5
pos_2188	Antibiotic JI-20B	3787.44	3460.89	3107.07	3409.92	3479.97	3803.54	3173.7	3226.29	3345.7
pos_2190	PC(16:1(9Z)/0:0)	42.477	29.8435	28.5728	25.9	37.9319	30.1391	31.3101	35.848	20.3225
pos_2191	275-51-4	12.9258	18.5556	14.9187	14.9977	18.7234	13.4898	14.2946	14.3236	17.5454
pos_2193	Furegrelate	303.521	262.083	252.631	249.209	267.291	300.638	251.452	242.622	267.936
pos_2196	Mupirocin	43.3341	31.0708	44.0407	40.0529	31.3091	46.819	52.5584	67.3367	48.6846
pos_2198	Gibberellin A14 aldehyde	5.28E-07	5.28E-07	5.28E-07	64.0042	64.1866	62.8961	5.28E-07	5.28E-07	5.28E-07
pos_2199	methyl-1,4-benzoquinol	21.2495	17.1962	17.9117	20.2644	16.6648	18.4951	19.2344	19.3448	17.4076
pos_2202	N-Acetylbialaphos	5.28E-07	5.28E-07	160.759	5.28E-07	5.28E-07	5.28E-07	5.28E-07	5.28E-07	5.28E-07
pos_2203	Vindoline	71.0912	67.6706	62.8906	62.9005	68.3781	62.3334	82.7001	72.9323	67.3868
pos_2212	2,3-Dinor-8-iso prostaglandin F2alpha	17.5753	25.0817	20.4958	5.52751	9.8496	6.81878	12.8585	14.7074	6.24894
pos_2217	112-86-7	92.6792	116.397	102.895	70.9861	122.135	58.0475	103.068	101.265	63.7409
pos_2218	Eicosanoyl-EA	18258.8	18787.2	17505.6	17498.4	19077.1	17378.1	20091.3	16542.3	17775
pos_222	Anhydrotetracycline	99.904	86.4918	86.5955	63.1603	52.5491	58.2283	5.28E-07	5.28E-07	2.7701
pos_2220	21302-79-4	15.9865	15.8961	11.8391	0.970742	15.1714	15.8871	27.1864	19.964	31.9272
pos_2229	Campesterol	5704.24	5392.09	5383.75	5321.52	5546.91	5365.23	6084.92	5003.38	5695.47
pos_2230	Brassinolide	60.4554	52.4253	61.7186	60.2541	44.6032	60.7046	53.0921	66.1319	60.0279
pos_2232	Dimethylbenzyl carbinyl hexanoate	64.3642	72.8369	69.4663	64.4536	68.9894	66.2396	84.426	76.18	73.8402
pos_2236	Alanyl-Glutamine	48.7541	57.7496	54.8465	49.8556	57.4804	54.427	56.3938	57.7412	59.0965
pos_2237	(6Z,9Z,12Z)-Octadecatrienoic acid	166.838	166.523	167.625	182.336	173.792	186.821	318.256	327.581	337.684
pos_2238	Lanosterol	847.758	760.185	737.244	790.988	767.268	836.101	820.457	742.991	837.997
pos_2239	Palmitoleic acid	332.43	353.473	372.984	56.2245	58.1464	59.5793	68.245	61.6372	67.1332
pos_224	Ononin	70.7758	73.5329	84.4499	54.0381	55.9142	56.7703	5.28E-07	2.00717	4.38562
pos_2242	15H-11,12-EETA	380.342	423.075	401.232	487.367	483.125	478.962	147.664	140.634	155.214
pos_2243	Terpendole C	18.1839	33.3726	34.2065	25.0836	25.744	24.3455	47.8521	36.3436	38.9439
pos_2244	Linoleic acid	44.8699	42.1149	40.9112	43.7299	32.1023	36.4967	52.2821	54.9303	47.6387
pos_2246	22-Oxodocosanoate	31.677	25.4615	36.1657	27.5851	24.3718	25.6158	36.7659	30.2805	30.9545
pos_2248	L-Palmitoylcarnitine	17.305	30.9933	34.8817	44.1048	66.7634	48.3556	77.3444	63.4568	85.4568
pos_2251	Talampanel	5.28E-07	5.28E-07	5.28E-07	140.629	146.206	141.924	5.28E-07	5.28E-07	5.28E-07
pos_2256	Stearic acid-propyl ester	248.142	265.175	244.709	269.106	274.026	239.836	320.481	246.18	254.172
pos_226	3-Hydroxy-2,6-dimethyl-5-methylene-heptanoyl-CoA	94.1793	79.3658	102.948	61.1936	63.6815	67.9367	14.3249	20.6734	25.9005
pos_2262	(2'S)-Deoxymyxol 2'-alpha-L-fucoside	86.7768	70.2964	86.4667	102.553	104.916	106.538	284.361	299.432	299.697
pos_2264	3-O-a-L-Fucopyranosyl-D-glucose	39.7477	33.7628	30.3211	5.28E-07	5.28E-07	5.28E-07	5.28E-07	5.28E-07	5.28E-07
pos_227	Tetrahydrofolate	25.7053	37.1669	34.3285	16.5685	18.7012	16.3279	8.09194	11.5525	2.51404
pos_2270	3-beta-Hydroxy-4-beta-methyl-5-alpha-cholest-7-ene-4-alpha-carboxylate	96.5468	31.4017	72.196	172.627	68.5995	213.761	97.306	120.859	74.1672
pos_2272	1,3-Diphenylpropane	18.0955	17.3822	24.3558	20.6227	27.1241	13.2398	24.6771	18.7725	19.4161
pos_2276	Geosmin	3855.86	3997.4	3184.44	3729.75	4189.25	3510.69	4127.52	3439.56	4793.63
pos_228	Amygdalin	12.2817	9.86575	14.0897	9.56592	11.0328	11.8017	5.28E-07	1.50652	5.28E-07
pos_2281	PA(14:1(9Z)/16:0)	371.282	353.905	461.459	535.388	577.98	603.352	1453.54	1388.25	1485.96
pos_2282	Dexpanthenol	26.9514	20.3623	24.6949	18.2494	20.5447	11.1632	20.385	13.712	15.1929
pos_2285	68353-24-2	20.7428	26.3381	45.9357	45.789	46.0308	49.2439	59.5344	58.0792	54.4402
pos_2286	Misoprostol (free acid)	38.9031	32.311	30.0582	29.2898	30.549	24.4189	31.2189	26.7082	23.4692
pos_2294	ent-7alpha-Hydroxykaur-16-en-19-oic acid	126.114	128.39	122.24	37.4298	33.5124	57.7884	15.2173	9.96612	17.4647
pos_230	gamma-L-Glutamyl-S-(hercyn-2-yl)-L-cysteine S-oxide	21.3866	23.9783	29.4846	12.2373	7.04728	13.8282	5.28E-07	5.28E-07	5.28E-07
pos_2300	LysoPC(18:2(9Z,12Z))	235.679	194.708	217.61	263.922	229.959	228.751	330.228	359.318	312.487
pos_2306	2-Deoxy-scyllo-inosamine	13.8297	12.5905	17.4148	16.1488	15.9207	14.1878	18.3355	12.3443	15.3654
pos_2308	LysoPC(20:4(8Z,11Z,14Z,17Z))	94.3619	77.1254	102.258	67.9846	72.5071	68.5899	91.5747	103.431	101.091
pos_2309	all-trans-Heptaprenyl diphosphate	37.2109	33.2948	46.2529	75.5573	79.9406	86.829	249.408	202.647	265.659
pos_2310	6'''-Deamino-6'''-oxoneomycin C	753.735	954.063	740.633	820.926	639.508	714.667	957.806	850.197	690.877
pos_2312	3-Isopropyl-3-butenoic acid	40.6012	31.3814	38.4808	35.4275	35.6445	36.5306	34.471	33.5293	30.6822
pos_2313	Arachidonate	63.9521	65.7891	75.7496	21.0713	20.3867	13.7596	22.9741	16.1475	14.87
pos_2318	Phlorizin	10.7836	10.8502	4.10362	15.4027	12.5774	16.2249	11.5799	8.42042	7.86614
pos_2319	1-Deoxypentalenate	35.7522	25.9747	36.3954	9.71342	11.1083	17.1205	18.2858	16.3073	13.9199
pos_2325	Dethiobiotin	32.2496	39.5928	39.5217	47.0218	38.9811	35.6069	36.8953	29.3077	28.8837
pos_2328	14-Demethyllanosterol	158.836	248.374	187.952	172.316	96.3061	191.773	248.525	288.349	239.772
pos_233	CMP-N-trimethyl-2-aminoethylphosphonate	17.2263	17.0309	12.1936	5.81978	4.96736	9.35319	5.28E-07	5.28E-07	5.28E-07
pos_2330	2-(3-Carboxy-3-aminopropyl)-L-histidine	42.2791	37.9703	37.287	37.6024	45.4041	48.9604	38.8546	37.4082	36.8513
pos_2331	L-Fucono-1,5-lactone	54.4429	56.2021	47.7344	51.1891	49.0741	41.5433	53.867	48.5958	43.5654
pos_2336	(S)-6-Hydroxynicotine	18.3627	16.9177	23.0365	28.6118	24.9751	21.2349	23.3903	19.5452	25.906
pos_2349	PE(18:1(9Z)/0:0)	19.5514	21.856	15.8047	25.1856	13.1259	24.4004	22.6229	27.6317	26.73
pos_235	590-46-5	131.472	129.112	129.547	98.7256	146.88	117.006	221.394	235.397	161.271
pos_2351	Hexahomomethionine	4.92741	1.49257	7.71616	5.80848	5.99859	9.21751	53.0773	44.5182	57.9486
pos_2352	all-trans-4-Hydroxyretinoic acid	14.9726	19.5318	22.2955	21.2918	23.0314	20.8661	5.01597	5.28E-07	3.27353
pos_2354	4-(3-Methylbut-2-enyl)-L-tryptophan	28.6683	27.346	25.2798	60.1363	65.0927	62.1643	26.5538	31.6844	15.3088
pos_2355	D-galacturonic acid	1.40022	5.28E-07	5.28E-07	5.4889	9.62113	7.26256	52.0416	40.244	34.9209
pos_2356	PC(16:0/0:0)	138.733	95.6817	143.626	137.98	136.845	123.253	395.401	379.48	392.521
pos_2358	Lividamine	54.0374	55.4064	53.4199	53.2639	57.1787	56.2059	59.3206	56.6175	56.4781
pos_236	UDP-2,4-bis(acetamido)-2,4,6-trideoxy-beta-L-altropyranose	52.3032	45.9891	43.9211	44.8588	47.4655	38.5877	40.7024	45.2266	24.5409
pos_2361	2'-Deoxyadenosine	19.3057	24.3274	20.259	23.1148	23.122	22.8321	19.7151	20.0876	18.4577
pos_2362	16409-46-4	326.116	353.504	340.178	370.156	361.873	328.122	338.416	326.749	330.223
pos_2363	13(S)-HPOT	160.039	167.665	159.459	80.9913	95.1041	93.7943	91.3396	91.9262	80.3929
pos_2367	Behenic acid	35420.7	37635.9	34441	36043.1	37767.1	34359.3	39253.1	33779.4	34183.8
pos_2370	Dodecanoic acid	19.6793	16.5334	19.6052	88.2681	18.6503	33.8266	47.3638	79.3465	59.2123
pos_2376	Docosanamide	585.122	610.368	581.919	585.624	624.653	556.267	694.817	603.983	569.071
pos_2377	Campestanol	14630.6	15787.1	14761.1	15255.6	16372.4	15328.4	17478.9	14717.6	14823.9
pos_2378	D-Proline	3.9616	2.18584	6.4173	7.3099	7.04193	4.82918	7.12638	6.04606	6.89561
pos_238	mono-Ethyl malonate	145.839	131.668	135.382	103.816	112.669	106.973	59.8193	57.926	63.3604
pos_2383	piericidin A	65.0913	59.0458	51.37	61.7142	46.357	32.7919	82.6175	81.9653	79.9187
pos_2387	506-26-3	8.44839	10.8026	9.61573	11.7562	11.7079	8.53246	18.0183	16.3601	19.6098
pos_239	3-Hydroxy-2-methyl-4-pyrone	73.2904	70.8688	68.1577	58.1113	61.4413	52.6629	50.3788	52.5649	51.8857
pos_2393	2-amino-14,16-dimethyloctadecan-3-ol	394.445	438.957	398.259	535.097	418.725	441.109	508.145	498.602	589.018
pos_2395	Roseoflavin	41.6278	43.7471	48.7711	24.8745	26.0169	32.3871	537.586	498.241	536.102
pos_2397	Tridecanoic acid (Tridecylic acid)	2539.58	2728.63	2560.13	2603.22	2774.58	2610.02	3059.07	2497.36	2591.78
pos_240	Glucosan	1049.33	1022.84	915.771	852.468	864.41	758.025	762.956	685.79	681.412
pos_2402	2'-Norberbamunine	48.6848	34.7872	45.6855	54.6595	43.9394	50.2618	5.28E-07	5.28E-07	5.28E-07
pos_2405	N-Acetylaspartylglutamate	297.018	358.755	322.673	338.935	374.295	352.695	381.766	358.453	368.892
pos_2407	2-Hexaprenyl-3-methyl-6-methoxy-1,4-benzoquinone	322.695	294.776	370.773	351.352	326.223	371.972	759.471	737.754	893.273
pos_2408	Capillene	4.5665	25.1172	4.73835	6.96977	16.1438	2.10908	16.8244	2.04108	15.3615
pos_2409	7-Deoxyloganetin	11.1569	17.2943	10.3459	11.1722	16.2725	9.16072	14.1261	9.9547	10.8523
pos_2410	N-Citryl-spermidine	80.3973	81.6917	91.9346	76.8389	73.3014	75.0448	67.3345	68.7667	66.6253
pos_2415	12-HYDROXY-4,4-BISNOR-4,8,11,13-PODOCARPATETRAEN-3-ONE	340.97	3844.54	651.641	1045.43	2457.27	199.48	2053.9	285.004	1785.26
pos_2419	6alpha-Hydroxycampestanol	193.103	401.445	403.126	409.83	437.662	460.829	476.367	447.35	459.22
pos_2421	1,2-dihydrostilbene	31.1969	121.51	46.7429	49.6404	79.4015	27.2488	80.1972	34.1539	77.2811
pos_2424	451-13-8	12.5907	13.3801	10.4351	13.3471	14.6526	5.84541	13.3976	12.9365	9.70776
pos_2428	Oxandrolone	56.6482	54.5477	57.2249	79.5908	72.845	74.511	116.137	125.719	121.266
pos_243	Diflunisal phenolic glucuronide	149.717	141.501	130.447	157.729	172.247	155.349	217.585	232.262	213.932
pos_2431	Phoenicoxanthin	42.7817	39.8452	64.6185	88.9979	84.8849	103.915	265.821	214.562	279.211
pos_2433	Crepenynate	1812.61	1746.17	1837.7	1533.16	1421.84	1449.27	1576.94	1535.31	1592.3
pos_2434	(4E,8E,10E-d18:3)sphingosine	4700.72	4608.47	4768.41	3888.16	3717.25	3832.44	5391.68	5247.87	5574.82
pos_2435	Sphingosine	66.4918	83.1566	86.48	80.9935	70.8968	83.5485	93.7455	102.476	102.137
pos_2437	(R)-beta-lysine	29.584	34.4104	33.1055	30.1441	29.2183	28.6445	12.9803	19.9227	19.3681
pos_244	Tetracenomycin B3	349.847	338.476	345.029	393.312	378.354	377.728	250.808	267.143	254.054
pos_2440	9-cis-Retinoic acid	15.627	28.038	22.6857	89.106	93.0765	72.9176	2.26566	5.28E-07	5.28E-07
pos_2442	Diethylcarbamazine	61.4704	41.1961	69.0202	59.7156	68.3579	66.876	72.4217	68.7393	84.3314
pos_2446	11-Dehydro-thromboxane B2	89.5842	133.895	138.155	105.536	116.248	108.462	132.12	122.3	117.098
pos_2449	Histidinyl-Valine	25.6947	24.2576	20.6817	13.7585	13.5713	11.6849	108.761	103.254	107.037
pos_2453	N-Acetylmannosamine	10.6964	14.7876	7.43687	11.5761	7.6427	9.49957	11.0315	8.07521	7.44307
pos_2456	4beta-(hydroxymethyl)-4alpha-methyl-5alpha-cholest-7-en-3beta-ol	37.4225	26.7087	42.824	41.6103	28.5975	51.3377	226.097	47.4228	46.9446
pos_2457	PC(O-16:1(11Z)/2:0)	613.492	638.431	677.415	569.186	588.815	588.365	551.954	503.576	578.678
pos_2459	(2R,3R)-3-Methylornithinyl-N6-lysine	79.5555	504.567	76.4106	158.483	370.191	36.1812	298.736	63.3485	261.887
pos_246	Choline sulfate	431.114	419.42	397.307	668.476	671.418	644.968	160.482	129.512	171.555
pos_2461	2-Methyl-3'-hydroxyphenylpropionic acid	49.7009	242.893	61.0539	97.5296	186.42	25.7186	181.076	58.9006	165.12
pos_2462	6,8-Dimethyl-6,7-didehydroergoline	100.041	97.322	90.3248	109.887	90.2536	96.2762	91.6564	86.7689	104.769
pos_2463	(S,E)-Lyratol propanoate	47.0742	162.094	48.6793	80.8129	121.421	30.8559	116.987	42.7599	109.875
pos_2464	6,8,10,12-pentadecatetraenal	24.0551	33.0426	25.2228	31.5355	30.4191	24.926	27.9612	22.9832	28.6212
pos_2467	PG(19:0/19:0)	44.272	6.91742	195.927	5.50089	1.66816	106.3	1.63355	7.25545	5.09566
pos_2468	100-51-6	5.76479	14.0639	5.01106	8.6164	11.7175	5.21608	9.96714	5.54604	12.8964
pos_2469	2-Phenylpropanal	88.6427	437.672	93.4048	180.138	318.815	53.6861	290.719	98.4294	270.883
pos_2470	Porphobilinogen	20.8697	36.7033	36.9433	30.8167	31.5699	29.2955	32.2974	32.5805	28.0532
pos_2471	Pantothenate	16.4695	48.7115	12.121	26.1787	37.3928	14.0544	33.6385	20.585	32.8451
pos_2472	L-Ala-gamma-D-Glu-Dap	174.629	1150.48	183.791	393.084	831.663	93.1338	727.567	178.994	677.662
pos_2474	Undecylprodigiosin	189.121	188.474	198.592	200.069	182.847	198.161	324.504	293.516	302.574
pos_2475	Geranyl acetone	56.0186	50.7407	55.3139	32.403	36.3812	33.6578	64.2893	63.3456	70.8618
pos_2478	Confertifoline	2959.97	3299.16	2926.05	3345.44	3265.73	2995.64	3170.25	3091.92	3147.81
pos_2479	9(S)-HODE	81.0344	76.7822	74.6371	97.4721	101.991	97.389	81.566	93.6711	76.5962
pos_2481	{[(2S,3S,4R)-2-amino-3,4-dihydroxyicosyl]oxy}phosphonic acid	7.18313	12.3731	23.5591	5.03665	4.27271	8.23672	66.0501	72.2632	69.0542
pos_2482	Dammarenediol II	36.2795	33.7428	39.1799	60.8227	53.0458	63.6317	41.3206	41.5025	56.5559
pos_2483	PS(19:0/14:0)	87.9754	66.4837	186.901	55.0805	59.8429	125.036	48.2783	51.244	35.7456
pos_2486	Dehydrophytosphingosine	975.581	922.703	932.924	342.027	333.1	349.906	816.235	840.035	862.152
pos_2488	5-Amino-5-(4-hydroxybenzyl)-6-(D-ribitylimino)-5,6-dihydrouracil	49.1226	53.624	56.89	29.0158	25.0378	34.0261	44.6706	71.0796	51.037
pos_2495	2E,6E,8E,10E-dodecatetraenoic acid	21.9837	26.7571	23.815	26.593	33.8812	22.6675	28.6022	28.535	24.7527
pos_2498	2482-00-0	8.33461	14.2585	12.1954	36.1133	41.6924	38.884	3.32833	7.61911	1.25239
pos_250	Dyphylline	40.0509	35.5082	36.9843	30.8943	30.2314	32.3914	80.3016	85.7334	70.2114
pos_2500	33600-93-0	305.839	315.272	329.638	371.611	390.425	397.109	241.58	256.858	266.393
pos_2502	20261-38-5	54.3605	77.157	81.8325	11.428	15.8104	26.1693	3.38947	2.6916	3.35048
pos_2503	L-Rhamnono-1,4-lactone	38.2747	38.2256	31.17	37.7636	37.0911	32.0516	38.526	32.6507	26.4139
pos_2505	3-Dehydrosphinganine	37.1675	43.8174	42.6615	74.0302	66.7227	67.4368	37.2475	30.1357	23.9224
pos_2510	Parthenin	35.142	33.4115	19.4899	27.4505	39.7972	28.1247	32.1429	13.9833	28.8063
pos_2511	Stearidonic Acid	433.309	470.14	458.807	326.767	344.704	354.329	277.31	267.226	281.505
pos_2512	(±)9-HpODE	65.1565	77.8121	76.6351	35.746	45.4214	44.2175	26.7877	28.7557	31.2563
pos_2517	Retinol / Retinol skeleton	296.921	322.69	323.559	439.323	459.471	428.542	128.228	104.347	132.963
pos_2518	Carboxy Arachidonic acid	24.4692	19.4172	18.4905	1.78722	3.26909	2.14519	54.4597	53.7502	49.3671
pos_252	Pelargonidin 3-O-beta-D-sambubioside	58.9097	50.7595	53.0451	50.4148	43.0975	50.1786	9.97264	15.7849	11.8385
pos_2521	2-[(L-Alanin-3-ylcarbamoyl)methyl]-3-(2-aminoethylcarbamoyl)-2-hydroxypropanoate	95.9109	86.7233	97.1455	5.28E-07	5.28E-07	5.28E-07	1.74214	5.28E-07	5.28E-07
pos_2523	Prodigiosin	290.446	282.762	373.467	695.665	743.573	724.002	314.431	385.919	323.232
pos_2525	(2-trans,6-trans)-Farnesol	148.248	147.658	156.34	145.147	131.427	170.626	163.531	150.416	154.245
pos_2526	8-Demethyl-8-(methylamino)riboflavin	125.713	116.886	91.8984	98.3612	113.013	137.116	122.296	92.8746	96.9799
pos_253	Acetoacetic acid	27.1099	20.5136	23.2325	16.5777	16.2001	11.1172	7.31891	4.55999	4.29451
pos_2535	CDP-DG(16:0/18:1(9Z))	57.9143	64.7145	68.7912	72.661	67.7369	69.986	72.9788	74.2795	84.0684
pos_2536	Retronecine	4.60155	3.65534	2.14934	3.77451	3.55105	4.10895	1.71309	0.983424	0.411301
pos_2537	Geranyl hexanoate	25.2082	30.006	31.3879	22.5206	26.9775	31.0598	30.1093	24.0431	36.0094
pos_2541	5-N-Acetyl-7-N-(D-alanyl)-legionaminic acid	1.61225	1.62888	2.36583	3.05172	5.28E-07	1.22747	33.8638	29.528	34.9024
pos_2542	203443-33-8	24.2863	17.6066	30.8715	20.7414	10.2766	9.38325	63.5733	66.6	57.9617
pos_255	4-Acetamido-2-amino-6-nitrotoluene	921.66	924.823	854.978	116.421	113.478	116.292	189.444	152.623	195.718
pos_2550	3-Phenylpropyl isovalerate	129.58	141.774	132.357	150.436	146.982	130.079	140.229	134.627	132.328
pos_2553	delta-Tocotrienol	159.269	182.692	183.944	111.24	110.812	112.27	233.362	270.006	229.572
pos_2559	Vulgaxanthin-II	56.8908	62.4202	56.483	64.9619	61.7924	51.6644	58.4574	55.6489	52.044
pos_256	2-[(L-Alanin-3-ylcarbamoyl)methyl]-2-hydroxybutanedioate	62.2453	56.3861	73.0415	5.28E-07	5.28E-07	5.28E-07	2.49382	4.68652	3.0059
pos_257	FAPy-adenine	237.159	238.46	207.509	218.672	246.91	234.289	284.689	245.141	304.718
pos_2570	Alpha-Linolenic acid	8.15491	10.1665	10.3518	18.5196	16.9058	17.7928	19.1491	20.4441	20.4118
pos_2582	5-Oxoavermectin ''2a'' aglycone	150.857	155.591	121.137	143.145	120.912	127.116	155.805	129.284	141.923
pos_2583	PS(P-20:0/18:4(6Z,9Z,12Z,15Z))	246.427	275.615	354.084	157.369	95.2533	159.231	378.151	358.513	357.57
pos_2590	5-Dehydroavenasterol	122.204	103.551	125.68	129.933	90.3101	98.7076	251.768	249.894	268.176
pos_2596	(S)-11,12,13-Trinor-7-calamenone	35.1455	38.6286	38.9443	92.9509	96.8945	98.8995	41.3497	38.2901	40.9743
pos_2597	3''-Hydroxy-geranylhydroquinone	39.8105	46.6296	46.2031	13.6951	10.9923	6.53391	242.941	238.486	264.004
pos_2598	Lysyl-Lysine	294.352	273.114	299.967	404.223	414.198	443.798	220.122	216.819	216.995
pos_2599	2-Methylpyridine	17.4331	18.4628	16.0586	20.7064	17.6644	16.1718	16.3529	18.8053	17.3343
pos_260	Ergothioneine	15.1489	13.5113	16.494	16.1111	22.0656	10.5088	20.1947	19.4009	15.4039
pos_2601	2-(4-Methylphenyl)propanal	12.5093	12.9021	12.8549	75.2019	84.9476	79.2641	19.3755	17.4692	14.2218
pos_2602	1-H-Inden-1-one,2,3-dihydro-3,3,5,6-tetramethyl	0.0016139	0.0540493	0.0058709	59.5074	62.901	62.4913	1.26252	1.33757	5.28E-07
pos_2603	(+)-3,7(11)-Acoradiene	106.473	129.59	116.042	128.951	130.271	130.22	127.486	128.057	128.584
pos_2604	Avermitilol	6.7021	6.57249	7.08396	23.1555	29.8704	33.2136	9.19302	8.83452	10.2684
pos_2605	3β,5β-Tetrahydronorethindrone	189.971	234.362	198.831	2893.23	3242.7	3076.04	244.377	200.217	234.489
pos_2606	Cyclooctat-9-ene-5,7-diol	138.943	153.273	158.728	202.973	217.605	194.558	171.971	134.554	145.697
pos_261	Prephenate	27.4863	24.4495	23.1242	37.0415	33.8918	38.6645	46.5274	44.1546	44.3579
pos_2618	Pikromycin	236.465	235.173	276.699	301.941	294.243	323.975	225.216	214.262	244.898
pos_2620	1,2,4-Trimethylbenzene	5.28E-07	2.6938	2.25491	4.09978	3.3756	2.46061	2.83096	1.74403	3.31507
pos_2621	3524-62-7	104.693	104.385	108.048	123.278	109.295	94.7902	110.825	98.7614	106.983
pos_2624	12-hydroxy-3Z,6Z-dodecadienoic acid	40.001	47.9251	49.5759	48.5372	49.8626	45.2301	50.5954	41.2084	46.4491
pos_2625	Dihydromonacolin L acid	14.0523	19.3143	14.5825	18.2375	19.3979	18.4447	14.3793	24.6127	28.1759
pos_2628	PAF C-16	71.8075	72.0703	69.2181	102.881	102.469	114.341	117.273	97.1219	94.1205
pos_263	Cytosine	112.866	114.428	106.135	125.683	130.825	124.535	59.6191	55.0503	58.6501
pos_2630	Oblongolide	28.9957	22.4202	26.8718	31.1341	30.2279	25.1004	28.8577	32.6423	25.8295
pos_2633	5,8,11-Eicosatriynoic Acid	412.16	384.691	450.033	443.263	450.436	479.38	722.459	687.112	727.729
pos_2636	Hepoxilin A3	5.28E-07	8.97022	3.20475	35.6731	39.7669	42.5215	2.45174	5.28E-07	5.28E-07
pos_2637	1-Oleoyl-lysophosphatidic acid	124.868	125.582	120.693	113.405	112.644	119.529	177.864	154.081	173.449
pos_2639	Megalomicin B	102.474	86.4566	105.499	143.258	135.521	131.403	78.1165	62.8631	58.6136
pos_264	Guanine	67.2745	84.6422	79.2885	99.6213	121.541	107.645	122.97	95.3448	126.818
pos_2640	Cassiastearoptene	6.09987	7.83058	2.71754	3.26789	8.0449	3.25328	7.59093	5.67143	4.04439
pos_2647	Tetrahydrofolic acid	5.47758	4.11794	6.10107	14.4879	12.721	11.7446	26.1585	28.557	25.2399
pos_265	Acipimox (5-methylpyrazine-2-carboxylic acid)	15.6108	12.6155	14.4445	13.0302	10.9953	13.5512	19.2633	262.761	20.3595
pos_2650	Glabrolide	681.471	712.148	747.667	443.96	438.754	460.184	750.682	737.767	772.385
pos_2656	Cassine	1061.13	1086.84	1125.77	1250.4	1142.03	1226.88	1878.82	1910.87	1903.6
pos_2657	3-ketosphingosine	1068.62	1107.02	1085.71	1076.33	994.849	1055.12	1769.57	1755.7	1716.72
pos_266	Tetrahydrofolic acid	5.47758	4.11794	6.10107	14.4879	12.721	11.7446	26.1584	28.557	25.2399
pos_2660	Tacrolimus	451.819	413.705	398.665	387.617	410.825	435.202	337.505	350.516	333.189
pos_2661	31197-54-3	32.8278	37.6346	39.0538	41.0103	36.9495	40.8526	37.8436	42.636	41.6131
pos_2662	Cyclooctatin	32.8477	40.3999	37.1108	80.7324	97.4554	92.6319	29.249	29.2755	31.8051
pos_2663	Hepoxilin B3	5.28E-07	4.52231	6.90823	53.6862	55.9691	45.1182	5.28E-07	5.28E-07	5.28E-07
pos_2670	5-Ethyl-4-methyloxazole	18.505	20.7865	18.8948	22.1496	20.0993	19.632	20.7913	20.0868	20.7526
pos_2671	12-Keto-leukotriene B4	1.08458	0.123026	0.202559	37.8434	54.9865	48.8459	0.129149	5.28E-07	0.306498
pos_2672	Erythronolide B	15.6271	25.4087	27.019	18.1199	21.0466	17.3989	67.5613	49.3536	64.8198
pos_2676	4,4'-Diapolycopenedial	71.0965	88.993	83.7153	190.218	179.674	172.713	91.2594	76.2455	82.0567
pos_2678	Lycaconitine	717.54	774.472	645.921	509.851	555.162	546.815	576.139	633.726	613.815
pos_268	1-(3,4-Dihydroxyphenyl)-5-hydroxy-3-decanone	19.247	13.4625	13.8769	37.8746	37.8497	41.2849	57.3179	60.0392	59.9266
pos_2681	Vitamin D3	223.217	258.656	166.985	267.329	229.17	273.623	353.681	317.557	342.143
pos_2684	PC(o-16:0/22:6(4Z,7Z,10Z,13Z,16Z,19Z))	124.943	126.751	164.356	331.869	291.812	327.023	107.333	131.788	118.981
pos_2687	(2'S)-Deoxymyxol 2'-(2,4-di-O-methyl-alpha-L-fucoside)	255.93	275.572	198.27	258.542	286.538	263.354	236.285	180.662	230.909
pos_2688	cis-1,2-Dihydro-3-ethylcatechol	22.2642	27.6795	26.3487	26.3066	25.7929	32.7559	29.4957	24.6202	25.7341
pos_2689	Isoniazid	49.8659	55.2205	63.4662	42.2864	42.3531	40.4358	40.5736	40.9706	34.6113
pos_2691	2-Acetamido-4-(D-alanylamino)-2,4,6-trideoxy-D-mannopyranose	75.3197	76.4136	71.3129	77.0111	79.3295	77.3139	78.7043	78.1986	88.4804
pos_2699	N-Acetyl-D-glucosamine	33.3006	32.9427	25.6378	26.8305	32.1279	22.4791	26.413	21.6696	20.6587
pos_27	2-Carboxy-1,4-naphthoquinone	223.616	224.704	212.681	189.523	204.561	200.279	231.426	249.959	258.885
pos_270	Pyochelin	38.3097	33.944	39.5158	12.8829	14.431	11.2652	5.28E-07	1.56036	5.28E-07
pos_2700	10-Deoxysarpagine	80.1671	127.109	92.6688	116.865	136.636	120.727	103.816	90.4511	101.277
pos_2702	Vitamin D2	5839.34	5916.44	6099.32	5345.28	4922.56	5393.98	7456.03	8343.65	7787.62
pos_2703	(-)-Jasmonic acid	20.0759	19.2914	18.6104	20.6108	27.1877	15.5104	19.5752	18.8778	23.3358
pos_2708	1194-98-5	144.726	172.811	147.451	167.304	168.207	158.885	161.413	164.277	165.507
pos_2709	3,4-Dihydroxymandelic acid	2072.31	2294.79	2029.98	2254.63	2294.23	1979.57	2068.38	2102.3	2026.5
pos_271	Cellobiose	63.9651	58.2933	57.2358	60.9518	63.9143	60.82	26.5299	20.3802	24.8829
pos_2710	Anofinic acid	2141.76	2393.79	2171.01	2345.86	2366.05	2209.14	2224.82	2255.01	2193.62
pos_2711	Sucrose	59.3008	64.7652	67.8929	16.7778	11.0658	17.008	37.4299	48.7042	42.3015
pos_2714	Amphotericin B	34.3394	34.9769	41.1603	35.3497	24.9382	18.9749	42.1701	35.802	25.795
pos_2715	m-Salicylic acid	61.7992	66.6891	57.5437	67.9913	67.3239	64.1755	63.6405	61.3961	65.2027
pos_2717	Thymidine	42.762	43.8087	51.8404	52.337	48.031	44.2997	45.9092	50.0352	47.2478
pos_272	Arbutin 6-phosphate	28.8067	18.4031	26.705	12.2757	8.2286	7.30758	5.28E-07	5.28E-07	5.28E-07
pos_2722	3R,4S-epoxy-6Z,9Z-heptadecadiene	119.427	123.24	137.149	58.4228	63.4187	66.9612	92.9822	86.6341	88.4659
pos_2723	Tetracosanoic acid	292.702	311.612	282.241	333.642	321.72	321.218	320.778	320.487	315.79
pos_2725	Piperidine	17.4923	23.9592	25.9095	31.821	25.8347	27.8377	29.3551	27.6597	28.8207
pos_2726	Methyl geranate	133.612	141.532	146.858	42.1176	48.4471	54.5659	32.426	37.5263	35.8877
pos_2736	Halaminol A	2059.34	2138.11	2040.42	2070.29	2496.9	2139.82	2411.1	1899.3	2696.9
pos_2738	Praziquantel	40.6674	41.5913	0.117869	31.2213	28.9161	24.2537	21.9309	5.67024	6.35356
pos_2742	DG(16:1(9Z)/16:1(9Z)/0:0)	33.5816	58.2292	123.951	93.5872	157.14	186.864	67.4206	109.836	114.892
pos_2745	1-Stearoyl-rac-glycerol	66.3755	74.8596	124.532	132.129	118.908	112.599	155.815	151.106	154.747
pos_2757	(9Z)-Octadecenoic acid	15.3758	28.2677	26.6981	26.4053	28.8077	31.4023	31.6425	23.247	36.7075
pos_2767	cis-3-hexen-1-ol	70.3918	81.4818	83.2707	78.9244	80.1134	79.3224	74.4684	79.1039	76.4654
pos_2772	3-O-alpha-Mycarosylerythronolide B	622.198	623.083	745.807	640.222	616.833	742.117	723.762	802.546	775.685
pos_278	L-Arabinono-1,4-lactone	51.1912	52.0543	48.4953	50.0304	56.9018	52.4437	60.9247	52.1817	43.2686
pos_2787	Hydroxyhydroquinone	19.7636	20.9286	15.709	18.8746	18.8173	15.0771	17.7256	16.1063	15.7739
pos_2798	2'-N-Acetylparomamine	40.0595	46.2349	21.2052	47.4437	61.0541	38.909	39.4146	19.4533	30.2405
pos_2799	Cathasterone	1619.14	1187.71	1651.52	2727.55	1061.58	2394.97	1635.11	1784.38	3119.95
pos_280	4-Acetamidobutanoate	10.9947	8.30917	9.37506	9.58134	13.1617	9.38654	18.8823	12.3675	11.4886
pos_2800	PC(18:0/0:0)	556.482	560.17	573.553	621.631	558.738	652.572	553.93	717.841	629.553
pos_2802	3-mercaptohexan-1-ol	39.198	16.7536	13.3861	18.8551	12.8682	14.2104	13.5167	20.2461	10.8436
pos_2806	127-40-2	1023.12	1002.38	1023.96	602.15	640.386	647.638	877.198	1472.08	880.024
pos_2817	13(S)-HODE methyl ester	59.8148	64.3723	77.5777	66.8541	55.265	64.2686	46.165	49.1836	37.5919
pos_2819	4alpha-Carboxy-stigmasta-7,24(24(1))-dien-3beta-ol	1755.08	1756.48	1823.43	1290.68	1326.5	1336.98	1908.67	2401.72	1873.94
pos_282	Isonicotinic acid	46.9718	34.523	42.2419	41.0554	38.2123	29.2353	41.9459	47.195	36.096
pos_2825	Arg Ile Trp Pro	84.3414	56.9749	98.7793	83.6916	81.3727	76.7035	38.7804	70.5661	44.2019
pos_283	Niacinamide	74.1038	57.9619	70.2194	79.5048	79.8258	63.2421	68.1691	89.4587	63.6037
pos_2833	PS(19:0/22:4(7Z,10Z,13Z,16Z))	733.144	685.732	764.987	824.042	797.447	810.144	512.057	759.889	549.092
pos_2836	o-Toluidine	26.0821	24.3436	25.1543	30.6471	24.2911	21.7123	28.9415	31.4019	22.5458
pos_2838	gamma-Tocopheryl quinone	292.621	309.034	372.814	321.401	173.776	311.862	524.677	409.475	609.395
pos_285	Homovanillic acid	90.5983	71.5748	83.1903	64.09	62.6192	57.7078	69.7754	140.343	69.5835
pos_2851	28:5(13Z,16Z,19Z,22Z,25Z)	2611.5	3509.05	2866.67	2765.85	2517.18	2994.59	3632.11	4121.66	3512.26
pos_2853	Galactosylceramide (d18_1_18_0)	2966.29	3124.26	4068.17	3448.92	3801.17	3949.91	3205.16	4300.59	3833.39
pos_2854	Volicitin	190.122	161.644	188.574	164.444	142.204	164.739	111.298	118.514	94.2714
pos_2858	16-Feruloyloxypalmitate	71.0525	74.2001	47.3876	35.3145	33.2948	36.3059	75.222	51.8731	45.1008
pos_286	5-methoxytryptophan	125.757	118.214	115.81	109.046	108.891	112.103	123.333	148.154	119.865
pos_2864	CDP-DG(16:0/16:0)	53.3593	33.5445	51.3017	53.2407	55.2459	51.2256	46.6761	59.2726	68.456
pos_2865	ergosteryl palmitoleate	25.6169	45.7873	51.1554	19.9325	18.3227	27.5277	94.1033	108.661	99.5276
pos_2876	9-oxo-2E-decenoic acid	12.7086	10.7718	13.307	13.0122	12.9227	12.4592	14.9019	16.5106	9.79021
pos_2878	(2S,3S,4R)-2-aminohexadecane-1,3,4-triol	61.4956	55.4912	61.341	330.996	325.799	336.612	85.7012	86.448	84.4094
pos_2887	Megalomicin A	80.7655	31.9547	52.8762	29.1883	47.7195	54.2541	38.4866	74.987	45.8911
pos_2888	9,10-DiHOME	152.859	144.462	181.923	168.466	163.465	176.347	136.847	146.575	136.273
pos_2890	N-Acetyl-L-glutamate 5-semialdehyde	33.299	38.118	44.7656	37.1844	39.3326	37.3096	39.4656	45.7357	36.6401
pos_290	Ureidoacrylate	51.6107	39.8262	55.4577	44.7305	51.0256	37.6978	56.355	116.964	52.7461
pos_2903	cis-9-Palmitoleic acid	332.43	353.473	372.984	288.479	280.36	315.578	349.657	358.913	349.916
pos_291	Levetiracetam	23.7172	22.3403	42.0787	42.6702	54.3439	69.3789	25.4666	26.4167	30.9443
pos_2911	Glycerol 1-myristate	976.991	1157.54	1101.77	1129.86	1210.32	1178.25	1116.54	1096.93	1093.85
pos_292	Adenine	330.387	314.447	336.862	284.927	278.856	253.831	250.777	291.931	250.878
pos_2924	(E)-10-Oxo-8-decenoic acid	29.4988	35.3123	29.2289	33.6433	33.3541	32.5022	32.3932	36.0779	34.5369
pos_2927	24-Methylenelophenol	839.133	527.827	486.423	550.227	505.617	522.786	677.839	636.453	710.193
pos_293	Hypoxanthine	313.831	291.546	303.615	305.012	318.098	301.52	311.956	332.823	312.164
pos_2937	PA(16:0e/18:0)	1052.47	1201.44	1293.84	1240.15	1199.09	1396.04	2087.56	2082.82	2118.23
pos_294	(S)-2-Acetolactate	8.35315	6.4249	8.1064	10.4656	8.36953	6.75898	9.74629	13.3219	6.94345
pos_2940	3-Ethylpyridine	68.494	55.9557	58.9626	61.3299	58.6866	58.5333	55.8372	72.0605	56.6716
pos_2941	ethyl-9-decenoate	25.1912	32.6208	28.1901	28.2255	28.8179	28.0549	32.7836	36.5926	29.4199
pos_2944	Methymycin	12.617	29.3274	30.9837	30.4488	22.2204	37.5012	31.079	27.1801	37.5438
pos_295	Carboxynorspermidine	29.3552	23.3997	30.5375	59.5757	59.201	55.4001	11.7047	15.9627	17.028
pos_2958	palmitoleic acid	42.3825	53.59	55.9396	56.2245	58.1464	59.5793	68.245	61.6372	67.1332
pos_296	L-Anticapsin	11.6558	7.11844	8.77315	7.20502	7.81459	8.26568	18.3602	24.3605	18.9459
pos_2960	cerotic acid	606.031	680.53	687.911	744.3	758.753	704.628	703.177	706.273	705.909
pos_2968	D-erythro-Sphingosine C-15	36.1979	39.5784	39.123	42.4264	48.6451	41.3018	42.7194	45.8927	41.7082
pos_297	7-Aminomethyl-7-carbaguanine	18.4397	13.4815	20.3999	10.5748	10.719	10.9368	15.9635	27.7987	21.1923
pos_2976	Lutein	1272.04	1065.13	744.368	1137.19	1139.91	1088.4	1138.49	1053.86	1333.74
pos_2978	Dihomo-gamma-linolenate	46.4429	54.9001	50.8928	43.5129	39.3852	44.2305	68.4861	63.1943	69.399
pos_2979	6426-43-3	777.705	760.595	862.724	850.524	724.157	913.624	1293.95	1285.54	1354.26
pos_298	Serinyl-Isoleucine	108.374	5.28E-07	17.4919	103.072	0.557129	1.25941	0.182525	41.3274	1.08514
pos_2985	PS(16:1(9Z)/16:1(9Z))	3177.85	3396.26	3182.48	3199.23	3878.09	3840.08	2863.15	3186.12	2951.69
pos_2986	L-Pipecolate	30.7518	28.3713	27.5197	29.3031	27.7973	24.8043	29.402	30.754	26.7112
pos_299	6-Hydroxypseudooxynicotine	77.7129	73.9917	72.408	74.2914	67.4147	72.8952	74.8964	85.4511	71.0274
pos_2990	83864-69-1	362.519	318.519	312.484	290.658	275.896	300.991	200.63	196.339	178.364
pos_2995	Dihydroceramide C2	1937.98	1820.14	1834.5	893.669	872.436	889.801	1761.53	1741.38	1761.4
pos_300	Kainic Acid	39.2393	21.7418	19.1013	32.8672	19.5375	22.5396	42.5787	60.2959	37.9659
pos_3004	all-trans-Octaprenyl diphosphate	1347.16	1270.93	1406.86	1737.14	1793.98	1753.91	740.936	768.042	767.221
pos_301	N-Acetylserotonin	269.219	238.05	258.827	63.905	59.8605	67.5249	49.4558	54.76	45.0359
pos_3012	11(Z),14(Z)-Eicosadienoic Acid	100.393	85.1674	93.6546	93.756	89.4591	94.946	92.1448	103.034	89.129
pos_302	indolmycin	30.662	30.6691	27.14	32.9844	26.2195	32.1431	45.1717	47.7461	54.3113
pos_3020	4,4-Dimethyl-5alpha-cholesta-8-en-3beta-ol	2606.5	3590.39	4293.13	5356.31	5052.24	5091.25	5210.64	5831.64	5983.26
pos_303	5'-amino-5'-deoxyadenosine	10.9931	9.98969	10.695	9.26222	9.68054	9.61939	13.2127	14.4804	11.0894
pos_3038	PA(20:4(5Z,8Z,11Z,14Z)e/2:0)	79.4169	49.4834	84.4851	42.8448	36.0633	35.0942	46.3225	34.4335	47.5312
pos_3039	4-Methylbenzyl alcohol	41.6168	46.4164	44.9575	40.3794	45.122	39.5557	39.5461	45.6501	40.5961
pos_304	22059-21-8	11.7519	9.17561	10.6433	10.271	9.83491	7.28127	14.6005	35.1487	11.9395
pos_3051	17528-72-2	637.605	686.826	651.247	721.913	667.5	654.328	660.861	674.748	673.046
pos_3052	1151-98-0	352.698	353.123	348.164	417.766	370.046	352.492	340.013	359.155	348.808
pos_3053	N2,N2-Dimethylguanosine	2412.96	2614.91	2466.73	2798.58	2663.53	2470.87	2452.56	2546.79	2489.59
pos_3055	5,6-DHET	694.171	734.74	708.18	792.409	737.681	735.538	803.919	789.793	785.168
pos_3056	Acetyl tributyl citrate	9910.57	10450.2	9625.49	11138.7	10863.2	10008	10428.4	10317.2	10370.4
pos_3064	5-O-beta-D-Mycaminosyltylonolide	2830.5	2702	2994	3959.16	4000.58	3978.98	1845.56	1992.33	1942.64
pos_3066	ergosteryl oleate	53.9281	44.8054	48.9618	39.9849	51.6595	46.3245	528.656	426.276	504.407
pos_3067	Antibiotic G-418	457.404	385.274	481.947	532.998	529.566	587.986	294.121	338.138	341.033
pos_3078	Hyperoside	29.4078	5.28E-07	329.883	11.1123	28.2026	5.28E-07	31.9207	2.18934	4.45632
pos_3079	1-Methyltryptamine	88.2814	89.0818	92.2846	107.24	92.4942	89.3913	93.3209	94.6096	97.2409
pos_3080	Retinol	3452	3908.97	3610.93	4118.4	4138.82	4306.41	3208.36	3291.13	3327.44
pos_3081	4-Hydroxy-2-methyl-3-oxo-4-[(2E,6E)-farnesyl]-3,4-dihydroquinoline 1-oxide	628.515	672.981	512.326	479.296	479.582	552.657	655.98	605.316	660.776
pos_3086	2-Hexaprenyl-3-methyl-5-hydroxy-6-methoxy-1,4-benzoquinol	2877.02	3162.8	2886.93	3676	3620.38	3676.94	2389.68	2549.88	2074.33
pos_3090	1,3,5,11-Bisabolatetraen-10-one	58.5066	61.0848	54.4151	60.6981	59.318	63.2299	68.7344	66.0846	73.388
pos_3096	3,6-Nonadienal	161.444	152.41	167.561	184.959	169.567	174.63	187.73	177.858	182.396
pos_3097	5-Ethyl-3-methyl-2E,4E,6E-nonatriene	57.0034	59.4689	67.371	72.14	67.5877	81.7931	66.3762	59.0044	87.7705
pos_3098	Norecasantalol	98.7421	103.02	119.871	121.923	121.066	134.524	125.579	105.497	131.193
pos_3099	Sabinene hydrate	27.9082	26.2931	30.9978	29.816	33.1386	35.5904	33.9384	23.1085	32.051
pos_3100	Longicamphenylone	106.303	104.298	116.866	114.903	107.663	125.526	115.359	90.1134	124.692
pos_3104	Pipericine	1083.31	994.084	904.193	700.471	623.791	755.822	821.556	752.936	775.268
pos_3111	Undecaprenyl phosphate alpha-L-Ara4N	145.594	145.945	178.487	174.017	169.974	230.875	185.511	217.076	253.301
pos_3114	3-Hexenol	143.494	141.135	140.914	157.274	154.358	147.327	153.091	145.869	163.567
pos_3117	Neopikromycin	122.383	99.9397	123.276	119.989	104.751	128.475	62.3705	70.2402	60.9065
pos_3118	4-Vinylcyclohexene	36.6657	36.0796	40.4326	43.1483	43.0581	37.5253	44.3638	38.8598	44.4725
pos_3120	(2E,6Z)-nona-2,6-dienal	17.9439	14.9413	16.5855	20.2806	15.2252	15.0301	17.4511	12.7517	16.5202
pos_3121	Dibutyl sulfide	41.2121	37.2004	39.0523	38.775	36.0548	39.6724	43.8289	34.2885	41.0669
pos_3128	Kanosamine 6-phosphate	45.9301	39.6865	39.3373	42.5015	39.8344	39.1492	42.6711	35.2129	42.6912
pos_3135	PC(18:2(9Z,12Z)/P-18:1(11Z))	8119.73	8140.34	8320.48	7486.49	7339.92	8363.11	9358.8	9615.44	9102.93
pos_3136	Avermectin A2a	864.248	844.407	955.169	936.222	948.102	983.842	855.829	889.525	940.052
pos_3137	Luteolin	5.59325	15.8962	5.28E-07	38.2585	5.28E-07	2568.73	28.2192	9.34317	5.28E-07
pos_3141	PE(14:0/19:0)	9951.73	10175.2	9515.03	9478.54	9238.38	9672.43	12834	11348.3	10976.1
pos_3144	4-Ethylphenol	58.1816	55.61	56.8611	59.3444	61.3192	60.7738	60.285	56.8123	59.7024
pos_3145	Picrocrocin	59.6992	58.5866	73.1995	47.3631	42.9703	49.9388	62.4753	62.0078	53.5938
pos_3164	Armillaramide	3418.8	2350.72	2201.68	3009.9	2874.22	2492.92	2494.27	2295.39	2716.1
pos_3169	Avermectin B1a monosaccharide	192.672	167.366	188.676	128.672	140.534	121.876	5.00197	8.87561	1.70885
pos_3172	N-Succinyl-L-glutamate	29.9307	5.28E-07	183.642	46.5028	3.13466	20.5123	5.28E-07	13.0999	5.28E-07
pos_3173	Palmitoyl Ethanolamide	546.041	575.944	596.68	572.94	538.956	572.7	657.427	635.164	638.925
pos_318	5-Oxoavermectin ''1a'' aglycone	241.181	202.83	236.868	280.806	287.348	287.004	844.354	737.897	815.206
pos_319	Neomycin B	154.097	138.244	160.751	5.28E-07	0.0168758	0.60906	5.28E-07	5.28E-07	0.00109827
pos_3196	20-Oxo-5-O-beta-mycaminosyltylactone	213.315	204.203	208.253	236.632	186.876	238.214	314.695	307.514	338.681
pos_3201	514-10-3	185.254	178.133	202.215	210.385	195.66	238.404	298.772	347.433	285.507
pos_3203	25-Hydroxy-6,19-dihydro-6,19-ethanovitamin D3	2005.14	2024.5	2000.78	2037.46	1902.45	2017.38	3193.58	2546.06	2751.43
pos_3204	24-Hydroxy-beta-amyrin	2658.87	2551.56	2702.06	2697.02	2297.79	2824.52	3637.08	3958.58	3822.97
pos_3205	1616-93-9	10057.9	10390.1	9908.06	9614.69	9543.73	9663.12	13723.6	11205.3	10873.1
pos_3215	(-)-Norephedrine	105.898	122.856	100.472	107.762	104.888	95.6273	212.057	117.193	116.342
pos_3218	Zymosterol	1329.94	1327.14	1276.72	1133.9	1138.36	1147.24	3035.3	1483.05	1456.55
pos_3222	TG(12:0/14:0/16:1(9Z))	6.39841	3.06725	2.40156	11.1686	10.0826	9.21965	611.789	432.434	573.627
pos_3229	1D-1-Guanidino-1-deoxy-3-dehydro-scyllo-inositol	3.56071	6.64329	6.14481	4.68819	9.34278	10.732	6.94599	9.87935	6.87597
pos_3231	Microcystin LR	217.08	204.85	252.826	253.539	245.739	260.415	221.167	244.344	218.313
pos_3239	Vitamin D2	5839.34	5916.44	6099.32	5345.28	4922.56	5393.98	7456.03	8343.65	7787.62
pos_3252	Reduced pyocyanine	13.8286	17.8027	18.4496	23.0052	17.6776	18.6239	20.6472	19.8514	22.0412
pos_3255	DL-Pipecolic acid	25.2188	26.8837	26.4794	27.3745	28.2049	20.0324	26.128	25.2457	24.3714
pos_3259	Dihydroclavaminic acid	45.4706	44.2976	39.9257	51.1282	42.3786	56.7388	53.3421	55.6743	57.774
pos_3261	Alpha-Linolenic acid	8.15491	10.1665	10.3518	18.5196	16.9058	17.7928	19.1491	20.4441	20.4118
pos_3273	2,3,5-Trimethacarb	193.07	195.811	195.431	198.79	144.072	179.275	208.929	181.301	210.574
pos_3277	Fungichromin	794.539	761.434	775.489	734.544	724.568	739.333	592.137	577.477	560.161
pos_328	3-Oxo-alpha-ionol	686.109	628.861	542.701	564.739	563.378	602.26	600.449	577.056	553.953
pos_3284	N1-(3,4-Dihydroxybenzoyl)-N8,N'8-citryl-bis(spermidine)	388	304.122	440.803	402.116	439.397	401.292	222.903	359.89	227.382
pos_3290	3-Acrylamidopropyl trimethylammonium	109.529	116.492	114.684	122.368	97.5996	112.545	121.011	113.885	124.906
pos_3296	100-52-7	733.817	758.717	726.108	776.319	784.835	735.123	740.075	739.996	748.236
pos_3297	Aminofructose 6-phosphate	38.4567	43.8927	46.0892	49.04	55.1401	42.8082	47.8888	48.3209	48.7589
pos_330	4,5-Bisphenol-o-quinone	33.0178	42.8845	46.8534	50.6099	46.3517	47.5184	38.7614	42.178	37.7275
pos_3300	7-Dehydrodesmosterol	594.755	638.419	616.032	636.177	601.004	634.227	854.05	831.498	859.12
pos_3301	borrelidin	79.4099	86.6692	108.572	131.999	151.088	170.952	49.0599	87.7644	107.182
pos_3307	103-16-2	33.2241	28.868	47.4985	50.9732	31.3426	45.1357	40.8174	38.9562	48.7239
pos_3322	3alpha,7alpha,26-Trihydroxy-5beta-cholestane	127.153	120.667	139.791	118.226	104.593	123.602	149.003	138.071	149.845
pos_3324	Avermectin B1a	2192.72	1613.39	2338.81	1769.94	1413.82	1074.45	1609.66	2315.26	1804.72
pos_3329	L-Nicotine	164.711	164.124	158.729	167.562	164.581	151.687	170.835	161.798	164.583
pos_3361	Caloxanthin	169.565	141.874	120.785	167.484	297.647	98.5503	604.924	498.837	509.412
pos_3368	831222-78-7	55.3587	63.3803	46.1786	2.27147	5.28E-07	3.08709	40.4052	27.7329	40.2167
pos_3372	5-Oxoavermectin ''1b'' aglycone	197.272	173.892	170.274	77.5938	92.3503	83.6115	850.373	843.472	860.465
pos_3375	PC(16:0/20:4(8Z,11Z,14Z,17Z))	24716.7	26491.3	28848.6	27024.8	26375.9	29671.8	26689	32020.4	31107.7
pos_3376	Megalomicin C1	359.003	399.032	492.783	394.084	447.994	549.971	514.425	569.229	609.855
pos_3377	Vigabatrin	73.9363	78.6523	70.9955	69.5715	81.8894	66.7365	71.7474	75.4152	77.2639
pos_3380	Validamycin A	23.0813	28.8058	32.199	24.1817	23.6358	47.3998	24.7933	31.057	30.3452
pos_3382	PA(12:0/16:0)	95.3099	45.4683	70.2631	22.6036	56.8934	62.5017	89.2105	173.242	186.725
pos_3387	Palmitic amide	95175.3	93336.5	100123	105389	105186	108425	101195	90791.1	107860
pos_3392	5-prenyldihydrochalcone	1871.83	1866.48	1945.48	1812.69	2006.86	2040.91	1912.09	1960.86	1917.49
pos_3399	Gentamicin C1	10.3457	7.82184	7.90304	23.4215	2.22984	16.4356	8.9974	7.85596	6.29673
pos_3400	Tetrahomomethionine	28.0798	30.7034	25.0979	31.5947	28.7168	29.3373	25.4926	30.0912	31.4644
pos_3402	12(S)-HETE	46238.9	49284	51806.5	52301.5	53131.1	53628.7	53350	59123.2	57034.2
pos_3406	7,8-Diaminononanoate	87.6342	107.624	102.643	108.336	109.393	93.2598	112.569	105.725	107.307
pos_3407	(R)-Acetoin	32.8679	33.6134	35.4359	37.7375	35.1965	38.2351	30.6189	36.8536	34.2242
pos_341	Neoxanthin	69.8027	38.1781	80.2155	17.024	26.8273	30.8118	251.155	264.842	263.135
pos_3410	Biliverdin-IX-beta	2.11036	5.28E-07	4.30337	6.7784	3.12117	19.9098	49.4367	56.3173	48.4412
pos_3418	6790-58-5	27.6911	31.8077	38.0024	16.349	20.686	26.8354	29.6654	27.528	33.1888
pos_3419	Zeinoxanthin	71077.4	74237.4	70699.6	73689.9	70074.2	73497.2	74900.8	79280.2	79487.9
pos_3421	Shikimate	22.0146	28.177	22.3463	22.4199	16.5141	38.9926	36.8411	30.9375	33.184
pos_3423	N5-Pan	31.6511	43.835	32.2083	47.9819	57.1374	46.1685	44.8589	43.5976	47.1709
pos_3429	Cer(d18:0/16:0)	34053.1	22423.6	21914.2	32952	30785.7	24501.4	25344.5	24458.5	25841.4
pos_3431	3'-Hydroxyechinenone	10215.7	9140.34	10107.7	11686.8	11124.2	11231.3	14794.9	14963	15882
pos_3437	6,8a-Seco-6,8a-deoxy-5-oxoavermectin ''1b'' aglycone	41.6518	33.5363	41.2408	50.9527	36.6651	35.4155	45.9927	42.9414	18.4448
pos_3438	3-Hydroxy-7,8-dihydro-beta-ionol	81.7833	90.3167	75.1082	89.1762	90.5115	81.589	106.312	74.8946	78.376
pos_344	19-Hydroxytestosterone	468.837	516.38	487.275	552.412	599.362	572.658	536.787	491.775	501.413
pos_3447	6064-63-7	174.297	191.713	171.792	175.894	177.455	172.479	183.198	179.811	192.392
pos_3448	2,4-Diamino-6-hydroxylaminotoluene	941.754	982.974	904.608	968.112	955.149	867.463	956.969	938.038	920.019
pos_3449	Fumigaclavine B	774.269	782.866	726.405	804.637	761.494	721.711	787.915	771.208	783.584
pos_3456	Myristoleic acid	962.782	1029.14	690.221	966.461	830.037	925.244	1116.39	841.614	1123.97
pos_3469	6887-34-9	95.3519	98.6726	90.7941	97.9744	93.3657	97.9204	101.28	101.031	91.7756
pos_3472	9R,10S-EpOME	81.3294	92.8	81.6472	96.5823	96.6173	87.8295	99.3338	88.6489	86.2095
pos_3484	2,5-Dipropylthiazole	89.3995	90.7017	82.5289	93.8896	91.3165	88.4543	98.7223	93.7385	86.0922
pos_3490	3-mercaptohexyl acetate	16.0349	15.425	16.3507	18.2351	14.6409	18.7242	22.5819	19.8434	23.0553
pos_3491	154-58-5	111.371	132.652	118.85	139.128	117.514	141.743	148.126	148.821	170.939
pos_3495	Nostoxanthin	125.476	95.028	43.4537	291.398	630.858	178.457	706.355	671.665	490.441
pos_3499	L-2-Aminoadipate 6-semialdehyde	188.183	196.07	196.383	209.804	187.225	204.421	231.571	212.045	235.409
pos_3500	Carnitine	143.577	152.386	141.389	137.833	141.642	132.297	154.357	136.535	133.422
pos_3517	2,4,6-Triethyl-1,3,5-trioxane	65.5249	68.2503	65.7885	71.0944	71.4924	65.549	97.9672	102.831	98.8445
pos_3521	N-Ethylacetamide	571.097	606.804	500.36	496	625.192	452.371	516.364	512.255	481.007
pos_3527	4-Acetyl-6-tert-butyl-1,1-dimethylindane	48.3034	64.7748	66.0952	61.1855	59.0624	59.0261	188.397	184.497	190.54
pos_3528	Linamarin	34.9849	37.6999	33.1927	38.8789	41.3755	35.0501	82.3758	92.1309	72.2953
pos_353	Soraphen A	141.666	297.354	157.617	192.914	75.4748	279.004	210.356	191.676	243.721
pos_3530	9,10-DHOME	100.878	105.342	104.955	110.727	99.8564	98.4517	111.096	111.193	113.723
pos_3532	Val His Arg His	330.422	272.527	195.335	171.381	232.877	256.675	219.197	202.422	214.251
pos_3534	D-Urobilin	320.154	310.925	208.676	212.312	234.8	276.713	235.905	213.716	235.044
pos_3535	Nystatin	91.8534	116.339	107.731	76.7103	74.3556	71.6959	89.9946	93.7764	99.7069
pos_3537	2E,4Z-Heptadienal	633.563	625.554	589.485	644.582	627.561	644.874	622.888	577.722	612.974
pos_3540	6-heptenal	10.8386	9.25476	8.83683	10.4199	10.7178	8.22753	10.2212	10.3706	7.48597
pos_3541	1126-61-0	30.7158	36.184	29.2422	27.3712	28.6778	34.7206	30.4173	32.8932	33.8849
pos_3542	Santene	199.386	196.704	196.782	226.447	207.686	212.237	205.057	196.688	217.995
pos_3543	2E,4Z-Octadienal	541.651	546.778	538.748	625.381	578.291	594.998	563.187	529.418	563.835
pos_3544	2-Isopropyl-1,4-hexadiene	55.9137	57.2108	57.6389	61.2741	58.8622	59.9892	63.2282	55.9408	55.6676
pos_3547	2,6-nonadienal	785.832	783.118	785.373	884.491	820.166	842.097	813.857	785.539	840.581
pos_3549	Perillyl alcohol	1516.98	1518.56	1550.67	1721.4	1652.68	1672.99	1656.18	1550.03	1683.76
pos_3550	(-)-Nopol	1165.16	1168.3	1208.56	1392.51	1254.44	1331.29	1268.99	1186.59	1313.01
pos_3551	(3Z,6Z,9Z)-dodecatrienol	1609.02	1593.03	1639.82	1868.68	1750.89	1818.18	1747.56	1624.79	1790.25
pos_3552	6,10-Dimethyl-5(E),9-undecadien-2-one	1184.2	1153.64	1245.08	1391.56	1293.26	1391.17	1273.13	1185.71	1348.83
pos_3554	8E,10E-Tetradecadienal	1785.7	1737.25	1877.72	2095.22	1945.8	2074.46	1944.22	1808.04	2022.46
pos_3559	9,12,15-Octadecatrien-1-ol	39553.1	38593.3	40683.6	46268.8	43157.7	45839.9	42149.4	39401.7	44105.2
pos_3561	Oleamide	294397	295124	305914	338185	325497	338222	312131	297714	324080
pos_3576	Isoprene	14.3764	15.2553	13.1212	15.5292	14.3246	17.0341	13.6573	13.1096	15.0336
pos_3577	Caproic acid	73.5513	60.9337	68.0924	78.2458	69.6911	64.4308	68.6026	71.9206	68.5142
pos_3581	3''-Oxogentamicin A2	803.679	770.566	818.999	500.341	489.528	466.417	389.918	460.795	399.246
pos_3583	2-Methyl-1,3-cyclohexadiene	208.722	202.09	207.539	231.664	218.005	212.028	212.03	205.062	215.093
pos_3584	3-Ethylfuran	247.884	244.544	238.727	273.103	247.369	252.802	256.742	228.338	248.765
pos_359	Cyclosporin A	168.208	220.848	291.922	234.245	226.97	257.473	262.434	274.439	260.773
pos_3591	(13Z,16Z)-Docosadienoic acid	190.676	197.79	203.029	151.337	149.14	149.692	119.08	123.27	114.111
pos_3592	2,5-diamino-6-hydroxy-4-(5-phosphoribosylamino)pyrimidine	48.045	61.0481	46.2269	30.7467	37.9753	47.5487	34.7061	40.0911	43.4817
pos_3595	5-Oxo-delta-bilirubin	3368.25	3314.17	2882.92	2211.64	2413.07	2627.77	2331.83	2425.98	2564.52
pos_3599	Lycaconitine	717.54	774.472	645.921	509.851	555.162	546.815	576.139	633.726	613.815
pos_3606	Germacra-1(10),4,11(13)-trien-12-ol	2174.64	2169.59	2256.6	2263.08	2050.72	2378.63	3493.53	3412.61	3843.2
pos_3609	Glycosyl-4,4'-diaponeurosporenoate	235.352	222.345	246.399	225.558	274.441	240.241	228.893	252.615	227.364
pos_3611	PS(19:0/17:0)	34682.4	14511.6	2350.58	2977.6	2576.28	2330.47	4516.94	2314.44	2499.02
pos_3617	Urate-3-ribonucleoside	933.592	1004.15	949.217	1020.11	1056.47	973.346	973.917	950.142	911.767
pos_3618	Ricinoleic Acid methyl ester	15639.3	19323.6	18595.8	16468.1	18212.5	17176.5	19941.7	17569	18110.8
pos_3622	PE(18:0/0:0)	4741.66	5171.83	5364.84	5589.72	5472.86	6050.31	6157.81	6218.03	6607.53
pos_3624	Montecristin	147598	133236	107259	113876	101668	114861	116412	117012	120673
pos_3629	PC(15:1(9Z)/19:1(9Z))	13439.1	34839.3	15755	112390	58216.5	10045.9	150830	12676.2	11171.3
pos_3630	1-palmitoylglycerone 3-phosphate	196.212	207.784	189.014	204.432	181.12	165.243	196.022	149.927	169.405
pos_3635	cis-1,2-Dihydroxy-1,2-dihydro-8-methylnaphthalene	7.81917	11.8058	10.2083	10.0344	10.5299	13.6553	19.6892	15.4248	20.0816
pos_3636	3,6,8-Trimethylallantoin	72.041	81.4756	72.8329	75.3767	77.5591	88.229	116.869	111.966	113.943
pos_3643	octyl alpha-D-glucopyranoside	97.3323	105.234	112.5	83.4832	84.8505	86.9085	113.985	98.6931	119.281
pos_3649	Nystatin A1	2364.89	2216.77	2393.64	1587.02	1586.41	1665.98	1259.8	1338.51	1279.04
pos_365	883715-19-3	96.2463	103.566	88.7118	99.5347	108.263	100.575	105.206	99.8695	100.518
pos_3652	2540-56-9	122.269	123.806	134.866	139.49	133.289	154.053	125.441	147.529	125.422
pos_3653	N-Cyclopropylammeline	103.28	120.415	120.66	8.3817	6.79722	2.9077	93.6436	86.4072	86.9931
pos_3659	Rhodovibrin	2881.53	3262.28	3956.49	4043.79	4272	4331.21	3948.3	4614.18	4840.14
pos_3668	(22R,23R)-22,23-Dihydroxy-campest-4-en-3-one	1760.33	2135.51	2177.69	1938.05	1790.33	1945.1	2107.73	2151.42	2106
pos_3673	Avermectin B2b	152.836	146.019	155.526	170.664	171.007	138.678	147.318	122.067	121.431
pos_3680	PG(14:0/16:1(9Z)	3646.64	4053.41	4307.3	4357.36	4533.21	4925.14	4287.8	4600.32	4894.82
pos_3684	3-Methylcyclopentene	9.34635	10.5846	11.6825	13.982	13.4559	13.5978	14.1674	10.7763	7.49778
pos_3695	Capsi-amide	1978.1	2049.31	1947.92	2143.42	2136.8	2051.7	2044.49	2006.91	2122.25
pos_3714	Myrcene	29.1646	31.4688	36.9284	38.5839	34.0967	36.485	40.4884	41.6077	38.213
pos_3717	61152-62-3	174.801	182.671	185.384	193.752	213.388	239.054	175.749	228.722	226.737
pos_3720	87701-68-6	6794.59	7045.97	7283.99	7353.97	7001.51	7601.49	9272.04	9475.77	9675.62
pos_3725	3184-13-2	30.1238	44.2388	136.619	39.1851	47.5051	51.5805	45.2713	35.0248	47.4413
pos_373	Phosphonoacetaldehyde	732.814	803.726	777.934	794.951	826.75	806.549	758.247	783.14	797.528
pos_3736	Stearamide	67.2852	67.3613	54.118	67.3181	65.4131	59.9719	71.4876	62.5815	66.1224
pos_3748	(1E,4S,5E,7R)-Germacra-1(10),5-dien-11-ol	29.3143	30.9826	27.9793	28.6101	33.6257	31.4671	32.8604	32.7934	32.823
pos_3750	Abscisic acid	18.3963	19.8061	27.8207	37.2897	30.895	33.42	29.3797	25.5189	23.3216
pos_3763	Nicotine	47.6964	52.0168	45.9559	49.7012	55.4039	44.9104	45.9559	47.7736	54.7536
pos_3764	Quadrone	287.252	291.684	310.052	12.6494	6.66546	13.567	0.330359	3.68637	7.15879
pos_3769	Cuminaldehyde	28.3331	20.8001	17.7822	18.9681	17.2546	19.172	20.4264	18.1457	25.4188
pos_3775	4536-23-6	330.133	311.831	278.641	302.63	288.677	279.629	308.738	295.729	299.343
pos_378	Valerenal	69.9696	72.7979	72.2116	75.0287	81.3884	78.9889	72.948	77.1549	81.5169
pos_3784	IPC 18:0;3/22:0;2	1869.38	1873.09	2067.26	1878.89	2171.82	2119.5	1769.02	2160.45	2205.23
pos_3786	N6-(L-1,3-Dicarboxypropyl)-L-lysine	199.401	191.132	194.812	194.264	209.846	178.158	204.825	230.799	191.195
pos_3789	1-Palmitoyl-2-linoleoyl PE	71743	37200.1	16939.8	17903.2	17858.7	16575.3	22248	18577.6	17134
pos_3791	phenylalaninol	116.299	118.734	107.881	115.608	114.081	102.93	107.133	111.005	105.047
pos_3793	Trioxilin A3	187.213	211.749	209.302	206.323	199.948	172.741	185.249	175.029	180.434
pos_3794	Glutathionylspermidine	39.5524	36.0369	31.0701	28.2869	43.1328	37.4972	24.284	28.8487	27.3751
pos_3796	Delta 8,14 -Sterol	8274.56	8869.32	8212.44	8298.83	8297.9	8176.55	10093.5	8970.41	9074.29
pos_3808	N-Oleoylethanolamine	6.43441	9.36638	8.86444	56.0718	52.2762	55.6564	19.7121	20.5218	20.319
pos_3813	D-erythro-Sphingosine C-20	453.484	494.369	467.757	422.14	426.508	457.369	557.496	502.246	492.034
pos_3815	2752-65-0	537.406	663.214	275.243	421.018	306.606	331.061	649.483	605.866	580.493
pos_3819	Diisopropyl sulfide	48.3953	59.2697	41.7021	49.1629	47.8688	49.1341	65.7459	59.2575	64.5104
pos_3824	Morpholine	7333.72	8002.47	6661.86	6803.08	7421.73	6647.57	6968.12	6304.11	6395.88
pos_3827	3beta-Hydroxyergosta-7,24(24(1))-dien-4alpha-carboxylate	536.553	562.435	579.672	487.471	480.372	561.35	1259.32	1309.06	1303.77
pos_3828	IPC 18:0;3/18:0;1	62.1234	98.8614	113.374	95.482	103.077	148.694	83.7466	134.265	150.342
pos_3850	18979-61-8	47.2925	35.9593	34.108	32.3791	31.3763	32.683	33.609	33.2697	36.2232
pos_3851	1,3-Diisopropylbenzene	33.211	16.253	18.7813	20.6007	19.5376	19.2529	16.9516	19.5915	22.1578
pos_3857	1-Palmitoyl-2-linoleoyl-sn-glycero-3-phosphate	9270.3	10612.4	12405.2	12477.8	13205.1	14024	11551	13010.2	13511.6
pos_393	Proclavaminic acid	366.787	403.319	363.232	395.647	386.511	358.802	401.438	371.347	366.736
pos_398	Ginsenoside Rb1	89.2259	88.9394	95.3972	102.773	93.7304	88.7157	84.1652	80.1412	76.1995
pos_401	2-Heptyl-3-hydroxy-quinolone	1225.04	1358.42	1265.02	1365	1326.82	1257.34	1329.88	1316.94	1316.11
pos_405	Arg Thr Glu Lys	239.476	183.754	178.023	175.8	147.31	367.349	1309.7	1063.96	1507.81
pos_407	p-Coumaroylputrescine	320.528	350.786	330.932	358.023	346.647	317.682	316.049	318.725	311.837
pos_409	Erucic acid	80.5721	134.347	142.958	2835.65	2856.26	2779.32	164.132	154.355	160.165
pos_424	36653-82-4	44952.3	42892.6	44858	53312.4	49558	51991	47903.3	45756.4	47612.2
pos_432	Lycorine	973.426	805.191	811.885	1176.87	974.705	1238.45	1336.28	861.99	1289.36
pos_433	beta-D-Gentiobiosyl crocetin	35800.4	31131.8	31204.6	43173.5	35946.1	43684.9	46541.1	32446.3	45615.7
pos_451	Octadecanoic acid	87.1868	103.424	108.377	92.2797	98.2878	97.3584	100.577	95.1882	94.2289
pos_455	Nebramycin factor 4	2.97315	5.28E-07	12.876	50.7274	16.6539	115.997	361.441	265.03	367.05
pos_468	7,8-Didehydrodesmosterol	60.9298	56.5048	53.233	61.2488	57.545	48.333	65.2981	66.1948	57.3748
pos_476	Neocarzinostatin chromophore	14.5427	1.91966	31.8753	11.0368	14.5644	7.20042	50.2244	93.4601	79.6252
pos_478	PC(18:4(6Z,9Z,12Z,15Z)/P-18:1(11Z))	11680	11673.3	11221.1	11068.4	11578.5	11664.7	11598.9	11771.9	11827.7
pos_488	77-95-2	220.581	227.428	210.891	218.832	228	208.445	213.422	211.908	211.079
pos_489	9(R)-HODE	6.29171	9.4034	6.50041	10.4192	2.43323	7.52136	8.36164	4.52011	10.4575
pos_500	1653-30-1	2144.27	2305.97	2218.92	2226.4	2479.61	2443.99	2398.36	2493.06	2454.63
pos_504	Feruloylputrescine	26.2718	36.4605	29.8274	39.6072	33.4536	28.051	35.7775	38.4004	32.666
pos_506	Holyrine A	63.2091	57.7734	68.8341	70.0346	65.2644	51.9034	65.6593	62.6529	48.8156
pos_512	(15Z)-Tetracosenoic acid	5472.28	5817.69	5182.96	3861.92	5660.43	3614.66	5391.63	5755.38	3926.24
pos_516	N-Methyltyramine	91.5776	82.2829	98.244	100.563	91.3946	87.2463	95.1033	96.0484	89.3385
pos_521	(S)-Limonene	9.08352	18.8082	14.2009	15.6351	13.2196	11.9022	17.2055	14.5911	17.1206
pos_524	alpha-Carotene	1333.41	1460.36	1577.08	1640.86	1668.19	1711.04	1817.06	2001.05	1907.77
pos_526	Methyl 2-hydroxy benzoate	4.68779	30.859	5.28E-07	5.62616	29.7968	0.970996	24.0686	0.982576	29.6299
pos_531	PA(P-16:0e/18:2(9Z,12Z))	13751.5	14973.5	17125.5	19767	19677.8	22099.8	18758.8	21300.1	22621.4
pos_537	cis-(Homo)2-aconitate	33.1472	40.8446	33.8563	36.8871	34.0631	21.7655	35.7723	29.2038	27.1637
pos_538	9-octadecenal	680.141	854.131	819.491	735.792	799.363	727.846	821.827	679.19	704.12
pos_541	MG(18:0/0:0/0:0)[rac]	24016	29211.8	28635.1	25686.9	28405.3	25492.4	29912.4	25465.1	26640.1
pos_542	Castasterone	3531.36	3851.32	3712.85	3825.8	3622.19	3721.47	4351.71	4406.1	4509.1
pos_549	DG(18:0/18:1(9Z)/0:0)	46171.9	48769.2	47621	52401.6	55097.4	48198	49131.2	47551.5	47101.9
pos_568	Cyclopassifloic acid B	3919.43	4336.27	4114.04	4255.56	4623.27	4417.79	5126.8	5035.62	5174.35
pos_57	chelidonate	33.8247	25.2773	34.6767	32.8525	30.5942	21.4694	34.9289	34.7961	23.6448
pos_586	Avermectin B1a aglycone	0.310696	0.733402	0.00456862	0.826668	1.86604	2.42293	394.609	353.576	456.391
pos_588	(2R,3R)-3-Methylglutamyl-5-semialdehyde-N6-lysine	6.89604	23.2956	21.3945	25.3082	29.7569	28.929	22.8091	14.628	10.4563
pos_594	38072-88-7	5.61533	6.78962	6.32904	5.86584	6.81243	6.86478	5.72964	6.78499	7.11167
pos_597	2-Deoxystreptamine	59.1388	70.0954	50.2758	63.3799	55.7144	53.0789	59.2236	60.4831	58.2557
pos_599	12,13-DHOME	107.333	112.946	104.472	87.7198	81.0031	86.542	110.166	114.193	106.679
pos_611	2,3-Dinor-8-iso prostaglandin F1alpha	1815.51	2264.1	1833.62	1814	1818.33	1847.39	1991.09	1928.85	1864.35
pos_613	Kanzonol M	870.902	875.903	850.375	331.107	360.296	327.858	742.077	818.979	656.594
pos_621	Demethylmacrocin	269.727	292	227.036	255.095	270.06	241.531	226.395	238.819	257.355
pos_624	Palmitoyl N-Isopropylamide	140.326	147.549	149.914	143.973	148.194	132.165	150.456	154.052	143.812
pos_631	488-82-4	34.0089	43.7399	38.0107	40.8703	40.7353	36.8434	37.6797	36.2277	35.0521
pos_655	4alpha-Carboxy-5alpha-cholesta-8,24-dien-3beta-ol	111.33	139.034	148.003	150.456	151.337	143.372	156.481	154.916	171.832
pos_667	1-Indolizidinone	13.0731	12.8864	13.3849	13.618	13.0092	10.1744	12.1902	14.0133	12.4713
pos_668	vitispirane	121.568	136.707	119.857	107.293	110.972	116.153	130.222	124.422	102.039
pos_669	Limonene-1,2-diol	38.4432	37.7583	30.6568	27.8959	35.0874	58.0667	45.8045	36.6419	73.3397
pos_673	Farnesyl acetone	16.6254	25.8193	23.2125	24.4797	19.2417	16.547	21.0138	24.9013	21.9268
pos_676	7-Methylthioheptanaldoxime	9.13108	11.1925	9.15157	9.62476	5.27217	5.4824	9.33936	5.68586	11.4256
pos_678	Tetrahydrobiopterin	77.9994	44.3602	67.7489	84.9842	74.9459	81.6258	19.6591	22.4018	28.8039
pos_681	R-BETA-METHYLPHENYLETHYLAMINE	148.696	177.894	169.274	171.72	176.292	160.898	187.776	169.207	171.808
pos_682	10,16-Dihydroxyhexadecanoic acid	34.978	38.9263	58.6571	41.2772	59.3061	48.0549	48.9081	64.0325	74.0982
pos_687	L-Proline	14.383	16.8593	14.3122	13.3518	17.3046	15.4039	14.7011	16.7871	15.2194
pos_689	L-Histidine	27.5352	27.9252	28.7287	28.2639	29.4652	31.1873	31.8645	28.8901	26.5684
pos_701	Glycolic acid	9.0489	56.4035	6.01129	9.55001	58.8566	2.09128	51.5315	1.22406	57.6508
pos_708	Eschscholtzxanthone	909.104	452.584	859.774	1306.38	592.956	1299.15	904.26	1238.29	1869.58
pos_71	Galactosylglycerol	12.2083	13.7317	11.8265	26.3401	25.4241	8.65212	26.9612	9.93275	11.263
pos_710	N-Cyclohexanecarbonyltetradecylamine	224.984	215.595	215.078	218.001	230.856	247.807	145.601	132.179	140.031
pos_712	PS(18:1(11Z)/16:0)	33053.2	35097.4	38453.5	43210	41460.1	35903.9	41364.9	38934.4	37401.4
pos_719	Lividomycin A	286.78	279.598	294.142	335.334	322.375	273.097	302.964	331.341	291.949
pos_729	Northienamycin	331.182	343.758	404.81	411.54	392.345	471.365	344.385	425.016	583.404
pos_732	Propionyladenylate	40.3075	50.6122	78.0668	53.0597	71.4002	38.9696	54.0138	44.5593	43.9987
pos_733	Malonyldaidzin	53.1568	60.7643	88.7962	61.6394	73.2623	117.534	63.141	95.6102	147.895
pos_740	N-(2-hydroxyethyl)henicosanamide	8.80352	14.0107	13.2578	489.635	482.829	480.824	13.209	15.1033	12.9673
pos_745	Adynerin	287.078	318.067	286.573	298.556	309.284	293.514	310.921	322.593	288.792
pos_759	Abscisic aldehyde	22.2701	54.6179	39.3675	35.3029	39.7881	38.2571	41.6316	36.0976	43.9114
pos_76	3-Phosphonatooxypyruvate(3-)	254.661	252.031	232.492	347.252	350.925	385.752	568.951	523.34	603.475
pos_767	Prolyl-Threonine	236.634	268.713	228.09	271.907	261.991	273.157	269.138	266.122	251.42
pos_771	7alpha,12alpha-Dihydroxy-5beta-cholestan-3-one	1354.81	1314.21	1389.16	1458.21	1259.57	1437.97	1850.26	1752.68	1826.1
pos_779	dcSAM	611.644	578.414	503.32	182.745	194.679	181.562	449.58	495.911	423.918
pos_788	71035-02-4	818.523	777.873	769.022	832.373	823.232	810.952	964.938	948.505	964.47
pos_792	5-Aminoimidazole	1.35445	6.13737	2.47267	2.39202	4.62687	2.21246	6.94808	4.3833	3.07622
pos_797	2-Methyl-3-n-amyl-pyrrole	12.4091	7.63243	11.6314	15.1487	8.95755	12.7904	11.0022	5.79423	8.58333
pos_799	6-Deoxoteasterone	5997.84	6338.51	4657.23	6942.66	6790.82	7829.32	6603.86	5612.11	6469.71
pos_807	5-Oxoavermectin ''2b'' aglycone	264.654	264.04	240.979	261.567	279.543	242.383	241.434	232.526	257.381
pos_813	D-Cathine	41.2564	44.1741	41.528	30.438	35.0242	29.7658	38.6632	44.6254	38.9516
pos_823	1-Naphthylmethanol	26.9683	39.6081	25.891	22.1724	24.8649	25.6093	30.4055	22.2284	29.6629
pos_824	Styrene-cis-2,3-dihydrodiol	188.083	194.878	165.719	186.691	188.278	177.805	198.706	205.39	199.385
pos_828	Testosterone	85.14	88.0704	77.6825	58.6355	73.5197	61.7037	66.3314	84.8692	73.8084
pos_830	Validoxylamine A 7'-phosphate	50.1637	74.2547	50.1133	18.6625	29.7807	26.6128	23.8075	41.6366	21.5794
pos_833	Biliverdin-IX-delta	1934.56	2390.01	1638.27	719.028	1323.29	973.944	839.865	1479.93	870.437
pos_836	Amphibine B	3448.15	4195.14	3380.95	1720.07	2791.7	2118.51	1801.32	3170.6	1968.59
pos_841	D-Xylitol	17.6569	18.2885	16.3205	16.4388	16.3965	16.0398	18.2632	18.7231	15.9923
pos_842	N-(3-Hydroxy-7-cis-tetradecenoyl)homoserine lactone	252.287	287.935	247.843	263.681	268.786	243.667	278.369	271.541	305.683
pos_843	DG(16:0/18:1(9Z)/0:0)	105259	111440	100625	120877	122617	110078	110341	105518	106310
pos_851	20alpha,22beta-Dihydroxycholesterol	3365.25	3587.06	3582.11	4154.04	4160.63	4175.13	5116.76	5039.36	5086.51
pos_862	PS(17:0/14:0)	542.412	421.29	408.238	481.096	484.929	608.603	489.344	446.72	523.208
pos_866	Behenoyl-EA	282.638	311.641	287.975	1568.83	1589.33	1519.57	353.85	342.193	348.735
pos_871	Demethylphosphinothricin	3593.07	3708.74	3486.82	3645.62	3661.77	3362.2	3586.64	3527.42	3361.06
pos_873	Phthalic acid Mono-2-ethylhexyl Ester	2092.11	2228.72	2091.73	2176.91	2251.68	2080.45	2113.19	2129.78	2016.07
pos_875	Gly Ala Arg Gln	233.766	204.769	142.363	182.181	183.143	210.087	187.316	137.498	172.709
pos_881	646-01-5	94.2981	101.608	97.3299	101.357	105.37	99.93	100.451	101.203	105.145
pos_882	1-Pentanol	51.8152	51.0692	50.3425	52.8975	53.9154	45.7487	51.3852	48.2817	45.7782
pos_884	Cer 18:0;3/18:0;1	11038.3	11288.9	12557.5	12525.1	13638	13637.7	14706.9	16797.3	16352.7
pos_892	Adipic acid	150.848	163.131	160.947	177.034	176.423	142.97	164.532	158.972	148.581
pos_893	(+)-Abscisic acid	18.3963	19.8061	27.8207	29.3797	25.5189	23.3216	37.2897	30.895	33.42
pos_895	1-monohexadecanoylglycerol	114.865	135.316	112.61	130.586	153.931	138.377	141.366	142.725	137.921
pos_898	1-Stearoyl-2-hydroxy-sn-glycero-3-phosphocholine	42.0239	71.6393	28.7726	101.815	72.9295	72.0762	96.783	144.487	182.253
pos_903	D-(+)-Galactosamine	107.294	111.09	98.9401	106.22	110.028	100.073	104.388	101.736	103.851
pos_907	Triphenylphosphine oxide	30097	30944.8	28726.9	31453.9	31755.3	29605.5	30363.8	30658.3	30785.6
pos_909	Cholesterol	1816.58	1850.37	1716.72	2239.6	1491.77	1549.27	2579.1	2075.5	2865.68
pos_910	Stigmasta-4,6-dien-3-one	3143.52	3320.29	2708.28	3560.3	3326.27	3900.14	3540.35	3000.85	3527.61
pos_911	Cer 18:0;3/16:0;0	1463.74	1570.86	1451.43	1326.2	1438.52	1538.11	1613.47	1610.24	1596.05
pos_917	25-hydroxyvitamin D3	832.323	845.406	845.888	811.523	830.482	830.49	1190.96	1260.5	1252.36
pos_919	18-Hydroxyoleate	40553.4	44593.3	47978.4	47640.5	58740.7	50976.5	46410.5	55167.8	48968.5
pos_920	3,5,7-Trimethyl-2E,4E,6E,8E-undecatetraene	24.2338	32.3209	29.6333	33.9164	33.469	37.5316	24.9212	22.5823	25.6655
pos_923	2-pentylfuran	75.6518	71.0884	65.4946	68.4679	74.6004	74.3104	58.7877	56.3593	57.515
pos_924	p-Mentha-1,3,8-triene	175.448	159.057	161.415	173.907	150.369	173.374	158.992	150.614	143.367
pos_925	PELLETIERINE	36.431	32.9896	31.3065	39.0762	37.5015	36.3231	23.7807	26.2479	20.1104
pos_929	Ethyl menthane carboxamide	230.103	207.207	202.683	234.93	230.772	260.464	127.542	126.353	131.432
pos_931	4E,6E,10Z-Hexadecatrien-1-ol	57.866	62.3302	66.1631	72.2783	67.0574	72.5402	49.738	40.8439	44.1468
pos_932	(2R,6R,7S,8S)-7-ethyl-2-propyl-1-azaspiro[5.5]undecan-8-ol	493.355	447.66	441.287	492.693	480.229	550.547	304.874	285.422	287.231
pos_933	8,11-Heptadecadienal	775.661	775.626	722.736	810.802	821.981	927.919	521.205	510.679	518.587
pos_934	Palmitoleamide	828.801	776.01	748.224	832.902	817.222	887.493	575.973	574.129	592.407
pos_936	cis-6S,7R-Epoxy-9Z,12Z-nonadecadiene	448.036	406.147	416.967	451.185	441.009	502.172	247.301	246.322	258.774
pos_939	13Z-Docosenamide	2523.34	2483.34	2378.2	2640.7	2596.54	3246.33	1192.5	1207.02	1103.07
pos_947	Heptanal	22.0468	14.007	12.2657	17.1654	15.8424	15.6776	9.35084	10.205	6.81861
pos_951	(22R,23R)-22,23-Dihydroxycampesterol	176.658	190.157	203.825	204.018	196.719	202.077	281.54	303.445	341.497
pos_954	Sphingosine 1-phosphate	165.531	87.3903	77.074	100.118	78.4063	98.177	88.9379	80.586	73.6566
pos_959	1,6,6-Trimethyl-2,7-dioxabicyclo[3.2.2]nonan-3-one	75.036	66.0964	65.4561	64.2536	63.62	58.8579	67.1449	67.9475	61.254
pos_965	L-Serine	12.3646	7.393	11.5934	4.9861	9.52656	11.0204	12.0167	13.0713	14.2925
pos_967	11,20-Dihydroxysugiol	2538.45	2287.58	2080.55	514.382	548.92	488.769	2000.33	1794.49	1804.44
pos_97	alpha-D-Ribose 1-methylphosphonate 5-triphosphate	79.1402	74.801	76.6045	133.275	121.554	158.949	264.333	234.214	275.957
pos_975	1-Aminocyclohexanecarboxylic acid	63.5706	47.8222	56.7312	57.6788	61.7601	53.7096	54.9035	49.9129	51.2152
pos_979	Kanosamine	86.3346	73.7886	64.4069	72.8875	67.1444	52.5487	62.3699	60.0953	51.9652
pos_980	79-33-4	111.595	101.745	85.406	103.25	93.0762	75.9136	99.9292	93.708	77.131
pos_981	N-Octanoyl-L-homoserine lactone	102.07	91.9869	89.816	80.1722	74.8287	99.2778	75.9514	86.6624	79.6491
pos_982	17alpha-Hydroxypregnenolone	67.0158	56.6086	60.1955	66.6683	67.9752	57.2456	68.1085	65.9091	64.4236
pos_992	cis-1,2-Diphenylcyclobutane	19.4992	18.7849	11.7696	3.98401	7.53584	12.4033	13.019	17.317	13.4799
