# Supplementary material for: Ratoon Season Rice Reduces Methane Emissions by Limiting Acetic Acid Transport to the Rhizosphere and Inhibiting Methanogens
Source: Adv Sci (Weinh). 2025 Nov 26;13(8):e07916. doi: 10.1002/advs.202507916 (PMC12884797; doi:10.1002/advs.202507916)
Supplement: Supplementary file 2 — Supporting Information [file ADVS-13-e07916-s001.zip › Supplementary File 3-DNA-SIP.xlsx]

## Sheet: Sheet1
ASV	RR1	RR2	RR3	LR1	LR2	LR3	MC1	MC2	MC3	Taxonomy
ASV_1	4217	4294	4274	0	0	0	75	88	108	k__Bacteria;p__Proteobacteria;c__Gammaproteobacteria;o__Pseudomonadales;f__Moraxellaceae;g__;s__;
ASV_2	3698	3965	3729	373	396	419	3	19	16	k__Bacteria;p__Proteobacteria;c__Gammaproteobacteria;o__Burkholderiales;f__Comamonadaceae;g__Aquabacterium;s__;
ASV_3	3190	3238	3342	280	244	231	54	28	37	k__Bacteria;p__Bacteroidota;c__Bacteroidia;o__Sphingobacteriales;f__;g__;s__;
ASV_4	1128	1285	951	1828	1839	1835	1330	2004	1904	k__Bacteria;p__Proteobacteria;c__Alphaproteobacteria;o__Sphingomonadales;f__Sphingomonadaceae;g__Sphingomonas;s__;
ASV_5	1115	1255	1105	1858	1510	1620	0	422	375	k__Bacteria;p__;c__;o__;f__;g__;s__;
ASV_6	1031	1145	1233	391	442	405	572	724	866	k__Bacteria;p__Proteobacteria;c__Gammaproteobacteria;o__Burkholderiales;f__Comamonadaceae;g__;s__;
ASV_7	706	908	1103	161	135	213	151	238	169	k__Bacteria;p__Bacteroidota;c__Bacteroidia;o__Sphingobacteriales;f__;g__;s__;
ASV_8	747	894	875	14	16	0	0	0	0	k__Bacteria;p__;c__;o__;f__;g__;s__;
ASV_9	820	872	687	502	488	527	542	572	664	k__Bacteria;p__Nitrospirota;c__Thermodesulfovibrionia;o__;f__;g__;s__;
ASV_10	910	815	1218	642	690	705	291	853	830	k__Bacteria;p__Chloroflexi;c__Anaerolineae;o__;f__;g__;s__;
ASV_11	630	765	745	268	338	341	395	513	534	k__Bacteria;p__Proteobacteria;c__Gammaproteobacteria;o__Burkholderiales;f__Oxalobacteraceae;g__Massilia;s__;
ASV_12	612	733	652	1458	1181	1264	58	40	47	k__Bacteria;p__;c__;o__;f__;g__;s__;
ASV_13	581	678	658	2538	2603	2812	291	477	483	k__Bacteria;p__Proteobacteria;c__Gammaproteobacteria;o__Burkholderiales;f__Comamonadaceae;g__Aquabacterium;s__;
ASV_14	604	640	649	613	655	673	651	837	928	k__Bacteria;p__Proteobacteria;c__Gammaproteobacteria;o__Burkholderiales;f__;g__;s__;
ASV_15	638	627	698	384	381	368	234	357	317	k__Bacteria;p__Proteobacteria;c__Gammaproteobacteria;o__Burkholderiales;f__Comamonadaceae;g__;s__;
ASV_16	501	468	543	5180	5089	5133	412	518	554	k__Bacteria;p__Proteobacteria;c__Gammaproteobacteria;o__Pseudomonadales;f__Moraxellaceae;g__;s__;
ASV_17	345	372	331	376	372	409	961	1188	1290	k__Bacteria;p__Proteobacteria;c__Gammaproteobacteria;o__Burkholderiales;f__;g__;s__;
ASV_18	322	343	326	88	117	95	235	327	358	k__Bacteria;p__Proteobacteria;c__Gammaproteobacteria;o__Burkholderiales;f__Oxalobacteraceae;g__Noviherbaspirillum;s__;
ASV_19	348	341	317	72	82	51	165	150	175	k__Bacteria;p__Acidobacteriota;c__Acidobacteriae;o__Acidobacteriales;f__;g__;s__;
ASV_20	247	314	274	134	152	140	123	188	183	k__Bacteria;p__Acidobacteriota;c__Holophagae;o__;f__;g__;s__;
ASV_21	286	305	283	95	106	100	137	151	149	k__Bacteria;p__Proteobacteria;c__Gammaproteobacteria;o__Xanthomonadales;f__Rhodanobacteraceae;g__Rhodanobacter;s__;
ASV_22	240	275	216	257	289	247	103	380	366	k__Bacteria;p__unidentified_Bacteria;c__unidentified_Bacteria;o__unidentified_Bacteria;f__unidentified_Bacteria;g__unidentified_Bacteria;s__Deltaproteobacteria_bacterium_CSP1_8;
ASV_23	212	244	214	336	351	394	222	294	307	k__Bacteria;p__Proteobacteria;c__Alphaproteobacteria;o__Rhizobiales;f__Xanthobacteraceae;g__;s__;
ASV_24	192	209	167	21	13	21	152	87	65	k__Bacteria;p__Firmicutes;c__Bacilli;o__Bacillales;f__Bacillaceae;g__Bacillus;s__Bacillus_niacini;
ASV_25	275	205	214	106	166	179	163	213	235	k__Bacteria;p__Gemmatimonadetes;c__unidentified_Gemmatimonadetes;o__Gemmatimonadales;f__Gemmatimonadaceae;g__unidentified_Gemmatimonadaceae;s__metagenome;
ASV_26	210	196	254	127	142	127	99	154	137	k__Bacteria;p__Acidobacteriota;c__Acidobacteriae;o__Acidobacteriales;f__;g__;s__;
ASV_27	171	198	185	10	3	4	0	0	0	k__Bacteria;p__;c__;o__;f__;g__;s__;
ASV_28	171	193	170	18	0	20	68	98	89	k__Bacteria;p__Proteobacteria;c__Gammaproteobacteria;o__Burkholderiales;f__Oxalobacteraceae;g__Noviherbaspirillum;s__;
ASV_29	142	182	134	204	216	203	124	185	203	k__Bacteria;p__Proteobacteria;c__Alphaproteobacteria;o__Sphingomonadales;f__Sphingomonadaceae;g__Sphingomonas;s__;
ASV_30	166	180	116	78	78	41	31	54	17	k__Bacteria;p__Actinobacteria;c__unidentified_Actinobacteria;o__Corynebacteriales;f__Nocardiaceae;g__Nocardia;s__;
ASV_31	171	176	177	96	85	75	22	29	63	k__Bacteria;p__Proteobacteria;c__Gammaproteobacteria;o__Burkholderiales;f__Oxalobacteraceae;g__Massilia;s__;
ASV_32	157	173	219	6	5	13	0	0	0	k__Bacteria;p__Proteobacteria;c__Gammaproteobacteria;o__Burkholderiales;f__;g__;s__;
ASV_33	197	175	159	57	74	84	65	102	103	k__Bacteria;p__Acidobacteriota;c__Holophagae;o__;f__;g__;s__;
ASV_34	175	175	175	133	145	121	519	282	281	k__Bacteria;p__Proteobacteria;c__Alphaproteobacteria;o__Caulobacterales;f__Caulobacteraceae;g__Phenylobacterium;s__;
ASV_35	163	167	148	62	68	87	75	91	79	k__Bacteria;p__Acidobacteriota;c__Holophagae;o__;f__;g__;s__;
ASV_36	160	169	161	81	78	46	20	61	76	k__Bacteria;p__Chloroflexi;c__Anaerolineae;o__;f__;g__;s__;
ASV_37	200	167	164	11	14	7	82	126	119	k__Bacteria;p__Acidobacteriota;c__Acidobacteriae;o__Acidobacteriales;f__;g__;s__;
ASV_38	157	160	141	200	172	213	232	150	171	k__Bacteria;p__Bacteroidota;c__Bacteroidia;o__Sphingobacteriales;f__;g__;s__;
ASV_39	176	160	155	94	122	101	13	29	24	k__Bacteria;p__Proteobacteria;c__Gammaproteobacteria;o__Burkholderiales;f__Oxalobacteraceae;g__Massilia;s__;
ASV_40	92	159	83	0	0	0	0	0	0	k__Bacteria;p__Proteobacteria;c__Gammaproteobacteria;o__Burkholderiales;f__Oxalobacteraceae;g__Massilia;s__;
ASV_41	151	150	168	55	30	35	144	81	50	k__Bacteria;p__Acidobacteriota;c__Blastocatellia;o__Blastocatellales;f__Blastocatellaceae;g__;s__;
ASV_42	164	159	145	10	26	18	124	197	217	k__Bacteria;p__Proteobacteria;c__Gammaproteobacteria;o__Burkholderiales;f__Rhodocyclaceae;g__Sulfuritalea;s__;
ASV_43	93	152	149	294	171	297	153	208	205	k__Bacteria;p__Bacteroidota;c__Bacteroidia;o__Sphingobacteriales;f__;g__;s__;
ASV_44	154	151	193	85	88	75	136	229	217	k__Bacteria;p__Proteobacteria;c__Gammaproteobacteria;o__Burkholderiales;f__;g__;s__;
ASV_45	110	148	99	101	106	111	145	196	142	k__Bacteria;p__Proteobacteria;c__Alphaproteobacteria;o__Rhizobiales;f__Xanthobacteraceae;g__Bradyrhizobium;s__;
ASV_46	131	141	131	284	341	313	123	139	173	k__Bacteria;p__Proteobacteria;c__Gammaproteobacteria;o__Burkholderiales;f__Comamonadaceae;g__Rhizobacter;s__;
ASV_47	83	137	109	39	58	75	82	109	95	k__Bacteria;p__Gemmatimonadetes;c__unidentified_Gemmatimonadetes;o__Gemmatimonadales;f__Gemmatimonadaceae;g__unidentified_Gemmatimonadaceae;s__metagenome;
ASV_48	109	129	113	14	24	19	33	48	58	k__Bacteria;p__Acidobacteriota;c__Holophagae;o__;f__;g__;s__;
ASV_49	133	133	107	13	7	25	29	57	51	k__Bacteria;p__Proteobacteria;c__Gammaproteobacteria;o__Pseudomonadales;f__;g__;s__;
ASV_50	79	125	96	196	163	160	66	124	98	k__Bacteria;p__Proteobacteria;c__Gammaproteobacteria;o__Burkholderiales;f__Oxalobacteraceae;g__Massilia;s__;
ASV_51	81	127	106	70	80	100	99	129	112	k__Bacteria;p__Proteobacteria;c__Gammaproteobacteria;o__Burkholderiales;f__;g__;s__;
ASV_52	102	126	111	0	0	0	167	277	291	k__Bacteria;p__Proteobacteria;c__Gammaproteobacteria;o__Burkholderiales;f__Oxalobacteraceae;g__Massilia;s__;
ASV_53	104	127	90	5	5	8	0	0	0	k__Bacteria;p__Proteobacteria;c__Gammaproteobacteria;o__;f__;g__;s__;
ASV_54	99	121	85	14	16	11	29	64	66	k__Bacteria;p__Proteobacteria;c__Gammaproteobacteria;o__Burkholderiales;f__Rhodocyclaceae;g__;s__;
ASV_55	115	117	161	0	2	3	0	0	0	k__Bacteria;p__Proteobacteria;c__Gammaproteobacteria;o__Burkholderiales;f__Comamonadaceae;g__;s__;
ASV_56	113	111	94	34	57	27	150	111	115	k__Bacteria;p__Chloroflexi;c__Anaerolineae;o__;f__;g__;s__;
ASV_57	132	116	89	13	13	9	2	6	0	k__Bacteria;p__Actinobacteria;c__unidentified_Actinobacteria;o__Corynebacteriales;f__Mycobacteriaceae;g__Mycobacterium;s__;
ASV_58	47	109	70	1	2	2	345	157	122	k__Bacteria;p__;c__;o__;f__;g__;s__;
ASV_59	131	112	141	135	207	201	208	274	248	k__Bacteria;p__Gemmatimonadetes;c__unidentified_Gemmatimonadetes;o__Gemmatimonadales;f__Gemmatimonadaceae;g__;s__;
ASV_60	99	108	114	35	31	20	56	74	46	k__Bacteria;p__Acidobacteriota;c__Acidobacteriae;o__Acidobacteriales;f__;g__;s__;
ASV_61	102	105	122	125	99	125	51	81	136	k__Bacteria;p__Proteobacteria;c__Gammaproteobacteria;o__Burkholderiales;f__Oxalobacteraceae;g__Massilia;s__;
ASV_62	156	106	159	34	29	43	484	210	243	k__Bacteria;p__Bacteroidota;c__Bacteroidia;o__Chitinophagales;f__Chitinophagaceae;g__Flavisolibacter;s__;
ASV_63	81	106	101	22	18	13	64	81	93	k__Bacteria;p__Proteobacteria;c__Gammaproteobacteria;o__Burkholderiales;f__Burkholderiaceae;g__Ralstonia;s__;
ASV_64	90	102	71	36	39	54	41	65	65	k__Bacteria;p__Acidobacteriota;c__Holophagae;o__;f__;g__;s__;
ASV_65	115	107	106	97	90	80	677	362	346	k__Bacteria;p__;c__;o__;f__;g__;s__;
ASV_66	66	103	61	67	71	78	77	83	89	k__Bacteria;p__;c__;o__;f__;g__;s__;
ASV_67	115	104	78	68	45	68	51	47	25	k__Bacteria;p__Firmicutes;c__Bacilli;o__unidentified_Bacilli;f__Alicyclobacillaceae;g__Tumebacillus;s__;
ASV_68	115	100	120	46	49	54	100	77	74	k__Bacteria;p__Proteobacteria;c__Alphaproteobacteria;o__Micropepsales;f__Micropepsaceae;g__;s__;
ASV_69	149	98	112	27	44	34	26	29	35	k__Bacteria;p__Gemmatimonadetes;c__unidentified_Gemmatimonadetes;o__Gemmatimonadales;f__Gemmatimonadaceae;g__Gemmatimonas;s__;
ASV_70	131	100	85	5	7	9	35	39	38	k__Bacteria;p__Acidobacteriota;c__Acidobacteriae;o__Acidobacteriales;f__;g__;s__;
ASV_71	104	101	97	19	9	19	21	26	35	k__Bacteria;p__Acidobacteriota;c__Acidobacteriae;o__Acidobacteriales;f__;g__;s__;
ASV_72	133	91	83	99	81	69	103	128	118	k__Bacteria;p__Nitrospirota;c__Thermodesulfovibrionia;o__;f__;g__;s__;
ASV_73	114	90	56	0	1	3	0	0	0	k__Bacteria;p__unidentified_Bacteria;c__unidentified_Bacteria;o__Bacteriovoracales;f__Bacteriovoracaceae;g__Peredibacter;s__metagenome;
ASV_74	61	93	76	9	16	12	42	69	35	k__Bacteria;p__Actinobacteria;c__unidentified_Actinobacteria;o__Frankiales;f__unidentified_Frankiales;g__unidentified_Frankiales;s__metagenome;
ASV_75	70	89	68	16	20	22	49	80	78	k__Bacteria;p__Acidobacteriota;c__Holophagae;o__;f__;g__;s__;
ASV_76	115	95	91	6	7	3	7	21	15	k__Bacteria;p__Acidobacteriota;c__Acidobacteriae;o__Acidobacteriales;f__;g__;s__;
ASV_77	81	89	66	24	22	32	359	181	186	k__Bacteria;p__;c__;o__;f__;g__;s__;
ASV_78	102	89	133	5	0	0	5	13	5	k__Archaea;p__Crenarchaeota;c__Nitrososphaeria;o__;f__;g__;s__;
ASV_79	70	93	55	179	195	178	68	110	105	k__Bacteria;p__Proteobacteria;c__Gammaproteobacteria;o__Burkholderiales;f__;g__;s__;
ASV_80	89	87	105	50	49	54	91	131	120	k__Bacteria;p__Proteobacteria;c__Gammaproteobacteria;o__Burkholderiales;f__;g__;s__;
ASV_81	123	90	100	41	11	22	90	70	37	k__Bacteria;p__Acidobacteriota;c__Blastocatellia;o__Blastocatellales;f__Blastocatellaceae;g__;s__;
ASV_82	50	84	101	22	44	23	22	30	43	k__Bacteria;p__Acidobacteriota;c__Acidobacteriae;o__Bryobacterales;f__Bryobacteraceae;g__Bryobacter;s__;
ASV_83	79	86	89	29	29	22	38	29	41	k__Bacteria;p__Proteobacteria;c__Gammaproteobacteria;o__Xanthomonadales;f__Rhodanobacteraceae;g__;s__;
ASV_84	83	88	73	9	18	18	35	41	53	k__Bacteria;p__Proteobacteria;c__Gammaproteobacteria;o__Xanthomonadales;f__;g__;s__;
ASV_85	111	82	88	0	3	0	0	0	0	k__Bacteria;p__Proteobacteria;c__Gammaproteobacteria;o__Xanthomonadales;f__Rhodanobacteraceae;g__Rhodanobacter;s__;
ASV_86	117	84	119	51	30	34	38	46	42	k__Bacteria;p__;c__;o__;f__;g__;s__;
ASV_87	113	83	97	91	111	108	91	114	134	k__Bacteria;p__Proteobacteria;c__Gammaproteobacteria;o__Burkholderiales;f__;g__;s__;
ASV_88	92	80	128	40	31	36	111	46	60	k__Bacteria;p__Bacteroidota;c__Bacteroidia;o__Chitinophagales;f__Chitinophagaceae;g__;s__;
ASV_89	69	82	41	26	18	25	41	45	41	k__Bacteria;p__Acidobacteriota;c__Acidobacteriae;o__Bryobacterales;f__Bryobacteraceae;g__Bryobacter;s__;
ASV_90	73	80	58	138	102	76	34	47	62	k__Bacteria;p__Proteobacteria;c__Gammaproteobacteria;o__Burkholderiales;f__Oxalobacteraceae;g__Massilia;s__;
ASV_91	134	70	137	90	139	218	241	161	94	k__Archaea;p__Crenarchaeota;c__Nitrososphaeria;o__;f__;g__;s__;
ASV_92	141	77	161	46	44	47	824	433	381	k__Bacteria;p__Bacteroidota;c__Bacteroidia;o__Chitinophagales;f__Chitinophagaceae;g__Flavisolibacter;s__;
ASV_93	98	80	71	22	32	43	250	95	86	k__Bacteria;p__;c__;o__;f__;g__;s__;
ASV_94	46	79	83	5	34	19	19	40	56	k__Bacteria;p__Acidobacteriota;c__Acidobacteriae;o__Bryobacterales;f__Bryobacteraceae;g__Bryobacter;s__;
ASV_95	78	75	76	21	13	39	170	49	71	k__Bacteria;p__Proteobacteria;c__Alphaproteobacteria;o__;f__;g__;s__;
ASV_96	60	75	93	72	66	50	46	51	53	k__Bacteria;p__Proteobacteria;c__Gammaproteobacteria;o__Burkholderiales;f__Comamonadaceae;g__Rhizobacter;s__;
ASV_97	77	71	100	35	43	40	19	78	62	k__Bacteria;p__Chloroflexi;c__Anaerolineae;o__;f__;g__;s__;
ASV_98	76	73	83	32	23	42	33	40	37	k__Bacteria;p__Proteobacteria;c__Alphaproteobacteria;o__;f__;g__;s__;
ASV_99	77	73	88	153	115	142	14	16	17	k__Bacteria;p__Proteobacteria;c__Gammaproteobacteria;o__Burkholderiales;f__Chromobacteriaceae;g__Pseudogulbenkiania;s__;
ASV_100	59	71	53	0	0	0	22	17	14	k__Bacteria;p__;c__;o__;f__;g__;s__;
ASV_101	44	71	54	10	8	11	76	74	68	k__Bacteria;p__Proteobacteria;c__Gammaproteobacteria;o__Burkholderiales;f__Hydrogenophilaceae;g__Thiobacillus;s__;
ASV_102	47	69	39	4	3	1	0	0	0	k__Bacteria;p__Proteobacteria;c__Gammaproteobacteria;o__Burkholderiales;f__;g__;s__;
ASV_103	100	70	100	10	10	10	18	47	33	k__Bacteria;p__Proteobacteria;c__Gammaproteobacteria;o__Burkholderiales;f__Rhodocyclaceae;g__;s__;
ASV_104	99	69	72	5	0	0	14	22	31	k__Bacteria;p__Acidobacteriota;c__Acidobacteriae;o__Acidobacteriales;f__;g__;s__;
ASV_105	73	73	59	19	29	27	60	59	43	k__Bacteria;p__;c__;o__;f__;g__;s__;
ASV_106	122	72	40	42	49	57	170	96	99	k__Bacteria;p__Chloroflexi;c__;o__;f__;g__;s__;
ASV_107	45	71	84	25	16	34	59	68	93	k__Bacteria;p__Acidobacteriota;c__Holophagae;o__;f__;g__;s__;
ASV_108	74	69	64	14	11	7	20	39	17	k__Bacteria;p__Proteobacteria;c__Gammaproteobacteria;o__Xanthomonadales;f__Rhodanobacteraceae;g__;s__;
ASV_109	70	69	41	0	0	0	0	0	2	k__Bacteria;p__;c__;o__;f__;g__;s__;
ASV_110	73	70	77	85	60	76	47	67	67	k__Bacteria;p__Proteobacteria;c__Gammaproteobacteria;o__Burkholderiales;f__Oxalobacteraceae;g__Massilia;s__;
ASV_111	83	60	95	4	2	0	20	70	84	k__Bacteria;p__Acidobacteriota;c__Acidobacteriae;o__Acidobacteriales;f__;g__;s__;
ASV_112	88	66	58	3	9	19	35	12	17	k__Bacteria;p__;c__;o__;f__;g__;s__;
ASV_113	59	66	64	17	8	14	200	77	120	k__Bacteria;p__Bacteroidota;c__Bacteroidia;o__Sphingobacteriales;f__Lentimicrobiaceae;g__;s__;
ASV_114	80	64	85	26	18	15	55	82	88	k__Bacteria;p__Acidobacteriota;c__Acidobacteriae;o__Solibacterales;f__Solibacteraceae;g__;s__;
ASV_115	39	67	63	65	64	78	97	195	172	k__Bacteria;p__Proteobacteria;c__Gammaproteobacteria;o__Burkholderiales;f__Comamonadaceae;g__;s__;
ASV_116	40	63	38	55	37	51	22	57	54	k__Bacteria;p__Proteobacteria;c__Alphaproteobacteria;o__Rhizobiales;f__Xanthobacteraceae;g__Pseudolabrys;s__;
ASV_117	47	63	35	11	11	5	50	30	25	k__Bacteria;p__Firmicutes;c__Bacilli;o__unidentified_Bacilli;f__Paenibacillaceae;g__Ammoniphilus;s__;
ASV_118	69	63	61	14	16	4	13	20	19	k__Bacteria;p__Acidobacteriota;c__Acidobacteriae;o__Bryobacterales;f__Bryobacteraceae;g__Bryobacter;s__;
ASV_119	43	56	44	19	22	12	77	95	78	k__Bacteria;p__Gemmatimonadota;c__;o__;f__;g__;s__;
ASV_120	45	62	39	34	39	27	93	94	132	k__Bacteria;p__Proteobacteria;c__Gammaproteobacteria;o__Burkholderiales;f__Sutterellaceae;g__;s__;
ASV_121	57	62	66	5	9	2	21	24	17	k__Bacteria;p__Acidobacteriota;c__Acidobacteriae;o__Acidobacteriales;f__;g__;s__;
ASV_122	59	59	60	5	8	5	60	66	85	k__Bacteria;p__Proteobacteria;c__Gammaproteobacteria;o__Burkholderiales;f__Methylophilaceae;g__Methylophilus;s__;
ASV_123	78	64	77	21	39	24	82	65	60	k__Bacteria;p__Acidobacteriota;c__Blastocatellia;o__Blastocatellales;f__Blastocatellaceae;g__;s__;
ASV_124	35	63	51	6	12	14	27	40	47	k__Bacteria;p__Proteobacteria;c__Gammaproteobacteria;o__Burkholderiales;f__Oxalobacteraceae;g__Noviherbaspirillum;s__;
ASV_125	74	58	74	0	2	0	25	23	35	k__Bacteria;p__Proteobacteria;c__Gammaproteobacteria;o__Burkholderiales;f__Comamonadaceae;g__Ramlibacter;s__;
ASV_126	76	60	57	48	40	66	69	88	79	k__Bacteria;p__Proteobacteria;c__Gammaproteobacteria;o__Burkholderiales;f__;g__;s__;
ASV_127	47	59	50	74	75	119	79	110	138	k__Bacteria;p__Proteobacteria;c__Alphaproteobacteria;o__Rhizobiales;f__Xanthobacteraceae;g__Pseudolabrys;s__;
ASV_128	47	61	27	36	23	43	80	252	240	k__Bacteria;p__Bacteroidota;c__Bacteroidia;o__Bacteroidales;f__;g__;s__;
ASV_129	68	60	53	7	19	11	52	18	39	k__Bacteria;p__Chloroflexi;c__unidentified_Chloroflexi;o__unidentified_Chloroflexi;f__unidentified_Chloroflexi;g__unidentified_Chloroflexi;s__Chloroflexi_bacterium_OLB14;
ASV_130	72	58	77	0	0	0	9	16	9	k__Bacteria;p__Proteobacteria;c__Gammaproteobacteria;o__Burkholderiales;f__Oxalobacteraceae;g__Noviherbaspirillum;s__;
ASV_131	58	59	64	45	52	50	82	68	71	k__Bacteria;p__Proteobacteria;c__Gammaproteobacteria;o__Burkholderiales;f__;g__;s__;
ASV_132	41	58	51	4	2	0	0	0	0	k__Bacteria;p__;c__;o__;f__;g__;s__;
ASV_133	38	58	62	8	11	2	16	17	23	k__Bacteria;p__Acidobacteriota;c__Acidobacteriae;o__Acidobacteriales;f__unidentified_Acidobacteriales;g__Occallatibacter;s__;
ASV_134	65	59	73	45	36	35	25	35	46	k__Bacteria;p__Acidobacteriota;c__Vicinamibacteria;o__Vicinamibacterales;f__Vicinamibacteraceae;g__;s__;
ASV_135	109	55	68	18	12	8	48	21	32	k__Bacteria;p__Bacteroidota;c__Bacteroidia;o__Chitinophagales;f__Chitinophagaceae;g__;s__;
ASV_136	35	54	28	7	10	9	34	28	20	k__Bacteria;p__Proteobacteria;c__Alphaproteobacteria;o__Rhizobiales;f__Xanthobacteraceae;g__;s__;
ASV_137	69	55	63	15	13	24	19	21	12	k__Bacteria;p__Gemmatimonadetes;c__unidentified_Gemmatimonadetes;o__Gemmatimonadales;f__Gemmatimonadaceae;g__;s__;
ASV_138	37	52	31	8	0	7	5	14	27	k__Bacteria;p__Proteobacteria;c__Gammaproteobacteria;o__Xanthomonadales;f__Rhodanobacteraceae;g__;s__;
ASV_139	22	54	35	2	0	4	0	13	0	k__Bacteria;p__Acidobacteriota;c__Holophagae;o__;f__;g__;s__;
ASV_140	54	52	100	6	10	1	70	59	47	k__Bacteria;p__Bacteroidota;c__Bacteroidia;o__Chitinophagales;f__Chitinophagaceae;g__Flavisolibacter;s__;
ASV_141	68	57	58	14	19	15	9	19	16	k__Bacteria;p__Acidobacteriota;c__Acidobacteriae;o__Bryobacterales;f__Bryobacteraceae;g__Bryobacter;s__;
ASV_142	83	56	54	63	68	54	81	86	102	k__Bacteria;p__Acidobacteriota;c__Acidobacteriae;o__Acidobacteriales;f__;g__;s__;
ASV_143	44	56	68	29	36	18	35	56	50	k__Bacteria;p__Acidobacteriota;c__Acidobacteriae;o__Bryobacterales;f__Bryobacteraceae;g__Bryobacter;s__;
ASV_144	41	56	47	52	51	86	13	18	12	k__Bacteria;p__Bacteroidota;c__Bacteroidia;o__;f__;g__;s__;
ASV_145	50	53	29	15	0	23	12	16	22	k__Bacteria;p__Proteobacteria;c__Alphaproteobacteria;o__Rhizobiales;f__Xanthobacteraceae;g__;s__;
ASV_146	31	57	41	0	0	0	0	0	4	k__Bacteria;p__Proteobacteria;c__Gammaproteobacteria;o__Xanthomonadales;f__Rhodanobacteraceae;g__;s__;
ASV_147	57	56	57	17	35	33	169	94	72	k__Bacteria;p__Chloroflexi;c__;o__;f__;g__;s__;
ASV_148	60	56	46	40	57	49	40	55	61	k__Bacteria;p__Proteobacteria;c__Gammaproteobacteria;o__Burkholderiales;f__;g__;s__;
ASV_149	53	55	69	14	26	17	35	38	49	k__Bacteria;p__Acidobacteriota;c__Acidobacteriae;o__Bryobacterales;f__Bryobacteraceae;g__Bryobacter;s__;
ASV_150	49	54	49	10	13	10	28	45	38	k__Bacteria;p__Proteobacteria;c__Gammaproteobacteria;o__Burkholderiales;f__Burkholderiaceae;g__;s__;
ASV_151	49	55	32	23	13	20	20	16	27	k__Bacteria;p__Acidobacteriota;c__Holophagae;o__;f__;g__;s__;
ASV_152	59	54	42	13	7	7	14	16	19	k__Bacteria;p__Acidobacteriota;c__Acidobacteriae;o__Acidobacteriales;f__;g__;s__;
ASV_153	50	51	38	3	15	10	22	39	35	k__Bacteria;p__Proteobacteria;c__Gammaproteobacteria;o__unidentified_Gammaproteobacteria;f__unidentified_Gammaproteobacteria;g__Acidibacter;s__;
ASV_154	37	45	60	12	18	9	34	17	40	k__Bacteria;p__Myxococcota;c__;o__;f__;g__;s__;
ASV_155	53	51	54	71	69	82	66	93	82	k__Bacteria;p__;c__;o__;f__;g__;s__;
ASV_156	47	51	30	2	4	2	9	16	15	k__Bacteria;p__Acidobacteriota;c__Acidobacteriae;o__Solibacterales;f__Solibacteraceae;g__;s__;
ASV_157	32	49	29	11	6	3	12	9	9	k__Bacteria;p__Acidobacteriota;c__Holophagae;o__;f__;g__;s__;
ASV_158	102	48	85	88	59	70	172	83	84	k__Bacteria;p__Bacteroidota;c__Bacteroidia;o__Chitinophagales;f__Chitinophagaceae;g__Flavisolibacter;s__;
ASV_159	32	51	36	18	28	17	24	24	21	k__Bacteria;p__Acidobacteriota;c__Acidobacteriae;o__Acidobacteriales;f__;g__;s__;
ASV_160	34	49	31	276	232	253	44	54	71	k__Bacteria;p__Proteobacteria;c__Gammaproteobacteria;o__Burkholderiales;f__Oxalobacteraceae;g__Massilia;s__;
ASV_161	85	50	47	37	39	32	118	79	50	k__Bacteria;p__Chloroflexi;c__;o__;f__;g__;s__;
ASV_162	83	52	47	27	18	16	48	37	26	k__Bacteria;p__Bacteroidota;c__Ignavibacteria;o__;f__;g__;s__;
ASV_163	37	51	43	22	31	23	34	63	70	k__Bacteria;p__Proteobacteria;c__Gammaproteobacteria;o__Burkholderiales;f__;g__;s__;
ASV_164	57	47	59	0	13	13	16	21	13	k__Bacteria;p__Acidobacteriota;c__Acidobacteriae;o__Bryobacterales;f__Bryobacteraceae;g__Bryobacter;s__;
ASV_165	22	51	51	2	3	0	24	26	29	k__Bacteria;p__Acidobacteriota;c__Acidobacteriae;o__Solibacterales;f__Solibacteraceae;g__;s__;
ASV_166	74	49	66	13	15	17	71	23	26	k__Bacteria;p__Proteobacteria;c__Alphaproteobacteria;o__Caulobacterales;f__Caulobacteraceae;g__Phenylobacterium;s__;
ASV_167	73	49	65	0	0	0	0	0	0	k__Archaea;p__Crenarchaeota;c__Nitrososphaeria;o__;f__;g__;s__;
ASV_168	56	49	64	27	31	27	22	36	21	k__Bacteria;p__Acidobacteriota;c__;o__;f__;g__;s__;
ASV_169	47	45	50	23	31	18	57	57	70	k__Bacteria;p__Proteobacteria;c__Gammaproteobacteria;o__Burkholderiales;f__;g__;s__;
ASV_170	38	45	32	116	105	101	161	86	104	k__Bacteria;p__;c__;o__;f__;g__;s__;
ASV_171	27	46	25	23	23	23	63	63	87	k__Bacteria;p__Acidobacteriota;c__Holophagae;o__;f__;g__;s__;
ASV_172	31	45	69	40	60	48	39	89	59	k__Bacteria;p__Acidobacteriota;c__Acidobacteriae;o__Bryobacterales;f__Bryobacteraceae;g__Bryobacter;s__;
ASV_173	61	44	56	70	63	36	49	58	48	k__Bacteria;p__Acidobacteriota;c__Vicinamibacteria;o__;f__;g__;s__;
ASV_174	40	46	35	20	29	27	11	17	17	k__Bacteria;p__Nitrospirota;c__Thermodesulfovibrionia;o__;f__;g__;s__;
ASV_175	45	45	48	4	6	10	0	0	0	k__Bacteria;p__unidentified_Bacteria;c__unidentified_Bacteria;o__Bdellovibrionales;f__Bdellovibrionaceae;g__Bdellovibrio;s__;
ASV_176	86	43	37	55	59	43	93	35	42	k__Bacteria;p__Acidobacteriota;c__Blastocatellia;o__unidentified_Blastocatellia;f__Pyrinomonadaceae;g__;s__;
ASV_177	77	43	39	461	445	340	3	3	0	k__Bacteria;p__;c__;o__;f__;g__;s__;
ASV_178	30	43	40	8	7	5	24	35	20	k__Bacteria;p__Acidobacteriota;c__Holophagae;o__;f__;g__;s__;
ASV_179	62	41	59	5	9	6	16	18	27	k__Bacteria;p__Proteobacteria;c__Gammaproteobacteria;o__Burkholderiales;f__Nitrosomonadaceae;g__;s__;
ASV_180	77	44	49	16	8	9	52	27	29	k__Bacteria;p__;c__;o__;f__;g__;s__;
ASV_181	25	43	25	1	8	0	25	13	11	k__Bacteria;p__Acidobacteriota;c__Holophagae;o__;f__;g__;s__;
ASV_182	44	43	43	46	38	37	48	66	65	k__Bacteria;p__Nitrospirota;c__Thermodesulfovibrionia;o__;f__;g__;s__;
ASV_183	25	42	15	8	6	12	14	16	20	k__Bacteria;p__Proteobacteria;c__Gammaproteobacteria;o__Burkholderiales;f__Nitrosomonadaceae;g__;s__;
ASV_184	46	41	43	2	3	9	18	25	15	k__Bacteria;p__Proteobacteria;c__Gammaproteobacteria;o__Xanthomonadales;f__Rhodanobacteraceae;g__;s__;
ASV_185	69	45	97	27	19	14	14	38	34	k__Bacteria;p__Bacteroidota;c__Bacteroidia;o__Chitinophagales;f__Chitinophagaceae;g__Edaphobaculum;s__;
ASV_186	34	43	30	9	4	9	9	21	9	k__Bacteria;p__Acidobacteriota;c__Holophagae;o__;f__;g__;s__;
ASV_187	59	41	23	2	5	0	20	44	32	k__Bacteria;p__Proteobacteria;c__Alphaproteobacteria;o__Sphingomonadales;f__Sphingomonadaceae;g__Novosphingobium;s__;
ASV_188	64	41	44	5	10	9	19	41	21	k__Bacteria;p__Proteobacteria;c__Gammaproteobacteria;o__Burkholderiales;f__Nitrosomonadaceae;g__;s__;
ASV_189	47	41	59	4	17	9	16	15	15	k__Bacteria;p__Acidobacteriota;c__Holophagae;o__;f__;g__;s__;
ASV_190	57	40	48	24	23	23	53	62	63	k__Bacteria;p__unidentified_Bacteria;c__unidentified_Bacteria;o__unidentified_Bacteria;f__Geobacteraceae;g__Citrifermentans;s__;
ASV_191	39	42	47	30	32	25	35	58	67	k__Bacteria;p__Acidobacteriota;c__;o__;f__;g__;s__;
ASV_192	54	40	50	25	21	24	19	22	43	k__Bacteria;p__Methylomirabilota;c__;o__;f__;g__;s__;
ASV_193	32	40	34	11	14	12	13	21	26	k__Bacteria;p__Myxococcota;c__unidentified_Myxococcota;o__unidentified_Myxococcota;f__Haliangiaceae;g__Haliangium;s__;
ASV_194	23	38	23	2	2	8	6	26	31	k__Bacteria;p__;c__;o__;f__;g__;s__;
ASV_195	64	43	27	3	6	4	38	13	13	k__Bacteria;p__;c__;o__;f__;g__;s__;
ASV_196	59	42	40	33	30	29	161	56	71	k__Bacteria;p__Bacteroidota;c__Bacteroidia;o__Sphingobacteriales;f__;g__;s__;
ASV_197	24	38	18	8	8	3	15	20	39	k__Bacteria;p__Proteobacteria;c__Gammaproteobacteria;o__Xanthomonadales;f__Rhodanobacteraceae;g__Dyella;s__;
ASV_198	32	41	38	41	49	39	32	55	56	k__Bacteria;p__Proteobacteria;c__Gammaproteobacteria;o__Burkholderiales;f__Nitrosomonadaceae;g__;s__;
ASV_199	24	42	29	59	93	137	26	158	163	k__Bacteria;p__Bacteroidota;c__Bacteroidia;o__Bacteroidales;f__;g__;s__;
ASV_200	26	43	43	20	31	25	54	60	79	k__Bacteria;p__Gemmatimonadetes;c__unidentified_Gemmatimonadetes;o__Gemmatimonadales;f__Gemmatimonadaceae;g__;s__;
ASV_201	46	43	70	20	39	32	44	81	95	k__Bacteria;p__Acidobacteriota;c__Holophagae;o__;f__;g__;s__;
ASV_202	49	40	26	0	5	0	21	24	29	k__Bacteria;p__unidentified_Bacteria;c__unidentified_Bacteria;o__unidentified_Bacteria;f__Geobacteraceae;g__Citrifermentans;s__;
ASV_203	41	40	30	19	11	17	91	18	36	k__Bacteria;p__Chloroflexi;c__;o__;f__;g__;s__;
ASV_204	41	40	54	28	34	29	54	55	65	k__Bacteria;p__Proteobacteria;c__Gammaproteobacteria;o__Burkholderiales;f__;g__;s__;
ASV_205	61	40	70	9	4	12	18	43	26	k__Bacteria;p__Acidobacteriota;c__Acidobacteriae;o__Acidobacteriales;f__;g__;s__;
ASV_206	45	40	57	38	32	29	56	100	96	k__Bacteria;p__Proteobacteria;c__Gammaproteobacteria;o__Burkholderiales;f__;g__;s__;
ASV_207	21	40	15	12	7	23	23	27	20	k__Bacteria;p__Myxococcota;c__unidentified_Myxococcota;o__unidentified_Myxococcota;f__Polyangiaceae;g__Pajaroellobacter;s__metagenome;
ASV_208	49	37	47	41	52	52	35	45	54	k__Bacteria;p__Acidobacteriota;c__Acidobacteriae;o__;f__;g__;s__;
ASV_209	41	38	26	1	4	0	2	2	0	k__Bacteria;p__;c__;o__;f__;g__;s__;
ASV_210	43	36	44	24	20	18	45	35	61	k__Bacteria;p__Myxococcota;c__Myxococcia;o__Myxococcales;f__Myxococcaceae;g__;s__;
ASV_211	38	37	7	13	12	5	40	38	19	k__Bacteria;p__Acidobacteriota;c__Holophagae;o__;f__;g__;s__;
ASV_212	35	38	22	11	14	19	18	21	30	k__Bacteria;p__Proteobacteria;c__Gammaproteobacteria;o__Burkholderiales;f__Nitrosomonadaceae;g__;s__;
ASV_213	29	37	24	16	15	13	30	36	37	k__Bacteria;p__Proteobacteria;c__Gammaproteobacteria;o__Burkholderiales;f__;g__;s__;
ASV_214	27	36	24	0	0	0	14	7	8	k__Bacteria;p__;c__;o__;f__;g__;s__;
ASV_215	38	38	39	72	57	62	46	66	71	k__Bacteria;p__;c__;o__;f__;g__;s__;
ASV_216	53	38	68	44	50	40	23	31	34	k__Bacteria;p__Acidobacteriota;c__Vicinamibacteria;o__Vicinamibacterales;f__;g__;s__;
ASV_217	51	35	35	49	33	44	26	34	31	k__Bacteria;p__Nitrospirota;c__Thermodesulfovibrionia;o__;f__;g__;s__;
ASV_218	54	36	50	28	36	34	52	43	45	k__Bacteria;p__Acidobacteriota;c__Vicinamibacteria;o__Vicinamibacterales;f__;g__;s__;
ASV_219	27	38	27	5	11	12	20	36	36	k__Bacteria;p__Proteobacteria;c__Gammaproteobacteria;o__unidentified_Gammaproteobacteria;f__Steroidobacteraceae;g__;s__;
ASV_220	34	35	65	13	13	0	55	36	40	k__Bacteria;p__Chloroflexi;c__;o__;f__;g__;s__;
ASV_221	42	35	24	47	37	40	26	36	58	k__Bacteria;p__Acidobacteriota;c__Holophagae;o__;f__;g__;s__;
ASV_222	19	35	25	32	11	12	38	57	54	k__Bacteria;p__Proteobacteria;c__Gammaproteobacteria;o__Burkholderiales;f__;g__;s__;
ASV_223	18	35	27	6	8	20	13	12	30	k__Bacteria;p__Acidobacteriota;c__Holophagae;o__;f__;g__;s__;
ASV_224	28	34	29	21	22	31	15	14	27	k__Bacteria;p__Proteobacteria;c__Gammaproteobacteria;o__Burkholderiales;f__Rhodocyclaceae;g__;s__;
ASV_225	47	35	21	32	43	37	19	8	40	k__Bacteria;p__Nitrospirota;c__Thermodesulfovibrionia;o__;f__;g__;s__;
ASV_226	29	34	14	29	33	33	33	26	32	k__Bacteria;p__Gemmatimonadetes;c__unidentified_Gemmatimonadetes;o__Gemmatimonadales;f__Gemmatimonadaceae;g__;s__;
ASV_227	45	37	38	31	22	30	40	80	66	k__Bacteria;p__Proteobacteria;c__Gammaproteobacteria;o__Burkholderiales;f__Comamonadaceae;g__;s__;
ASV_228	32	32	26	13	18	19	42	33	18	k__Bacteria;p__Chloroflexi;c__;o__;f__;g__;s__;
ASV_229	15	37	11	42	69	46	27	34	64	k__Bacteria;p__Proteobacteria;c__Gammaproteobacteria;o__Burkholderiales;f__Comamonadaceae;g__;s__;
ASV_230	47	36	26	61	45	60	44	71	94	k__Bacteria;p__Proteobacteria;c__Gammaproteobacteria;o__Burkholderiales;f__;g__;s__;
ASV_231	39	34	16	14	14	13	22	23	26	k__Bacteria;p__unidentified_Bacteria;c__unidentified_Bacteria;o__Syntrophorhabdales;f__Syntrophorhabdaceae;g__Syntrophorhabdus;s__;
ASV_232	52	32	46	6	5	2	17	16	13	k__Bacteria;p__Acidobacteriota;c__Vicinamibacteria;o__Vicinamibacterales;f__;g__;s__;
ASV_233	28	34	22	100	134	168	44	262	296	k__Bacteria;p__Bacteroidota;c__Bacteroidia;o__Bacteroidales;f__;g__;s__;
ASV_234	26	34	30	69	75	84	42	50	42	k__Bacteria;p__Proteobacteria;c__Gammaproteobacteria;o__Salinisphaerales;f__Solimonadaceae;g__Nevskia;s__;
ASV_235	18	33	16	28	25	38	14	24	30	k__Bacteria;p__Proteobacteria;c__Gammaproteobacteria;o__unidentified_Gammaproteobacteria;f__Steroidobacteraceae;g__;s__;
ASV_236	56	34	41	2	0	0	18	13	17	k__Bacteria;p__Acidobacteriota;c__Acidobacteriae;o__Acidobacteriales;f__unidentified_Acidobacteriales;g__Occallatibacter;s__;
ASV_237	32	34	31	0	7	8	21	21	25	k__Bacteria;p__Acidobacteriota;c__Acidobacteriae;o__Acidobacteriales;f__unidentified_Acidobacteriales;g__Occallatibacter;s__;
ASV_238	21	31	19	10	10	23	10	10	16	k__Bacteria;p__Acidobacteriota;c__Holophagae;o__;f__;g__;s__;
ASV_239	28	34	10	0	0	0	0	0	0	k__Bacteria;p__;c__;o__;f__;g__;s__;
ASV_240	51	33	45	9	10	16	47	23	13	k__Bacteria;p__Chloroflexi;c__unidentified_Chloroflexi;o__unidentified_Chloroflexi;f__unidentified_Chloroflexi;g__unidentified_Chloroflexi;s__Chloroflexi_bacterium_OLB14;
ASV_241	16	34	17	0	0	6	12	23	17	k__Bacteria;p__Bacteroidota;c__Bacteroidia;o__Sphingobacteriales;f__;g__;s__;
ASV_242	29	34	33	2	0	3	8	7	11	k__Bacteria;p__Proteobacteria;c__Gammaproteobacteria;o__Xanthomonadales;f__Rhodanobacteraceae;g__;s__;
ASV_243	37	32	37	9	16	6	80	57	35	k__Bacteria;p__Chloroflexi;c__Anaerolineae;o__;f__;g__;s__;
ASV_244	48	33	40	37	27	29	64	21	32	k__Bacteria;p__Bacteroidota;c__Bacteroidia;o__Chitinophagales;f__Chitinophagaceae;g__;s__;
ASV_245	20	34	40	1	4	6	12	15	10	k__Bacteria;p__Proteobacteria;c__Gammaproteobacteria;o__Burkholderiales;f__Comamonadaceae;g__unidentified_Comamonadaceae;s__Ideonella_sp;
ASV_246	29	32	36	12	24	26	28	46	35	k__Bacteria;p__Proteobacteria;c__Gammaproteobacteria;o__Burkholderiales;f__;g__;s__;
ASV_247	26	33	27	24	17	13	6	22	19	k__Bacteria;p__Actinobacteria;c__unidentified_Actinobacteria;o__Frankiales;f__Frankiaceae;g__Jatrophihabitans;s__;
ASV_248	25	31	14	15	19	14	8	18	22	k__Bacteria;p__Acidobacteriota;c__Acidobacteriae;o__Acidobacteriales;f__;g__;s__;
ASV_249	47	33	50	19	26	24	52	50	58	k__Bacteria;p__Acidobacteriota;c__Holophagae;o__;f__;g__;s__;
ASV_250	34	31	35	5	5	8	13	16	11	k__Bacteria;p__Proteobacteria;c__Gammaproteobacteria;o__Xanthomonadales;f__Rhodanobacteraceae;g__;s__;
ASV_251	48	32	30	3	3	0	12	22	11	k__Bacteria;p__Proteobacteria;c__Alphaproteobacteria;o__;f__;g__;s__;
ASV_252	32	31	27	7	18	13	25	51	31	k__Bacteria;p__Actinobacteriota;c__Acidimicrobiia;o__;f__;g__;s__;
ASV_253	37	32	16	8	6	2	25	16	7	k__Bacteria;p__;c__;o__;f__;g__;s__;
ASV_254	43	31	45	235	262	289	112	148	188	k__Bacteria;p__Proteobacteria;c__Gammaproteobacteria;o__Burkholderiales;f__Oxalobacteraceae;g__;s__;
ASV_255	40	30	34	7	2	1	6	25	24	k__Bacteria;p__Proteobacteria;c__Gammaproteobacteria;o__Burkholderiales;f__Comamonadaceae;g__unidentified_Comamonadaceae;s__Ideonella_sp;
ASV_256	41	31	19	0	0	0	0	0	3	k__Bacteria;p__unidentified_Bacteria;c__unidentified_Bacteria;o__Bacteriovoracales;f__Bacteriovoracaceae;g__Bacteriovorax;s__;
ASV_257	9	31	9	12	8	18	27	23	27	k__Bacteria;p__Proteobacteria;c__Gammaproteobacteria;o__Burkholderiales;f__Comamonadaceae;g__Ramlibacter;s__;
ASV_258	46	32	27	10	15	9	32	23	12	k__Bacteria;p__;c__;o__;f__;g__;s__;
ASV_259	29	30	16	58	52	37	26	29	19	k__Bacteria;p__Proteobacteria;c__Gammaproteobacteria;o__Burkholderiales;f__Oxalobacteraceae;g__Noviherbaspirillum;s__;
ASV_260	27	31	29	32	45	21	32	34	40	k__Bacteria;p__Proteobacteria;c__Gammaproteobacteria;o__unidentified_Gammaproteobacteria;f__unidentified_Gammaproteobacteria;g__unidentified_Gammaproteobacteria;s__metagenome;
ASV_261	34	30	26	11	16	16	55	46	52	k__Bacteria;p__;c__;o__;f__;g__;s__;
ASV_262	48	31	35	13	25	8	17	32	17	k__Bacteria;p__Acidobacteriota;c__Acidobacteriae;o__Acidobacteriales;f__;g__;s__;
ASV_263	21	30	20	6	2	4	12	13	31	k__Bacteria;p__unidentified_Bacteria;c__unidentified_Bacteria;o__unidentified_Bacteria;f__Geobacteraceae;g__;s__;
ASV_264	30	30	33	9	10	0	6	15	10	k__Bacteria;p__Chloroflexi;c__Anaerolineae;o__;f__;g__;s__;
ASV_265	17	31	30	37	32	21	49	63	70	k__Bacteria;p__Proteobacteria;c__Gammaproteobacteria;o__Burkholderiales;f__;g__;s__;
ASV_266	38	30	28	4	0	1	15	9	9	k__Bacteria;p__Acidobacteriota;c__;o__;f__;g__;s__;
ASV_267	4	27	8	0	6	6	10	3	3	k__Bacteria;p__Acidobacteriota;c__Holophagae;o__;f__;g__;s__;
ASV_268	18	27	15	18	20	18	16	20	13	k__Bacteria;p__Proteobacteria;c__Gammaproteobacteria;o__unidentified_Gammaproteobacteria;f__unidentified_Gammaproteobacteria;g__Acidibacter;s__;
ASV_269	19	31	30	13	16	8	2	21	23	k__Bacteria;p__Chloroflexi;c__;o__;f__;g__;s__;
ASV_270	22	28	20	12	16	15	66	69	102	k__Bacteria;p__Myxococcota;c__Myxococcia;o__Myxococcales;f__Anaeromyxobacteraceae;g__Anaeromyxobacter;s__;
ASV_271	19	31	16	2	7	0	2	4	7	k__Bacteria;p__Proteobacteria;c__Gammaproteobacteria;o__Burkholderiales;f__Nitrosomonadaceae;g__;s__;
ASV_272	28	30	20	2	9	11	3	17	18	k__Bacteria;p__Gemmatimonadetes;c__unidentified_Gemmatimonadetes;o__Gemmatimonadales;f__Gemmatimonadaceae;g__Gemmatimonas;s__;
ASV_273	12	29	19	0	0	6	11	10	15	k__Bacteria;p__Acidobacteriota;c__Thermoanaerobaculia;o__Thermoanaerobaculales;f__Thermoanaerobaculaceae;g__;s__;
ASV_274	29	29	22	28	23	18	71	70	94	k__Bacteria;p__Gemmatimonadota;c__;o__;f__;g__;s__;
ASV_275	25	29	24	5	8	0	28	22	40	k__Bacteria;p__Proteobacteria;c__Gammaproteobacteria;o__Burkholderiales;f__;g__;s__;
ASV_276	44	30	22	8	0	5	0	0	0	k__Bacteria;p__unidentified_Bacteria;c__unidentified_Bacteria;o__Bdellovibrionales;f__Bdellovibrionaceae;g__Bdellovibrio;s__;
ASV_277	34	29	36	16	39	9	51	56	86	k__Bacteria;p__Proteobacteria;c__Alphaproteobacteria;o__;f__;g__;s__;
ASV_278	35	29	54	2	4	0	21	28	37	k__Bacteria;p__Acidobacteriota;c__Acidobacteriae;o__Acidobacteriales;f__;g__;s__;
ASV_279	25	27	28	33	27	15	12	22	19	k__Bacteria;p__Acidobacteriota;c__Acidobacteriae;o__;f__;g__;s__;
ASV_280	40	28	24	0	0	0	33	42	34	k__Bacteria;p__Proteobacteria;c__Alphaproteobacteria;o__Rhizobiales;f__Rhizobiaceae;g__;s__;
ASV_281	14	27	12	8	2	3	12	9	5	k__Bacteria;p__Acidobacteriota;c__Acidobacteriae;o__unidentified_Acidobacteriae;f__unidentified_Acidobacteriae;g__Paludibaculum;s__;
ASV_282	25	27	22	11	9	6	3	1	1	k__Bacteria;p__;c__;o__;f__;g__;s__;
ASV_283	42	28	48	32	41	58	38	41	44	k__Bacteria;p__Acidobacteriota;c__;o__;f__;g__;s__;
ASV_284	34	27	35	10	16	8	105	43	48	k__Bacteria;p__Chloroflexi;c__;o__;f__;g__;s__;
ASV_285	27	29	32	13	27	16	93	33	40	k__Bacteria;p__Chloroflexi;c__;o__;f__;g__;s__;
ASV_286	26	27	25	26	30	12	55	27	27	k__Bacteria;p__;c__;o__;f__;g__;s__;
ASV_287	15	28	73	24	43	32	86	38	64	k__Bacteria;p__Verrucomicrobiota;c__Verrucomicrobiae;o__;f__;g__;s__;
ASV_288	23	27	15	0	0	3	0	3	5	k__Bacteria;p__Acidobacteriota;c__Acidobacteriae;o__Acidobacteriales;f__;g__;s__;
ASV_289	41	28	16	6	27	14	9	24	28	k__Bacteria;p__Bacteroidota;c__Ignavibacteria;o__Ignavibacteriales;f__Ignavibacteriaceae;g__Ignavibacterium;s__;
ASV_290	16	28	26	6	0	2	38	33	17	k__Bacteria;p__Chloroflexi;c__Anaerolineae;o__;f__;g__;s__;
ASV_291	19	26	18	18	29	15	15	25	34	k__Bacteria;p__Proteobacteria;c__Gammaproteobacteria;o__Burkholderiales;f__;g__;s__;
ASV_292	25	25	20	0	8	4	0	7	10	k__Bacteria;p__Acidobacteriota;c__Acidobacteriae;o__Acidobacteriales;f__;g__;s__;
ASV_293	33	26	20	6	12	9	47	33	14	k__Bacteria;p__Chloroflexi;c__;o__;f__;g__;s__;
ASV_294	27	26	24	8	3	3	28	30	53	k__Bacteria;p__Myxococcota;c__Myxococcia;o__Myxococcales;f__Myxococcaceae;g__;s__;
ASV_295	18	24	24	6	4	10	5	4	5	k__Bacteria;p__Gemmatimonadetes;c__unidentified_Gemmatimonadetes;o__Gemmatimonadales;f__Gemmatimonadaceae;g__Gemmatimonas;s__;
ASV_296	22	25	18	16	22	14	51	57	37	k__Bacteria;p__Proteobacteria;c__Alphaproteobacteria;o__Caulobacterales;f__Caulobacteraceae;g__;s__;
ASV_297	11	28	9	0	0	0	7	8	0	k__Bacteria;p__;c__;o__;f__;g__;s__;
ASV_298	41	27	60	41	30	26	92	45	47	k__Bacteria;p__Bacteroidota;c__Bacteroidia;o__Chitinophagales;f__Chitinophagaceae;g__;s__;
ASV_299	38	26	17	2	16	5	22	6	14	k__Bacteria;p__;c__;o__;f__;g__;s__;
ASV_300	34	27	17	3	0	2	4	2	0	k__Bacteria;p__Acidobacteriota;c__Blastocatellia;o__Blastocatellales;f__Blastocatellaceae;g__;s__;
ASV_301	18	25	39	2	3	5	25	11	15	k__Bacteria;p__;c__;o__;f__;g__;s__;
ASV_302	40	28	34	25	27	23	27	37	41	k__Bacteria;p__Gemmatimonadetes;c__unidentified_Gemmatimonadetes;o__Gemmatimonadales;f__Gemmatimonadaceae;g__;s__;
ASV_303	36	28	104	36	44	39	148	65	82	k__Bacteria;p__Verrucomicrobiota;c__Verrucomicrobiae;o__;f__;g__;s__;
ASV_304	20	28	20	0	0	0	0	1	0	k__Bacteria;p__Myxococcota;c__;o__;f__;g__;s__;
ASV_305	36	25	29	14	18	12	14	27	20	k__Bacteria;p__Acidobacteriota;c__Acidobacteriae;o__Acidobacteriales;f__;g__;s__;
ASV_306	16	23	5	0	0	0	0	2	0	k__Bacteria;p__unidentified_Bacteria;c__unidentified_Bacteria;o__Bdellovibrionales;f__Bdellovibrionaceae;g__Bdellovibrio;s__metagenome;
ASV_307	1	27	12	1	1	0	6	10	0	k__Bacteria;p__Acidobacteriota;c__Acidobacteriae;o__Bryobacterales;f__Bryobacteraceae;g__Bryobacter;s__;
ASV_308	20	27	24	6	2	3	5	4	2	k__Bacteria;p__Proteobacteria;c__Gammaproteobacteria;o__Xanthomonadales;f__Rhodanobacteraceae;g__;s__;
ASV_309	29	26	36	6	8	2	17	27	36	k__Bacteria;p__Proteobacteria;c__Gammaproteobacteria;o__Burkholderiales;f__;g__;s__;
ASV_310	20	27	22	72	101	97	70	99	89	k__Bacteria;p__Proteobacteria;c__Alphaproteobacteria;o__Rhizobiales;f__Rhizobiaceae;g__Mesorhizobium;s__Mesorhizobium_plurifarium;
ASV_311	15	21	11	61	21	28	26	26	31	k__Bacteria;p__Bacteroidota;c__Bacteroidia;o__Sphingobacteriales;f__;g__;s__;
ASV_312	11	27	104	90	143	96	184	76	99	k__Bacteria;p__Verrucomicrobiota;c__Verrucomicrobiae;o__;f__;g__;s__;
ASV_313	35	24	19	10	3	10	16	27	17	k__Bacteria;p__unidentified_Bacteria;c__unidentified_Bacteria;o__unidentified_Bacteria;f__Geobacteraceae;g__;s__;
ASV_314	16	25	29	1	6	0	5	1	10	k__Bacteria;p__Acidobacteriota;c__Acidobacteriae;o__Solibacterales;f__Solibacteraceae;g__;s__;
ASV_315	37	25	24	0	2	6	29	18	8	k__Bacteria;p__;c__;o__;f__;g__;s__;
ASV_316	34	26	19	10	16	14	20	19	11	k__Bacteria;p__;c__;o__;f__;g__;s__;
ASV_317	28	27	19	2	0	0	73	125	134	k__Bacteria;p__Proteobacteria;c__Gammaproteobacteria;o__Burkholderiales;f__;g__;s__;
ASV_318	18	24	14	23	20	17	28	19	22	k__Bacteria;p__Acidobacteriota;c__;o__;f__;g__;s__;
ASV_319	24	26	14	5	5	4	12	12	10	k__Bacteria;p__Myxococcota;c__unidentified_Myxococcota;o__unidentified_Myxococcota;f__Haliangiaceae;g__Haliangium;s__;
ASV_320	13	26	4	127	125	160	119	133	157	k__Bacteria;p__Proteobacteria;c__Alphaproteobacteria;o__unidentified_Alphaproteobacteria;f__Acetobacteraceae;g__;s__;
ASV_321	11	25	13	21	19	20	22	32	33	k__Bacteria;p__Acidobacteriota;c__;o__;f__;g__;s__;
ASV_322	26	26	40	23	25	8	16	41	29	k__Bacteria;p__Acidobacteriota;c__Vicinamibacteria;o__;f__;g__;s__;
ASV_323	47	24	39	13	7	21	22	36	17	k__Bacteria;p__Proteobacteria;c__Alphaproteobacteria;o__Micropepsales;f__Micropepsaceae;g__;s__;
ASV_324	21	23	29	5	0	0	0	0	2	k__Bacteria;p__Proteobacteria;c__Gammaproteobacteria;o__Burkholderiales;f__Gallionellaceae;g__Sideroxydans;s__;
ASV_325	17	25	15	10	9	25	23	18	26	k__Bacteria;p__Proteobacteria;c__Gammaproteobacteria;o__Xanthomonadales;f__Rhodanobacteraceae;g__;s__;
ASV_326	8	24	18	6	7	12	13	18	10	k__Bacteria;p__Proteobacteria;c__Gammaproteobacteria;o__Burkholderiales;f__;g__;s__;
ASV_327	67	25	41	20	13	16	71	22	20	k__Bacteria;p__Bacteroidota;c__Bacteroidia;o__Chitinophagales;f__Chitinophagaceae;g__;s__;
ASV_328	21	26	11	10	3	8	6	6	8	k__Bacteria;p__Nitrospirota;c__Thermodesulfovibrionia;o__;f__;g__;s__;
ASV_329	46	26	30	23	18	17	7	27	34	k__Bacteria;p__Myxococcota;c__unidentified_Myxococcota;o__unidentified_Myxococcota;f__Haliangiaceae;g__Haliangium;s__;
ASV_330	28	25	9	1098	1242	1111	90	102	145	k__Bacteria;p__Proteobacteria;c__Alphaproteobacteria;o__unidentified_Alphaproteobacteria;f__Azospirillaceae;g__Azospirillum;s__;
ASV_331	14	26	15	9	10	8	5	11	2	k__Bacteria;p__Myxococcota;c__unidentified_Myxococcota;o__unidentified_Myxococcota;f__Phaselicystidaceae;g__Phaselicystis;s__;
ASV_332	26	26	21	17	22	10	30	10	36	k__Bacteria;p__Myxococcota;c__;o__;f__;g__;s__;
ASV_333	6	24	4	5	0	0	9	3	13	k__Bacteria;p__Bacteroidota;c__Bacteroidia;o__Sphingobacteriales;f__Lentimicrobiaceae;g__;s__;
ASV_334	11	25	9	3	0	0	4	0	0	k__Bacteria;p__;c__;o__;f__;g__;s__;
ASV_335	30	23	53	0	1	3	14	4	14	k__Bacteria;p__Nitrospirota;c__Nitrospira;o__Nitrospirales;f__Nitrospiraceae;g__unidentified_Nitrospiraceae;s__Nitrospira_moscoviensis;
ASV_336	32	24	27	28	45	41	10	21	15	k__Bacteria;p__unidentified_Bacteria;c__unidentified_Bacteria;o__Syntrophorhabdales;f__Syntrophorhabdaceae;g__Syntrophorhabdus;s__;
ASV_337	22	23	25	20	7	5	19	28	24	k__Bacteria;p__Proteobacteria;c__Gammaproteobacteria;o__Burkholderiales;f__;g__;s__;
ASV_338	12	24	94	28	28	22	28	11	19	k__Bacteria;p__Verrucomicrobiota;c__Verrucomicrobiae;o__Chthoniobacterales;f__Chthoniobacteraceae;g__;s__;
ASV_339	24	25	22	2165	1797	1941	69	61	68	k__Bacteria;p__Proteobacteria;c__Gammaproteobacteria;o__Pseudomonadales;f__Pseudomonadaceae;g__Pseudomonas;s__Pseudomonas_putida;
ASV_340	22	22	24	13	2	11	17	16	19	k__Bacteria;p__Proteobacteria;c__Gammaproteobacteria;o__Burkholderiales;f__Nitrosomonadaceae;g__;s__;
ASV_341	18	25	12	8	6	6	9	8	11	k__Bacteria;p__Proteobacteria;c__Gammaproteobacteria;o__Burkholderiales;f__;g__;s__;
ASV_342	23	24	28	14	5	7	27	25	36	k__Bacteria;p__Proteobacteria;c__Gammaproteobacteria;o__Burkholderiales;f__;g__;s__;
ASV_343	13	21	10	2	9	17	0	8	0	k__Bacteria;p__Bacteroidota;c__Bacteroidia;o__Sphingobacteriales;f__;g__;s__;
ASV_344	18	25	26	9	16	6	15	22	24	k__Bacteria;p__Proteobacteria;c__Alphaproteobacteria;o__;f__;g__;s__;
ASV_345	12	24	26	9	12	13	26	48	41	k__Bacteria;p__Proteobacteria;c__Gammaproteobacteria;o__Burkholderiales;f__Comamonadaceae;g__Ramlibacter;s__;
ASV_346	13	23	13	61	63	53	45	68	63	k__Bacteria;p__Proteobacteria;c__Gammaproteobacteria;o__Burkholderiales;f__;g__;s__;
ASV_347	39	25	48	5	7	8	6	11	4	k__Bacteria;p__unidentified_Bacteria;c__unidentified_Bacteria;o__unidentified_Bacteria;f__Geobacteraceae;g__;s__;
ASV_348	14	23	13	8	4	0	17	6	12	k__Bacteria;p__Proteobacteria;c__Alphaproteobacteria;o__;f__;g__;s__;
ASV_349	14	24	17	5	4	3	42	9	27	k__Bacteria;p__Proteobacteria;c__Alphaproteobacteria;o__Caulobacterales;f__Caulobacteraceae;g__Phenylobacterium;s__;
ASV_350	34	24	19	0	2	0	0	2	0	k__Bacteria;p__Proteobacteria;c__Gammaproteobacteria;o__unidentified_Gammaproteobacteria;f__unidentified_Gammaproteobacteria;g__Aquicella;s__;
ASV_351	15	24	8	1	9	0	22	11	18	k__Bacteria;p__Proteobacteria;c__Gammaproteobacteria;o__Burkholderiales;f__Methylophilaceae;g__Methylophilus;s__;
ASV_352	37	24	9	5	0	5	0	4	4	k__Bacteria;p__Proteobacteria;c__Gammaproteobacteria;o__unidentified_Gammaproteobacteria;f__unidentified_Gammaproteobacteria;g__Acidibacter;s__;
ASV_353	17	24	17	12	7	13	11	18	39	k__Bacteria;p__;c__;o__;f__;g__;s__;
ASV_354	16	24	3	7	9	7	34	28	32	k__Bacteria;p__Myxococcota;c__Myxococcia;o__Myxococcales;f__Anaeromyxobacteraceae;g__Anaeromyxobacter;s__;
ASV_355	30	24	24	10	6	13	63	31	27	k__Bacteria;p__Proteobacteria;c__Alphaproteobacteria;o__Rhizobiales;f__Xanthobacteraceae;g__;s__;
ASV_356	43	22	28	75	71	82	46	81	78	k__Bacteria;p__Proteobacteria;c__Gammaproteobacteria;o__Burkholderiales;f__;g__;s__;
ASV_357	17	24	45	3	4	5	12	10	3	k__Bacteria;p__Acidobacteriota;c__Holophagae;o__;f__;g__;s__;
ASV_358	25	23	10	9	11	20	12	16	14	k__Bacteria;p__;c__;o__;f__;g__;s__;
ASV_359	37	24	34	154	107	112	8	7	15	k__Bacteria;p__Proteobacteria;c__Gammaproteobacteria;o__Burkholderiales;f__Sulfuricellaceae;g__;s__;
ASV_360	31	24	16	15	7	9	11	20	11	k__Bacteria;p__Nitrospirota;c__Thermodesulfovibrionia;o__;f__;g__;s__;
ASV_361	63	24	25	50	45	43	104	55	40	k__Bacteria;p__;c__;o__;f__;g__;s__;
ASV_362	18	22	37	11	13	9	15	12	10	k__Bacteria;p__Acidobacteriota;c__;o__;f__;g__;s__;
ASV_363	11	23	23	3	0	3	10	16	6	k__Bacteria;p__Proteobacteria;c__Gammaproteobacteria;o__Burkholderiales;f__Comamonadaceae;g__;s__;
ASV_364	19	23	11	37	33	40	27	53	57	k__Bacteria;p__Proteobacteria;c__Gammaproteobacteria;o__Burkholderiales;f__;g__;s__;
ASV_365	10	24	15	17	31	14	16	20	31	k__Bacteria;p__;c__;o__;f__;g__;s__;
ASV_366	23	23	12	17	17	23	22	24	30	k__Bacteria;p__Proteobacteria;c__Gammaproteobacteria;o__unidentified_Gammaproteobacteria;f__unidentified_Gammaproteobacteria;g__Acidibacter;s__;
ASV_367	44	22	20	0	2	7	17	28	26	k__Bacteria;p__Bacteroidota;c__Bacteroidia;o__Chitinophagales;f__Chitinophagaceae;g__Edaphobaculum;s__;
ASV_368	32	22	10	9	23	14	81	31	37	k__Bacteria;p__unidentified_Bacteria;c__unidentified_Bacteria;o__Bdellovibrionales;f__Bdellovibrionaceae;g__Bdellovibrio;s__;
ASV_369	28	22	33	41	25	33	17	33	25	k__Bacteria;p__;c__;o__;f__;g__;s__;
ASV_370	18	20	26	1	1	1	8	11	5	k__Bacteria;p__Acidobacteriota;c__Acidobacteriae;o__Bryobacterales;f__Bryobacteraceae;g__Bryobacter;s__metagenome;
ASV_371	32	22	26	46	29	38	29	46	37	k__Bacteria;p__Proteobacteria;c__Gammaproteobacteria;o__Burkholderiales;f__;g__;s__;
ASV_372	28	21	15	18	16	11	47	19	30	k__Bacteria;p__Chloroflexi;c__;o__;f__;g__;s__;
ASV_373	10	22	18	4	9	4	4	6	7	k__Bacteria;p__Acidobacteriota;c__Acidobacteriae;o__Acidobacteriales;f__;g__;s__;
ASV_374	12	22	10	17	7	9	66	36	43	k__Bacteria;p__Chloroflexi;c__Dehalococcoidia;o__;f__;g__;s__;
ASV_375	10	21	15	0	0	0	5	9	14	k__Bacteria;p__Proteobacteria;c__Gammaproteobacteria;o__Burkholderiales;f__Oxalobacteraceae;g__;s__;
ASV_376	13	20	19	1	3	2	3	0	0	k__Bacteria;p__Proteobacteria;c__Gammaproteobacteria;o__Burkholderiales;f__;g__;s__;
ASV_377	10	22	7	0	1	6	0	7	1	k__Bacteria;p__Acidobacteriota;c__Holophagae;o__;f__;g__;s__;
ASV_378	36	22	14	2	9	4	2	16	9	k__Bacteria;p__Acidobacteriota;c__Acidobacteriae;o__Solibacterales;f__Solibacteraceae;g__;s__;
ASV_379	24	23	11	17	20	5	21	14	15	k__Bacteria;p__Proteobacteria;c__Alphaproteobacteria;o__Rhizobiales;f__;g__;s__;
ASV_380	23	23	12	6	5	5	1	11	8	k__Bacteria;p__Acidobacteriota;c__Acidobacteriae;o__Bryobacterales;f__Bryobacteraceae;g__Bryobacter;s__;
ASV_381	11	18	35	139	123	166	64	74	55	k__Bacteria;p__Firmicutes;c__Clostridia;o__unidentified_Clostridia;f__Hungateiclostridiaceae;g__Ruminiclostridium;s__;
ASV_382	18	20	42	15	30	37	11	4	4	k__Bacteria;p__Proteobacteria;c__Gammaproteobacteria;o__Burkholderiales;f__Rhodocyclaceae;g__;s__;
ASV_383	27	19	16	4	3	3	2	5	2	k__Bacteria;p__;c__;o__;f__;g__;s__;
ASV_384	18	22	16	0	3	0	14	21	30	k__Bacteria;p__Proteobacteria;c__Gammaproteobacteria;o__unidentified_Gammaproteobacteria;f__unidentified_Gammaproteobacteria;g__Aquicella;s__;
ASV_385	16	23	8	0	0	3	11	12	16	k__Bacteria;p__;c__;o__;f__;g__;s__;
ASV_386	24	22	26	49	50	51	59	88	93	k__Bacteria;p__Proteobacteria;c__Gammaproteobacteria;o__Burkholderiales;f__;g__;s__;
ASV_387	12	22	20	3	0	0	13	0	11	k__Bacteria;p__Acidobacteriota;c__Acidobacteriae;o__Acidobacteriales;f__;g__;s__;
ASV_388	28	21	20	14	9	11	5	33	24	k__Bacteria;p__Proteobacteria;c__Gammaproteobacteria;o__unidentified_Gammaproteobacteria;f__Steroidobacteraceae;g__;s__;
ASV_389	20	21	15	1	0	0	0	1	0	k__Bacteria;p__Proteobacteria;c__Gammaproteobacteria;o__Burkholderiales;f__Rhodocyclaceae;g__Sulfuritalea;s__;
ASV_390	24	20	22	10	15	16	51	32	15	k__Bacteria;p__Chloroflexi;c__Anaerolineae;o__;f__;g__;s__;
ASV_391	15	22	8	0	2	0	2	2	10	k__Bacteria;p__Acidobacteriota;c__Acidobacteriae;o__Acidobacteriales;f__;g__;s__;
ASV_392	19	21	13	151	91	177	68	70	77	k__Bacteria;p__Bacteroidota;c__Bacteroidia;o__Sphingobacteriales;f__;g__;s__;
ASV_393	17	18	27	12	5	4	14	13	13	k__Bacteria;p__Acidobacteriota;c__Vicinamibacteria;o__Vicinamibacterales;f__;g__;s__;
ASV_394	2	22	25	11	12	16	0	0	0	k__Bacteria;p__Proteobacteria;c__Gammaproteobacteria;o__Burkholderiales;f__Rhodocyclaceae;g__;s__;
ASV_395	16	22	6	0	5	0	9	15	15	k__Bacteria;p__Myxococcota;c__;o__;f__;g__;s__;
ASV_396	22	22	16	10	18	5	9	13	12	k__Bacteria;p__Proteobacteria;c__Alphaproteobacteria;o__;f__;g__;s__;
ASV_397	19	16	18	7	3	3	12	20	20	k__Bacteria;p__Acidobacteriota;c__Acidobacteriae;o__;f__;g__;s__;
ASV_398	15	20	16	3	0	0	2	0	0	k__Bacteria;p__Bacteroidota;c__Bacteroidia;o__Sphingobacteriales;f__;g__;s__;
ASV_399	14	22	3	11	3	5	11	15	12	k__Bacteria;p__Gemmatimonadota;c__;o__;f__;g__;s__;
ASV_400	39	20	20	7	17	7	4	5	4	k__Bacteria;p__Acidobacteriota;c__Vicinamibacteria;o__Vicinamibacterales;f__;g__;s__;
ASV_401	9	21	23	12	45	21	213	65	86	k__Archaea;p__Crenarchaeota;c__;o__;f__;g__;s__;
ASV_402	10	19	23	3	6	7	9	8	25	k__Bacteria;p__;c__;o__;f__;g__;s__;
ASV_403	20	22	14	0	3	3	9	8	0	k__Bacteria;p__Chloroflexi;c__;o__;f__;g__;s__;
ASV_404	11	21	9	8	0	7	57	14	9	k__Bacteria;p__;c__;o__;f__;g__;s__;
ASV_405	14	20	4	0	0	0	0	0	0	k__Bacteria;p__Proteobacteria;c__Gammaproteobacteria;o__Burkholderiales;f__Oxalobacteraceae;g__Massilia;s__;
ASV_406	39	21	76	28	33	28	279	111	128	k__Archaea;p__Crenarchaeota;c__;o__;f__;g__;s__;
ASV_407	13	21	18	0	2	4	11	11	8	k__Bacteria;p__Acidobacteriota;c__Holophagae;o__;f__;g__;s__;
ASV_408	52	21	40	11	7	10	49	31	21	k__Bacteria;p__Chloroflexi;c__Anaerolineae;o__;f__;g__;s__;
ASV_409	12	21	10	3	0	0	2	2	2	k__Bacteria;p__Bacteroidota;c__Bacteroidia;o__Sphingobacteriales;f__;g__;s__;
ASV_410	20	18	6	6	0	5	1	17	16	k__Bacteria;p__;c__;o__;f__;g__;s__;
ASV_411	44	18	24	2	3	0	32	6	38	k__Bacteria;p__Acidobacteriota;c__Acidobacteriae;o__Acidobacteriales;f__;g__;s__;
ASV_412	30	21	31	12	18	12	105	16	36	k__Bacteria;p__Chloroflexi;c__;o__;f__;g__;s__;
ASV_413	18	19	9	9	8	10	10	20	14	k__Bacteria;p__Proteobacteria;c__Alphaproteobacteria;o__Rhizobiales;f__Beijerinckiaceae;g__Methylocystis;s__;
ASV_414	17	20	6	0	0	0	0	0	0	k__Bacteria;p__Actinobacteria;c__unidentified_Actinobacteria;o__Propionibacteriales;f__Nocardioidaceae;g__Nocardioides;s__;
ASV_415	21	21	26	16	27	23	15	37	15	k__Bacteria;p__Acidobacteriota;c__Vicinamibacteria;o__Vicinamibacterales;f__;g__;s__;
ASV_416	14	20	24	0	1	2	3	4	3	k__Bacteria;p__Nitrospirota;c__Nitrospira;o__Nitrospirales;f__Nitrospiraceae;g__;s__;
ASV_417	20	20	20	3	7	7	5	8	4	k__Bacteria;p__Acidobacteriota;c__Acidobacteriae;o__Acidobacteriales;f__;g__;s__;
ASV_418	12	21	4	0	0	0	0	0	0	k__Bacteria;p__Bacteroidota;c__Bacteroidia;o__Sphingobacteriales;f__;g__;s__;
ASV_419	18	20	20	0	0	0	12	2	0	k__Bacteria;p__;c__;o__;f__;g__;s__;
ASV_420	13	19	14	12	7	16	4	11	11	k__Bacteria;p__Acidobacteriota;c__Acidobacteriae;o__Acidobacteriales;f__;g__;s__;
ASV_421	16	19	7	0	3	3	13	4	7	k__Bacteria;p__Chloroflexi;c__Dehalococcoidia;o__unidentified_Dehalococcoidia;f__unidentified_Dehalococcoidia;g__unidentified_Dehalococcoidia;s__metagenome;
ASV_422	23	20	13	13	12	17	6	19	8	k__Bacteria;p__;c__;o__;f__;g__;s__;
ASV_423	11	21	13	4	3	4	6	10	13	k__Bacteria;p__;c__;o__;f__;g__;s__;
ASV_424	12	20	7	0	0	0	4	7	8	k__Bacteria;p__Proteobacteria;c__Gammaproteobacteria;o__Burkholderiales;f__;g__;s__;
ASV_425	15	19	8	9	19	9	13	17	13	k__Bacteria;p__Proteobacteria;c__Gammaproteobacteria;o__Burkholderiales;f__;g__;s__;
ASV_426	4	20	8	2	1	8	0	21	21	k__Bacteria;p__Proteobacteria;c__Alphaproteobacteria;o__Caulobacterales;f__Caulobacteraceae;g__Phenylobacterium;s__;
ASV_427	23	18	17	9	6	6	6	10	10	k__Bacteria;p__Acidobacteriota;c__Vicinamibacteria;o__Vicinamibacterales;f__;g__;s__;
ASV_428	23	19	3	2	1	8	0	7	7	k__Bacteria;p__Acidobacteriota;c__Acidobacteriae;o__Solibacterales;f__Solibacteraceae;g__;s__;
ASV_429	12	19	23	8	3	0	39	17	14	k__Bacteria;p__Proteobacteria;c__Alphaproteobacteria;o__Micropepsales;f__Micropepsaceae;g__unidentified_Micropepsaceae;s__metagenome;
ASV_430	8	18	8	6	11	11	5	9	19	k__Bacteria;p__Proteobacteria;c__Alphaproteobacteria;o__Rhizobiales;f__Hyphomicrobiaceae;g__Hyphomicrobium;s__;
ASV_431	6	20	10	3	13	14	10	18	7	k__Bacteria;p__unidentified_Bacteria;c__unidentified_Bacteria;o__unidentified_Bacteria;f__unidentified_Bacteria;g__unidentified_Bacteria;s__bacterium_enrichment_culture_clone_B30_2011;
ASV_432	12	19	47	50	45	39	42	12	20	k__Bacteria;p__Verrucomicrobiota;c__Verrucomicrobiae;o__Chthoniobacterales;f__Chthoniobacteraceae;g__;s__;
ASV_433	1	17	6	0	11	0	1	0	0	k__Bacteria;p__Gemmatimonadetes;c__unidentified_Gemmatimonadetes;o__Gemmatimonadales;f__Gemmatimonadaceae;g__;s__;
ASV_434	7	19	7	4	5	14	18	15	14	k__Bacteria;p__;c__;o__;f__;g__;s__;
ASV_435	22	19	7	5	3	0	2	24	21	k__Bacteria;p__Kryptonia;c__;o__;f__;g__;s__;
ASV_436	25	17	28	47	52	54	11	30	54	k__Bacteria;p__Acidobacteriota;c__;o__;f__;g__;s__;
ASV_437	13	20	15	1	4	0	4	5	3	k__Bacteria;p__Proteobacteria;c__Gammaproteobacteria;o__Xanthomonadales;f__Xanthomonadaceae;g__Lysobacter;s__;
ASV_438	6	19	21	11	12	10	21	13	11	k__Bacteria;p__Proteobacteria;c__Alphaproteobacteria;o__unidentified_Alphaproteobacteria;f__Reyranellaceae;g__Reyranella;s__;
ASV_439	26	20	5	8	3	0	15	4	6	k__Bacteria;p__;c__;o__;f__;g__;s__;
ASV_440	46	19	20	0	4	0	11	18	22	k__Bacteria;p__unidentified_Bacteria;c__unidentified_Bacteria;o__Bdellovibrionales;f__Bdellovibrionaceae;g__Bdellovibrio;s__Bdellovibrionales_bacterium_RIFCSPHIGHO2_01_FULL_40_29;
ASV_441	7	20	7	0	0	0	0	0	3	k__Bacteria;p__Proteobacteria;c__Gammaproteobacteria;o__Burkholderiales;f__Nitrosomonadaceae;g__;s__;
ASV_442	16	19	3	1	0	0	10	6	5	k__Bacteria;p__Actinobacteriota;c__Acidimicrobiia;o__unidentified_Acidimicrobiia;f__Ilumatobacteraceae;g__unidentified_Ilumatobacteraceae;s__metagenome;
ASV_443	10	18	0	7	6	6	5	14	4	k__Bacteria;p__Acidobacteriota;c__Acidobacteriae;o__Acidobacteriales;f__;g__;s__;
ASV_444	26	18	33	28	28	20	51	62	65	k__Bacteria;p__Proteobacteria;c__Gammaproteobacteria;o__Burkholderiales;f__;g__;s__;
ASV_445	21	18	19	0	0	0	0	0	0	k__Bacteria;p__Bacteroidota;c__Bacteroidia;o__Sphingobacteriales;f__;g__;s__;
ASV_446	16	17	9	4	2	6	8	6	11	k__Bacteria;p__Proteobacteria;c__Gammaproteobacteria;o__Burkholderiales;f__;g__;s__;
ASV_447	10	17	12	21	30	50	243	149	100	k__Archaea;p__Crenarchaeota;c__;o__;f__;g__;s__;
ASV_448	9	19	2	6	0	0	2	3	7	k__Bacteria;p__Acidobacteriota;c__;o__;f__;g__;s__;
ASV_449	14	16	6	13	3	11	15	28	30	k__Bacteria;p__Proteobacteria;c__Alphaproteobacteria;o__Rhizobiales;f__Xanthobacteraceae;g__Pseudolabrys;s__;
ASV_450	6	19	13	3	11	8	27	29	24	k__Bacteria;p__Myxococcota;c__unidentified_Myxococcota;o__unidentified_Myxococcota;f__Haliangiaceae;g__Haliangium;s__;
ASV_451	14	17	17	7	2	8	5	9	15	k__Bacteria;p__Proteobacteria;c__Gammaproteobacteria;o__unidentified_Gammaproteobacteria;f__unidentified_Gammaproteobacteria;g__Acidibacter;s__;
ASV_452	12	19	20	55	56	56	48	70	75	k__Bacteria;p__Proteobacteria;c__Gammaproteobacteria;o__Burkholderiales;f__;g__;s__;
ASV_453	39	19	4	11	5	8	13	31	17	k__Bacteria;p__Bacteroidota;c__Ignavibacteria;o__Ignavibacteriales;f__Ignavibacteriaceae;g__Ignavibacterium;s__;
ASV_454	17	18	12	7	1	0	0	0	0	k__Bacteria;p__Proteobacteria;c__Gammaproteobacteria;o__Burkholderiales;f__Comamonadaceae;g__;s__;
ASV_455	25	19	15	0	0	2	8	1	4	k__Bacteria;p__Myxococcota;c__unidentified_Myxococcota;o__unidentified_Myxococcota;f__Phaselicystidaceae;g__Phaselicystis;s__;
ASV_456	23	19	15	6	3	4	28	20	15	k__Bacteria;p__;c__;o__;f__;g__;s__;
ASV_457	32	19	17	56	57	27	74	26	36	k__Bacteria;p__Bacteroidota;c__Bacteroidia;o__Chitinophagales;f__Chitinophagaceae;g__;s__;
ASV_458	21	19	8	0	0	3	0	0	0	k__Bacteria;p__unidentified_Bacteria;c__Oligoflexia;o__Oligoflexales;f__Oligoflexaceae;g__;s__;
ASV_459	6	19	22	0	0	0	16	26	12	k__Bacteria;p__Bacteroidota;c__Bacteroidia;o__Sphingobacteriales;f__;g__;s__;
ASV_460	8	18	8	14	13	8	18	19	6	k__Bacteria;p__Actinobacteriota;c__Acidimicrobiia;o__;f__;g__;s__;
ASV_461	19	17	17	5	10	9	13	24	25	k__Bacteria;p__Acidobacteriota;c__Acidobacteriae;o__Acidobacteriales;f__unidentified_Acidobacteriales;g__Edaphobacter;s__;
ASV_462	25	18	18	25	26	41	10	12	25	k__Bacteria;p__Bacteroidota;c__Bacteroidia;o__Bacteroidales;f__Prolixibacteraceae;g__;s__;
ASV_463	4	18	5	2	2	0	0	0	2	k__Bacteria;p__Acidobacteriota;c__Vicinamibacteria;o__Vicinamibacterales;f__Vicinamibacteraceae;g__;s__;
ASV_464	5	17	14	5	9	4	13	4	7	k__Bacteria;p__Acidobacteriota;c__Vicinamibacteria;o__;f__;g__;s__;
ASV_465	6	16	16	4	1	3	2	24	17	k__Bacteria;p__Acidobacteriota;c__;o__;f__;g__;s__;
ASV_466	25	17	34	2	0	0	0	0	0	k__Bacteria;p__Proteobacteria;c__Gammaproteobacteria;o__Burkholderiales;f__;g__;s__;
ASV_467	25	17	63	26	41	34	49	13	12	k__Bacteria;p__Verrucomicrobiota;c__Verrucomicrobiae;o__Chthoniobacterales;f__Chthoniobacteraceae;g__;s__;
ASV_468	0	16	0	0	0	0	2	3	3	k__Bacteria;p__;c__;o__;f__;g__;s__;
ASV_469	24	17	16	121	129	105	29	80	85	k__Bacteria;p__Proteobacteria;c__Gammaproteobacteria;o__Xanthomonadales;f__Xanthomonadaceae;g__Lysobacter;s__;
ASV_470	13	18	10	4	11	18	13	29	12	k__Bacteria;p__Acidobacteriota;c__;o__;f__;g__;s__;
ASV_471	8	17	24	5	0	2	13	28	38	k__Bacteria;p__Proteobacteria;c__Gammaproteobacteria;o__Burkholderiales;f__Comamonadaceae;g__;s__;
ASV_472	12	16	11	6	5	4	24	29	26	k__Bacteria;p__Gemmatimonadetes;c__unidentified_Gemmatimonadetes;o__Gemmatimonadales;f__Gemmatimonadaceae;g__Gemmatimonas;s__;
ASV_473	7	16	5	0	2	0	9	2	1	k__Bacteria;p__Acidobacteriota;c__Acidobacteriae;o__Solibacterales;f__Solibacteraceae;g__;s__;
ASV_474	13	18	19	30	29	21	59	19	20	k__Bacteria;p__Chloroflexi;c__;o__;f__;g__;s__;
ASV_475	6	17	18	9	16	15	70	65	55	k__Bacteria;p__Proteobacteria;c__Gammaproteobacteria;o__unidentified_Gammaproteobacteria;f__Steroidobacteraceae;g__;s__;
ASV_476	19	17	17	5	5	1	5	4	6	k__Bacteria;p__Acidobacteriota;c__Thermoanaerobaculia;o__Thermoanaerobaculales;f__Thermoanaerobaculaceae;g__;s__;
ASV_477	8	16	7	0	0	0	5	3	5	k__Bacteria;p__Acidobacteriota;c__Acidobacteriae;o__Solibacterales;f__Solibacteraceae;g__;s__;
ASV_478	13	17	2	7	16	15	3	1	8	k__Bacteria;p__Acidobacteriota;c__Acidobacteriae;o__Solibacterales;f__Solibacteraceae;g__;s__;
ASV_479	30	16	45	12	35	11	8	12	9	k__Bacteria;p__Acidobacteriota;c__Blastocatellia;o__;f__;g__;s__;
ASV_480	28	16	18	4	9	8	12	20	22	k__Bacteria;p__;c__;o__;f__;g__;s__;
ASV_481	18	17	8	10	11	6	2	6	11	k__Bacteria;p__Firmicutes;c__Clostridia;o__Clostridiales;f__Clostridiaceae;g__;s__;
ASV_482	21	18	19	16	17	9	22	15	19	k__Bacteria;p__Proteobacteria;c__Alphaproteobacteria;o__Caulobacterales;f__Hyphomonadaceae;g__unidentified_Hyphomonadaceae;s__metagenome;
ASV_483	9	18	0	12	4	3	4	8	3	k__Bacteria;p__unidentified_Bacteria;c__unidentified_Bacteria;o__unidentified_Bacteria;f__unidentified_Bacteria;g__unidentified_Bacteria;s__Deltaproteobacteria_bacterium_CSP1_8;
ASV_484	24	16	14	7	12	11	46	72	72	k__Bacteria;p__Proteobacteria;c__Gammaproteobacteria;o__Burkholderiales;f__Burkholderiaceae;g__Cupriavidus;s__;
ASV_485	13	17	13	8	7	3	5	0	6	k__Bacteria;p__Nitrospirota;c__Thermodesulfovibrionia;o__;f__;g__;s__;
ASV_486	17	15	19	2	0	4	12	8	9	k__Bacteria;p__unidentified_Bacteria;c__unidentified_Bacteria;o__unidentified_Bacteria;f__unidentified_Bacteria;g__unidentified_Bacteria;s__Candidatus_Saccharibacteria_bacterium_RAAC3_TM7_1;
ASV_487	26	18	36	59	40	46	70	25	32	k__Bacteria;p__Bacteroidota;c__Bacteroidia;o__Chitinophagales;f__Chitinophagaceae;g__Flavisolibacter;s__;
ASV_488	15	16	11	2	2	0	0	0	0	k__Bacteria;p__Acidobacteriota;c__Holophagae;o__Holophagales;f__Holophagaceae;g__;s__;
ASV_489	22	17	9	7	14	6	20	19	14	k__Bacteria;p__Proteobacteria;c__Gammaproteobacteria;o__;f__;g__;s__;
ASV_490	28	17	26	1	1	0	35	35	14	k__Archaea;p__;c__;o__;f__;g__;s__;
ASV_491	19	17	26	0	5	5	4	5	8	k__Bacteria;p__Acidobacteriota;c__Acidobacteriae;o__Acidobacteriales;f__;g__;s__;
ASV_492	20	16	27	15	11	15	9	13	12	k__Bacteria;p__Acidobacteriota;c__Vicinamibacteria;o__Vicinamibacterales;f__;g__;s__;
ASV_493	25	16	34	11	15	13	13	14	28	k__Bacteria;p__Methylomirabilota;c__;o__;f__;g__;s__;
ASV_494	6	16	6	0	0	0	3	13	20	k__Bacteria;p__Proteobacteria;c__Gammaproteobacteria;o__Burkholderiales;f__;g__;s__;
ASV_495	0	16	11	4	3	4	5	11	16	k__Bacteria;p__Myxococcota;c__Myxococcia;o__Myxococcales;f__Myxococcaceae;g__unidentified_Myxococcaceae;s__metagenome;
ASV_496	6	16	10	10	16	12	43	54	54	k__Bacteria;p__Proteobacteria;c__Gammaproteobacteria;o__Burkholderiales;f__Burkholderiaceae;g__Lautropia;s__;
ASV_497	11	16	13	23	27	31	33	45	47	k__Bacteria;p__Proteobacteria;c__Gammaproteobacteria;o__Burkholderiales;f__;g__;s__;
ASV_498	40	17	32	12	4	3	19	22	10	k__Bacteria;p__Acidobacteriota;c__Blastocatellia;o__Blastocatellales;f__Blastocatellaceae;g__;s__;
ASV_499	23	17	6	5	18	12	12	31	26	k__Bacteria;p__Proteobacteria;c__Alphaproteobacteria;o__Micropepsales;f__Micropepsaceae;g__unidentified_Micropepsaceae;s__metagenome;
ASV_500	16	16	12	0	9	0	15	6	14	k__Bacteria;p__Gemmatimonadota;c__;o__;f__;g__;s__;
ASV_501	13	17	25	0	0	0	5	9	6	k__Bacteria;p__Proteobacteria;c__Gammaproteobacteria;o__Burkholderiales;f__Comamonadaceae;g__Methylibium;s__;
ASV_502	14	17	17	9	4	0	11	22	13	k__Bacteria;p__Acidobacteriota;c__Blastocatellia;o__;f__;g__;s__;
ASV_503	16	16	2	13	14	25	11	8	10	k__Bacteria;p__Proteobacteria;c__Alphaproteobacteria;o__Rhizobiales;f__Xanthobacteraceae;g__;s__;
ASV_504	4	15	16	0	0	0	0	0	0	k__Bacteria;p__Proteobacteria;c__Gammaproteobacteria;o__;f__;g__;s__;
ASV_505	13	15	22	21	20	10	14	30	23	k__Bacteria;p__Proteobacteria;c__Gammaproteobacteria;o__unidentified_Gammaproteobacteria;f__Steroidobacteraceae;g__;s__;
ASV_506	22	16	16	0	0	0	17	19	45	k__Bacteria;p__Bacteroidota;c__Bacteroidia;o__Chitinophagales;f__Chitinophagaceae;g__Edaphobaculum;s__;
ASV_507	16	17	15	3	12	16	27	15	27	k__Bacteria;p__Acidobacteriota;c__;o__;f__;g__;s__;
ASV_508	10	17	27	3	8	0	6	13	12	k__Bacteria;p__Acidobacteriota;c__Acidobacteriae;o__Acidobacteriales;f__;g__;s__;
ASV_509	25	17	16	21	16	3	4	29	28	k__Bacteria;p__Proteobacteria;c__Alphaproteobacteria;o__;f__;g__;s__;
ASV_510	21	16	33	38	55	45	22	17	29	k__Bacteria;p__;c__;o__;f__;g__;s__;
ASV_511	15	16	9	0	0	2	45	11	17	k__Bacteria;p__;c__;o__;f__;g__;s__;
ASV_512	8	16	19	3	2	9	6	20	9	k__Bacteria;p__Acidobacteriota;c__Acidobacteriae;o__Acidobacteriales;f__;g__;s__;
ASV_513	4	16	14	1	1	1	12	14	21	k__Bacteria;p__Acidobacteriota;c__Acidobacteriae;o__Solibacterales;f__Solibacteraceae;g__;s__;
ASV_514	9	14	6	17	18	19	29	29	30	k__Bacteria;p__Proteobacteria;c__Gammaproteobacteria;o__Burkholderiales;f__;g__;s__;
ASV_515	14	16	17	2	5	0	4	2	5	k__Bacteria;p__;c__;o__;f__;g__;s__;
ASV_516	37	16	24	11	4	13	21	21	3	k__Bacteria;p__;c__;o__;f__;g__;s__;
ASV_517	3	13	5	22	17	16	9	16	12	k__Bacteria;p__Nitrospirota;c__Thermodesulfovibrionia;o__;f__;g__;s__;
ASV_518	16	15	12	4	4	3	0	12	17	k__Bacteria;p__Myxococcota;c__Myxococcia;o__Myxococcales;f__Myxococcaceae;g__;s__;
ASV_519	9	15	0	13	16	4	10	2	9	k__Bacteria;p__Proteobacteria;c__Gammaproteobacteria;o__Burkholderiales;f__;g__;s__;
ASV_520	19	15	9	1	1	5	7	2	5	k__Bacteria;p__Acidobacteriota;c__Holophagae;o__;f__;g__;s__;
ASV_521	13	16	11	1	0	0	5	5	0	k__Bacteria;p__Proteobacteria;c__Alphaproteobacteria;o__;f__;g__;s__;
ASV_522	9	15	10	0	0	0	10	4	3	k__Bacteria;p__Proteobacteria;c__Gammaproteobacteria;o__Pseudomonadales;f__Pseudomonadaceae;g__Pseudomonas;s__;
ASV_523	43	15	26	16	13	10	22	39	45	k__Bacteria;p__Proteobacteria;c__Gammaproteobacteria;o__Burkholderiales;f__;g__;s__;
ASV_524	12	16	12	0	4	8	14	16	1	k__Bacteria;p__Proteobacteria;c__Alphaproteobacteria;o__Rhodospirillales;f__Rhodospirillaceae;g__unidentified_Rhodospirillaceae;s__metagenome;
ASV_525	8	15	4	3	4	0	5	9	11	k__Bacteria;p__;c__;o__;f__;g__;s__;
ASV_526	11	16	13	9	13	2	10	13	5	k__Bacteria;p__Actinobacteriota;c__Thermoleophilia;o__Solirubrobacterales;f__;g__;s__;
ASV_527	6	14	12	17	16	5	35	11	1	k__Bacteria;p__Chloroflexi;c__unidentified_Chloroflexi;o__unidentified_Chloroflexi;f__unidentified_Chloroflexi;g__unidentified_Chloroflexi;s__Chloroflexi_bacterium_OLB14;
ASV_528	7	16	12	15	21	24	34	36	20	k__Bacteria;p__Proteobacteria;c__Alphaproteobacteria;o__unidentified_Alphaproteobacteria;f__unidentified_Alphaproteobacteria;g__unidentified_Alphaproteobacteria;s__Rhodospirillaceae_bacterium;
ASV_529	9	16	8	2	4	1	2	5	1	k__Bacteria;p__Acidobacteriota;c__Acidobacteriae;o__Acidobacteriales;f__;g__;s__;
ASV_530	13	15	14	11	18	16	8	24	14	k__Bacteria;p__Actinobacteriota;c__Acidimicrobiia;o__unidentified_Acidimicrobiia;f__Iamiaceae;g__Iamia;s__metagenome;
ASV_531	10	16	13	2	13	6	1	0	0	k__Bacteria;p__Proteobacteria;c__Gammaproteobacteria;o__Burkholderiales;f__Comamonadaceae;g__Hydrogenophaga;s__;
ASV_532	11	15	11	0	0	2	7	9	7	k__Bacteria;p__Acidobacteriota;c__Acidobacteriae;o__Acidobacteriales;f__;g__;s__;
ASV_533	8	14	9	22	6	16	545	630	668	k__Bacteria;p__Bacteroidota;c__Bacteroidia;o__Sphingobacteriales;f__;g__;s__;
ASV_534	19	16	13	5	4	2	9	10	6	k__Bacteria;p__Nitrospirota;c__Thermodesulfovibrionia;o__;f__;g__;s__;
ASV_535	12	15	10	5	14	5	4	15	8	k__Bacteria;p__unidentified_Bacteria;c__unidentified_Bacteria;o__Desulfobacterales;f__;g__;s__;
ASV_536	5	14	17	3	9	9	4	4	14	k__Bacteria;p__Proteobacteria;c__Alphaproteobacteria;o__Rhizobiales;f__unidentified_Rhizobiales;g__Methyloceanibacter;s__;
ASV_537	17	14	18	1	0	0	3	0	2	k__Bacteria;p__;c__;o__;f__;g__;s__;
ASV_538	18	13	12	109	130	117	28	50	45	k__Bacteria;p__Proteobacteria;c__Gammaproteobacteria;o__Burkholderiales;f__Oxalobacteraceae;g__;s__;
ASV_539	9	15	4	0	0	0	19	3	0	k__Bacteria;p__unidentified_Bacteria;c__unidentified_Bacteria;o__unidentified_Bacteria;f__Geobacteraceae;g__Citrifermentans;s__;
ASV_540	15	12	8	5	8	8	6	3	5	k__Bacteria;p__Proteobacteria;c__Gammaproteobacteria;o__Burkholderiales;f__;g__;s__;
ASV_541	13	15	18	3	2	0	4	10	4	k__Bacteria;p__Acidobacteriota;c__Vicinamibacteria;o__Vicinamibacterales;f__;g__;s__;
ASV_542	4	15	1	0	0	0	0	0	0	k__Bacteria;p__Nitrospirota;c__Thermodesulfovibrionia;o__;f__;g__;s__;
ASV_543	19	15	14	10	7	5	5	0	2	k__Bacteria;p__Acidobacteriota;c__Blastocatellia;o__;f__;g__;s__;
ASV_544	13	14	2	47	15	29	38	25	17	k__Bacteria;p__unidentified_Bacteria;c__unidentified_Bacteria;o__Bdellovibrionales;f__Bdellovibrionaceae;g__Bdellovibrio;s__;
ASV_545	15	13	13	1	0	1	5	5	6	k__Bacteria;p__Actinobacteriota;c__Thermoleophilia;o__;f__;g__;s__;
ASV_546	7	14	11	3	6	3	11	11	16	k__Bacteria;p__;c__;o__;f__;g__;s__;
ASV_547	21	14	24	11	16	11	3	2	0	k__Bacteria;p__Bacteroidota;c__Bacteroidia;o__Sphingobacteriales;f__;g__;s__;
ASV_548	12	14	13	0	0	0	0	3	0	k__Bacteria;p__Parcubacteria;c__;o__;f__;g__;s__;
ASV_549	18	15	14	9	7	13	19	19	13	k__Bacteria;p__Gemmatimonadetes;c__unidentified_Gemmatimonadetes;o__Gemmatimonadales;f__Gemmatimonadaceae;g__;s__;
ASV_550	9	14	5	1	0	0	0	1	3	k__Bacteria;p__Myxococcota;c__;o__;f__;g__;s__;
ASV_551	22	14	23	4	8	0	9	5	6	k__Bacteria;p__Acidobacteriota;c__Acidobacteriae;o__;f__;g__;s__;
ASV_552	12	14	12	0	3	5	11	14	22	k__Bacteria;p__Myxococcota;c__unidentified_Myxococcota;o__unidentified_Myxococcota;f__Polyangiaceae;g__Pajaroellobacter;s__;
ASV_553	10	12	21	8	14	21	21	10	14	k__Bacteria;p__Acidobacteriota;c__Vicinamibacteria;o__Vicinamibacterales;f__;g__;s__;
ASV_554	24	14	26	0	0	0	0	4	0	k__Archaea;p__Crenarchaeota;c__Nitrososphaeria;o__;f__;g__;s__;
ASV_555	25	14	19	17	0	3	10	29	7	k__Bacteria;p__Proteobacteria;c__Gammaproteobacteria;o__Burkholderiales;f__Oxalobacteraceae;g__Massilia;s__;
ASV_556	3	14	10	7	0	2	6	8	5	k__Bacteria;p__Proteobacteria;c__Alphaproteobacteria;o__Rhizobiales;f__;g__;s__;
ASV_557	3	13	4	0	6	0	0	0	3	k__Bacteria;p__Acidobacteriota;c__Acidobacteriae;o__Acidobacteriales;f__;g__;s__;
ASV_558	22	14	11	3	3	12	33	35	20	k__Bacteria;p__unidentified_Bacteria;c__unidentified_Bacteria;o__Bdellovibrionales;f__Bdellovibrionaceae;g__Bdellovibrio;s__;
ASV_559	10	14	10	2	1	6	2	11	7	k__Bacteria;p__Acidobacteriota;c__Holophagae;o__;f__;g__;s__;
ASV_560	17	14	4	12	27	33	14	0	0	k__Bacteria;p__Proteobacteria;c__Alphaproteobacteria;o__Caulobacterales;f__Caulobacteraceae;g__Phenylobacterium;s__metagenome;
ASV_561	12	15	11	11	7	5	2	3	26	k__Bacteria;p__;c__;o__;f__;g__;s__;
ASV_562	21	14	4	4	11	12	16	6	2	k__Bacteria;p__Bacteroidota;c__Ignavibacteria;o__;f__;g__;s__;
ASV_563	12	15	8	5	7	7	0	7	7	k__Bacteria;p__Acidobacteriota;c__Holophagae;o__;f__;g__;s__;
ASV_564	10	14	3	4	2	2	13	6	3	k__Bacteria;p__Chloroflexi;c__Dehalococcoidia;o__unidentified_Dehalococcoidia;f__unidentified_Dehalococcoidia;g__unidentified_Dehalococcoidia;s__metagenome;
ASV_565	12	15	8	35	32	39	4	25	31	k__Bacteria;p__Acidobacteriota;c__;o__;f__;g__;s__;
ASV_566	8	15	10	8	5	4	7	11	7	k__Bacteria;p__;c__;o__;f__;g__;s__;
ASV_567	10	15	10	12	6	18	11	13	20	k__Bacteria;p__;c__;o__;f__;g__;s__;
ASV_568	10	15	14	16	8	16	4	12	9	k__Bacteria;p__Nitrospirota;c__Thermodesulfovibrionia;o__;f__;g__;s__;
ASV_569	16	14	10	10	2	6	17	19	21	k__Bacteria;p__Myxococcota;c__;o__;f__;g__;s__;
ASV_570	17	14	7	0	0	0	6	3	6	k__Bacteria;p__Bacteroidota;c__Bacteroidia;o__Sphingobacteriales;f__;g__;s__;
ASV_571	10	14	9	5	8	8	15	21	23	k__Bacteria;p__Proteobacteria;c__Alphaproteobacteria;o__Rhizobiales;f__;g__;s__;
ASV_572	21	14	13	2	4	6	0	6	8	k__Bacteria;p__Proteobacteria;c__Gammaproteobacteria;o__Methylococcales;f__unidentified_Methylococcales;g__Methylomicrobium;s__;
ASV_573	4	15	21	5	6	13	12	0	2	k__Bacteria;p__Chloroflexi;c__Anaerolineae;o__;f__;g__;s__;
ASV_574	10	14	18	7	2	6	12	0	4	k__Bacteria;p__Nitrospirota;c__Thermodesulfovibrionia;o__;f__;g__;s__;
ASV_575	19	13	21	2	6	6	5	22	10	k__Bacteria;p__Proteobacteria;c__Gammaproteobacteria;o__unidentified_Gammaproteobacteria;f__unidentified_Gammaproteobacteria;g__Acidibacter;s__;
ASV_576	9	14	19	4	5	0	7	9	0	k__Bacteria;p__Acidobacteriota;c__Acidobacteriae;o__Acidobacteriales;f__;g__;s__;
ASV_577	3	14	6	0	0	3	2	3	3	k__Bacteria;p__Proteobacteria;c__Gammaproteobacteria;o__Burkholderiales;f__;g__;s__;
ASV_578	14	14	18	0	0	0	0	0	0	k__Bacteria;p__Bacteroidota;c__Bacteroidia;o__Chitinophagales;f__Chitinophagaceae;g__Edaphobaculum;s__metagenome;
ASV_579	32	12	22	4	7	4	9	7	3	k__Bacteria;p__Acidobacteriota;c__Blastocatellia;o__;f__;g__;s__;
ASV_580	5	12	25	3	2	0	5	6	2	k__Bacteria;p__Proteobacteria;c__Gammaproteobacteria;o__Xanthomonadales;f__Rhodanobacteraceae;g__;s__;
ASV_581	6	13	17	8	16	8	21	26	23	k__Bacteria;p__Proteobacteria;c__Gammaproteobacteria;o__Burkholderiales;f__;g__;s__;
ASV_582	2	14	5	8	11	6	6	0	5	k__Bacteria;p__Nitrospirota;c__Thermodesulfovibrionia;o__;f__;g__;s__;
ASV_583	15	14	15	21	26	39	29	37	30	k__Bacteria;p__Proteobacteria;c__Gammaproteobacteria;o__Burkholderiales;f__;g__;s__;
ASV_584	9	14	3	8	16	12	3	1	1	k__Bacteria;p__Acidobacteriota;c__Acidobacteriae;o__Solibacterales;f__Solibacteraceae;g__;s__;
ASV_585	28	13	8	5	0	2	4	8	16	k__Bacteria;p__Bacteroidota;c__Ignavibacteria;o__Ignavibacteriales;f__;g__;s__;
ASV_586	33	14	25	40	52	31	219	101	71	k__Archaea;p__Crenarchaeota;c__;o__;f__;g__;s__;
ASV_587	21	13	12	1	0	0	0	2	3	k__Bacteria;p__Acidobacteriota;c__Holophagae;o__;f__;g__;s__;
ASV_588	7	14	9	0	2	6	5	9	4	k__Bacteria;p__Acidobacteriota;c__;o__;f__;g__;s__;
ASV_589	21	13	11	0	0	0	7	24	6	k__Bacteria;p__Myxococcota;c__Myxococcia;o__Myxococcales;f__Myxococcaceae;g__;s__;
ASV_590	23	14	38	11	33	28	6	22	26	k__Bacteria;p__Chloroflexi;c__Anaerolineae;o__;f__;g__;s__;
ASV_591	0	13	14	0	0	3	7	29	7	k__Bacteria;p__Proteobacteria;c__Gammaproteobacteria;o__Burkholderiales;f__Comamonadaceae;g__;s__;
ASV_592	16	13	9	12	9	8	14	27	37	k__Bacteria;p__Proteobacteria;c__Gammaproteobacteria;o__Xanthomonadales;f__Rhodanobacteraceae;g__;s__;
ASV_593	7	14	5	2	3	0	15	11	12	k__Bacteria;p__Gemmatimonadota;c__;o__;f__;g__;s__;
ASV_594	12	14	20	2	3	4	3	7	6	k__Bacteria;p__Acidobacteriota;c__Acidobacteriae;o__;f__;g__;s__;
ASV_595	5	14	11	0	0	0	2	0	0	k__Bacteria;p__Actinobacteria;c__unidentified_Actinobacteria;o__Frankiales;f__;g__;s__;
ASV_596	2	12	6	0	0	0	2	12	0	k__Bacteria;p__Proteobacteria;c__Gammaproteobacteria;o__Burkholderiales;f__;g__;s__;
ASV_597	22	14	4	7	9	13	0	10	0	k__Bacteria;p__Proteobacteria;c__Gammaproteobacteria;o__Burkholderiales;f__;g__;s__;
ASV_598	4	11	10	3	9	4	11	13	10	k__Bacteria;p__Actinobacteriota;c__Acidimicrobiia;o__;f__;g__;s__;
ASV_599	2	11	12	3	1	0	4	0	9	k__Bacteria;p__Acidobacteriota;c__Vicinamibacteria;o__Vicinamibacterales;f__;g__;s__;
ASV_600	19	14	10	0	0	0	0	0	0	k__Bacteria;p__unidentified_Bacteria;c__Oligoflexia;o__;f__;g__;s__;
ASV_601	15	13	25	50	31	20	31	15	13	k__Bacteria;p__Bacteroidota;c__Bacteroidia;o__Chitinophagales;f__Chitinophagaceae;g__Niastella;s__;
ASV_602	13	14	8	0	0	2	0	0	0	k__Bacteria;p__Proteobacteria;c__Gammaproteobacteria;o__Burkholderiales;f__;g__;s__;
ASV_603	11	14	10	3	4	2	11	5	5	k__Bacteria;p__Proteobacteria;c__Alphaproteobacteria;o__;f__;g__;s__;
ASV_604	17	12	12	3	3	2	2	4	7	k__Bacteria;p__Actinobacteriota;c__Thermoleophilia;o__Gaiellales;f__;g__;s__;
ASV_605	9	14	7	0	0	5	3	8	3	k__Bacteria;p__Proteobacteria;c__Gammaproteobacteria;o__Burkholderiales;f__;g__;s__;
ASV_606	8	14	8	0	0	0	0	0	0	k__Bacteria;p__Proteobacteria;c__Gammaproteobacteria;o__Xanthomonadales;f__Rhodanobacteraceae;g__Dyella;s__;
ASV_607	17	14	18	0	3	0	104	113	138	k__Bacteria;p__Proteobacteria;c__Gammaproteobacteria;o__Burkholderiales;f__;g__;s__;
ASV_608	10	13	2	0	2	2	3	2	8	k__Bacteria;p__unidentified_Bacteria;c__Oligoflexia;o__;f__;g__;s__;
ASV_609	3	14	12	4	5	4	13	19	23	k__Bacteria;p__Proteobacteria;c__Gammaproteobacteria;o__Burkholderiales;f__;g__;s__;
ASV_610	7	14	10	1174	1273	1117	97	145	142	k__Bacteria;p__Proteobacteria;c__Alphaproteobacteria;o__Sphingomonadales;f__Sphingomonadaceae;g__Novosphingobium;s__;
ASV_611	3	14	22	13	28	14	19	16	21	k__Bacteria;p__Verrucomicrobiota;c__Verrucomicrobiae;o__;f__;g__;s__;
ASV_612	2	13	7	6	10	7	4	4	12	k__Bacteria;p__Myxococcota;c__;o__;f__;g__;s__;
ASV_613	23	14	18	16	14	3	30	25	16	k__Bacteria;p__Bacteroidota;c__Ignavibacteria;o__;f__;g__;s__;
ASV_614	16	14	9	8	6	5	18	6	3	k__Bacteria;p__unidentified_Bacteria;c__Oligoflexia;o__unidentified_Oligoflexia;f__unidentified_Oligoflexia;g__unidentified_Oligoflexia;s__metagenome;
ASV_615	11	14	9	3	4	4	9	10	7	k__Bacteria;p__;c__;o__;f__;g__;s__;
ASV_616	3	13	7	3	3	4	23	9	5	k__Bacteria;p__;c__;o__;f__;g__;s__;
ASV_617	7	13	3	4	10	0	3	20	0	k__Bacteria;p__;c__;o__;f__;g__;s__;
ASV_618	12	13	6	427	435	439	3	12	10	k__Bacteria;p__;c__;o__;f__;g__;s__;
ASV_619	12	12	13	2	2	1	1	6	4	k__Bacteria;p__Proteobacteria;c__Gammaproteobacteria;o__Burkholderiales;f__Gallionellaceae;g__;s__;
ASV_620	12	11	16	0	3	0	13	4	9	k__Bacteria;p__Proteobacteria;c__Gammaproteobacteria;o__Burkholderiales;f__;g__;s__;
ASV_621	7	12	11	0	4	5	0	4	0	k__Bacteria;p__Gemmatimonadetes;c__unidentified_Gemmatimonadetes;o__Gemmatimonadales;f__Gemmatimonadaceae;g__Gemmatimonas;s__;
ASV_622	11	12	5	4	8	10	7	7	12	k__Bacteria;p__Acidobacteriota;c__Acidobacteriae;o__Bryobacterales;f__Bryobacteraceae;g__Bryobacter;s__;
ASV_623	6	12	4	6	11	8	5	18	7	k__Bacteria;p__;c__;o__;f__;g__;s__;
ASV_624	22	13	9	2	10	3	5	4	6	k__Bacteria;p__Acidobacteriota;c__Holophagae;o__;f__;g__;s__;
ASV_625	5	13	3	0	0	0	3	12	13	k__Bacteria;p__Bacteroidota;c__Bacteroidia;o__Flavobacteriales;f__Flavobacteriaceae;g__Flavobacterium;s__;
ASV_626	23	13	17	6	15	7	4	20	10	k__Bacteria;p__Proteobacteria;c__Gammaproteobacteria;o__Burkholderiales;f__Rhodocyclaceae;g__;s__;
ASV_627	10	13	11	0	3	0	23	10	13	k__Bacteria;p__Chloroflexi;c__;o__;f__;g__;s__;
ASV_628	14	13	17	27	36	35	14	20	33	k__Bacteria;p__Proteobacteria;c__Gammaproteobacteria;o__Xanthomonadales;f__Xanthomonadaceae;g__Lysobacter;s__;
ASV_629	23	11	5	10	5	3	35	12	6	k__Bacteria;p__Chloroflexi;c__Chloroflexia;o__Chloroflexales;f__Roseiflexaceae;g__;s__;
ASV_630	14	12	26	6	2	2	8	30	9	k__Bacteria;p__Actinobacteria;c__unidentified_Actinobacteria;o__Frankiales;f__Sporichthyaceae;g__Longivirga;s__metagenome;
ASV_631	6	13	2	0	0	10	6	11	15	k__Bacteria;p__unidentified_Bacteria;c__unidentified_Bacteria;o__Syntrophales;f__Syntrophaceae;g__Syntrophus;s__;
ASV_632	11	12	8	5	6	3	0	4	7	k__Bacteria;p__Proteobacteria;c__Gammaproteobacteria;o__Burkholderiales;f__;g__;s__;
ASV_633	1	12	8	2	5	0	3	1	2	k__Bacteria;p__Acidobacteriota;c__Thermoanaerobaculia;o__Thermoanaerobaculales;f__Thermoanaerobaculaceae;g__;s__;
ASV_634	15	13	29	0	3	0	0	0	0	k__Bacteria;p__Acidobacteriota;c__Acidobacteriae;o__Solibacterales;f__Solibacteraceae;g__;s__;
ASV_635	14	12	30	9	23	22	113	78	43	k__Archaea;p__Crenarchaeota;c__;o__;f__;g__;s__;
ASV_636	8	13	12	0	0	10	5	6	20	k__Bacteria;p__Nitrospirota;c__Thermodesulfovibrionia;o__;f__;g__;s__;
ASV_637	9	12	80	11	16	8	31	11	12	k__Bacteria;p__Verrucomicrobiota;c__Verrucomicrobiae;o__;f__;g__;s__;
ASV_638	5	12	7	0	2	1	3	0	3	k__Bacteria;p__Acidobacteriota;c__Acidobacteriae;o__;f__;g__;s__;
ASV_639	2	13	0	5	0	4	5	2	0	k__Bacteria;p__Firmicutes;c__Bacilli;o__Bacillales;f__Bacillaceae;g__Bacillus;s__Bacillus_aryabhattai;
ASV_640	4	13	4	3	2	6	8	13	7	k__Bacteria;p__Actinobacteriota;c__Thermoleophilia;o__;f__;g__;s__;
ASV_641	6	12	9	0	0	0	0	3	0	k__Bacteria;p__Bacteroidota;c__Bacteroidia;o__Sphingobacteriales;f__;g__;s__;
ASV_642	0	11	7	3	2	0	3	3	6	k__Bacteria;p__Chloroflexi;c__Anaerolineae;o__;f__;g__;s__;
ASV_643	25	13	18	25	26	11	48	20	22	k__Bacteria;p__Bacteroidota;c__Bacteroidia;o__Chitinophagales;f__Chitinophagaceae;g__;s__;
ASV_644	4	13	0	3	2	7	7	4	2	k__Bacteria;p__Acidobacteriota;c__;o__;f__;g__;s__;
ASV_645	17	11	9	0	2	0	3	4	8	k__Bacteria;p__Gemmatimonadetes;c__unidentified_Gemmatimonadetes;o__Gemmatimonadales;f__Gemmatimonadaceae;g__unidentified_Gemmatimonadaceae;s__metagenome;
ASV_646	13	12	13	11	11	11	7	8	13	k__Bacteria;p__Proteobacteria;c__Gammaproteobacteria;o__Burkholderiales;f__;g__;s__;
ASV_647	34	13	18	5	0	0	5	0	0	k__Bacteria;p__Elusimicrobia;c__;o__;f__;g__;s__;
ASV_648	11	13	14	0	0	0	0	0	0	k__Bacteria;p__unidentified_Bacteria;c__Oligoflexia;o__unidentified_Oligoflexia;f__unidentified_Oligoflexia;g__unidentified_Oligoflexia;s__marine_metagenome;
ASV_649	8	11	7	1	1	0	8	0	9	k__Bacteria;p__Proteobacteria;c__Gammaproteobacteria;o__unidentified_Gammaproteobacteria;f__unidentified_Gammaproteobacteria;g__Acidibacter;s__;
ASV_650	6	11	43	8	16	7	40	15	18	k__Bacteria;p__Verrucomicrobiota;c__Verrucomicrobiae;o__;f__;g__;s__;
ASV_651	2	11	3	0	0	1	0	0	2	k__Bacteria;p__;c__;o__;f__;g__;s__;
ASV_652	23	11	6	0	0	0	0	0	0	k__Bacteria;p__unidentified_Bacteria;c__unidentified_Bacteria;o__Bacteriovoracales;f__Bacteriovoracaceae;g__Bacteriovorax;s__;
ASV_653	12	12	4	0	0	2	2	0	0	k__Bacteria;p__;c__;o__;f__;g__;s__;
ASV_654	7	12	3	21	12	17	25	31	20	k__Bacteria;p__unidentified_Bacteria;c__unidentified_Bacteria;o__Bacteriovoracales;f__Bacteriovoracaceae;g__Bacteriovorax;s__;
ASV_655	14	12	6	8	7	1	19	3	4	k__Bacteria;p__Acidobacteriota;c__Blastocatellia;o__Blastocatellales;f__Blastocatellaceae;g__;s__;
ASV_656	9	10	15	8	10	5	10	25	38	k__Bacteria;p__Proteobacteria;c__Gammaproteobacteria;o__Burkholderiales;f__;g__;s__;
ASV_657	13	12	25	25	20	18	15	41	27	k__Bacteria;p__;c__;o__;f__;g__;s__;
ASV_658	10	11	12	5	2	1	3	5	7	k__Bacteria;p__Kryptonia;c__;o__;f__;g__;s__;
ASV_659	0	10	5	2	0	0	1	5	8	k__Bacteria;p__Actinobacteria;c__unidentified_Actinobacteria;o__Micrococcales;f__Intrasporangiaceae;g__Intrasporangium;s__;
ASV_660	10	11	13	2	9	6	22	11	7	k__Bacteria;p__Chloroflexi;c__;o__;f__;g__;s__;
ASV_661	16	12	14	6	5	7	12	13	12	k__Bacteria;p__unidentified_Bacteria;c__unidentified_Bacteria;o__unidentified_Bacteria;f__unidentified_Bacteria;g__unidentified_Bacteria;s__Myxococcales_bacterium_enrichment_culture_clone_11380;
ASV_662	16	12	8	3	8	10	5	6	4	k__Bacteria;p__Acidobacteriota;c__Blastocatellia;o__;f__;g__;s__;
ASV_663	13	12	13	11	17	3	14	12	12	k__Bacteria;p__Proteobacteria;c__Gammaproteobacteria;o__Burkholderiales;f__;g__;s__;
ASV_664	13	12	15	30	27	15	5	23	7	k__Bacteria;p__Actinobacteria;c__unidentified_Actinobacteria;o__Streptomycetales;f__Streptomycetaceae;g__Streptomyces;s__Streptomyces_griseoplanus;
ASV_665	2	11	0	0	0	2	1	3	5	k__Bacteria;p__Proteobacteria;c__Gammaproteobacteria;o__Burkholderiales;f__;g__;s__;
ASV_666	19	12	30	2	0	11	22	32	2	k__Bacteria;p__Chloroflexi;c__Anaerolineae;o__;f__;g__;s__;
ASV_667	2	11	0	3	2	0	1	8	0	k__Bacteria;p__Proteobacteria;c__Gammaproteobacteria;o__Burkholderiales;f__unidentified_Burkholderiales;g__unidentified_Burkholderiales;s__metagenome;
ASV_668	28	11	8	10	0	15	44	12	32	k__Bacteria;p__Bacteroidota;c__Bacteroidia;o__Sphingobacteriales;f__;g__;s__;
ASV_669	29	11	18	2	3	2	3	10	17	k__Bacteria;p__Fibrobacterota;c__Chitinivibrionia;o__;f__;g__;s__;
ASV_670	3	12	1	0	0	0	10	17	8	k__Bacteria;p__Proteobacteria;c__Gammaproteobacteria;o__Burkholderiales;f__Sulfuricellaceae;g__;s__;
ASV_671	8	12	2	48	56	36	4	6	10	k__Bacteria;p__Proteobacteria;c__Gammaproteobacteria;o__Burkholderiales;f__Rhodocyclaceae;g__;s__;
ASV_672	10	12	9	1	0	0	16	6	11	k__Bacteria;p__Myxococcota;c__Myxococcia;o__Myxococcales;f__Anaeromyxobacteraceae;g__Anaeromyxobacter;s__;
ASV_673	6	9	0	5	0	3	12	10	2	k__Bacteria;p__Proteobacteria;c__Gammaproteobacteria;o__Burkholderiales;f__;g__;s__;
ASV_674	8	11	9	0	0	0	5	5	5	k__Bacteria;p__;c__;o__;f__;g__;s__;
ASV_675	7	12	3	9	4	7	3	16	13	k__Bacteria;p__Myxococcota;c__Myxococcia;o__Myxococcales;f__Anaeromyxobacteraceae;g__Anaeromyxobacter;s__;
ASV_676	6	11	8	6	2	2	3	8	7	k__Bacteria;p__Proteobacteria;c__Gammaproteobacteria;o__Xanthomonadales;f__Rhodanobacteraceae;g__Dokdonella;s__;
ASV_677	3	12	6	3	5	1	0	7	5	k__Bacteria;p__Proteobacteria;c__Gammaproteobacteria;o__Burkholderiales;f__Nitrosomonadaceae;g__;s__;
ASV_678	5	12	9	17	21	16	11	16	11	k__Bacteria;p__Proteobacteria;c__Alphaproteobacteria;o__Rhizobiales;f__Xanthobacteraceae;g__;s__;
ASV_679	7	12	5	0	5	0	4	19	0	k__Bacteria;p__Proteobacteria;c__Gammaproteobacteria;o__Burkholderiales;f__;g__;s__;
ASV_680	5	11	8	0	1	0	0	0	0	k__Bacteria;p__Actinobacteria;c__unidentified_Actinobacteria;o__Frankiales;f__;g__;s__;
ASV_681	11	11	9	0	0	3	70	7	16	k__Bacteria;p__Chloroflexi;c__Dehalococcoidia;o__;f__;g__;s__;
ASV_682	7	11	16	0	0	0	1	0	1	k__Bacteria;p__Acidobacteriota;c__Acidobacteriae;o__Solibacterales;f__Solibacteraceae;g__;s__;
ASV_683	4	12	2	0	0	3	0	14	17	k__Bacteria;p__Chloroflexi;c__;o__;f__;g__;s__;
ASV_684	14	11	21	0	0	0	4	4	0	k__Archaea;p__Nanoarchaeota;c__;o__;f__;g__;s__;
ASV_685	7	12	10	9	5	4	9	12	6	k__Bacteria;p__Proteobacteria;c__Gammaproteobacteria;o__Burkholderiales;f__unidentified_Burkholderiales;g__unidentified_Burkholderiales;s__beta_proteobacterium_JGI_0001003_N18;
ASV_686	2	12	15	0	0	0	2	11	0	k__Bacteria;p__Acidobacteriota;c__Acidobacteriae;o__;f__;g__;s__;
ASV_687	8	12	3	5	3	2	23	26	39	k__Bacteria;p__Proteobacteria;c__Gammaproteobacteria;o__Burkholderiales;f__Oxalobacteraceae;g__;s__;
ASV_688	0	12	6	0	0	7	0	8	9	k__Bacteria;p__Proteobacteria;c__Alphaproteobacteria;o__Rhizobiales;f__;g__;s__;
ASV_689	18	11	15	17	15	0	17	8	0	k__Bacteria;p__Acidobacteriota;c__Blastocatellia;o__unidentified_Blastocatellia;f__Pyrinomonadaceae;g__;s__;
ASV_690	5	11	9	0	0	0	0	0	0	k__Bacteria;p__unidentified_Bacteria;c__Oligoflexia;o__;f__;g__;s__;
ASV_691	16	11	3	0	0	2	0	4	2	k__Bacteria;p__Acidobacteriota;c__Thermoanaerobaculia;o__Thermoanaerobaculales;f__Thermoanaerobaculaceae;g__unidentified_Thermoanaerobaculaceae;s__metagenome;
ASV_692	3	12	4	0	1	0	9	5	8	k__Bacteria;p__Proteobacteria;c__Gammaproteobacteria;o__Burkholderiales;f__Comamonadaceae;g__;s__;
ASV_693	17	10	10	6	2	5	6	4	2	k__Bacteria;p__Actinobacteriota;c__Thermoleophilia;o__Gaiellales;f__;g__;s__;
ASV_694	0	11	0	0	0	0	0	0	6	k__Bacteria;p__Acidobacteriota;c__Acidobacteriae;o__Solibacterales;f__Solibacteraceae;g__;s__;
ASV_695	12	11	9	2	2	6	6	4	4	k__Bacteria;p__Acidobacteriota;c__Vicinamibacteria;o__Vicinamibacterales;f__;g__;s__;
ASV_696	3	11	12	6	16	25	26	50	56	k__Bacteria;p__Proteobacteria;c__Gammaproteobacteria;o__Burkholderiales;f__Comamonadaceae;g__;s__;
ASV_697	3	11	46	3	7	2	64	13	29	k__Bacteria;p__Chloroflexi;c__Anaerolineae;o__Anaerolineales;f__Anaerolineaceae;g__;s__;
ASV_698	13	10	10	0	4	3	15	32	30	k__Bacteria;p__Acidobacteriota;c__Acidobacteriae;o__Solibacterales;f__Solibacteraceae;g__;s__;
ASV_699	6	9	2	2	0	0	2	4	3	k__Bacteria;p__Proteobacteria;c__Gammaproteobacteria;o__unidentified_Gammaproteobacteria;f__unidentified_Gammaproteobacteria;g__Acidibacter;s__;
ASV_700	11	11	9	0	0	0	0	2	0	k__Bacteria;p__Firmicutes;c__Bacilli;o__Bacillales;f__Bacillaceae;g__Bacillus;s__Bacillus_acidiceler;
ASV_701	13	11	14	8	13	2	11	12	10	k__Bacteria;p__Proteobacteria;c__Gammaproteobacteria;o__Xanthomonadales;f__;g__;s__;
ASV_702	19	11	17	1	2	2	0	0	0	k__Bacteria;p__Acidobacteriota;c__Acidobacteriae;o__Solibacterales;f__Solibacteraceae;g__;s__;
ASV_703	0	10	5	0	0	0	15	15	6	k__Bacteria;p__Proteobacteria;c__Gammaproteobacteria;o__Burkholderiales;f__Sulfuricellaceae;g__;s__;
ASV_704	9	11	6	0	0	0	7	10	9	k__Bacteria;p__Firmicutes;c__;o__;f__;g__;s__;
ASV_705	8	11	6	0	3	0	0	3	0	k__Bacteria;p__Myxococcota;c__Myxococcia;o__Myxococcales;f__Myxococcaceae;g__unidentified_Myxococcaceae;s__metagenome;
ASV_706	10	10	5	0	4	2	14	9	8	k__Bacteria;p__Proteobacteria;c__Alphaproteobacteria;o__Micropepsales;f__Micropepsaceae;g__unidentified_Micropepsaceae;s__metagenome;
ASV_707	15	11	10	0	5	0	1	10	6	k__Bacteria;p__Proteobacteria;c__Gammaproteobacteria;o__unidentified_Gammaproteobacteria;f__unidentified_Gammaproteobacteria;g__Acidibacter;s__;
ASV_708	26	10	16	2	2	2	10	14	14	k__Bacteria;p__Acidobacteriota;c__Vicinamibacteria;o__;f__;g__;s__;
ASV_709	20	9	10	6	8	11	17	3	8	k__Bacteria;p__Acidobacteriota;c__Acidobacteriae;o__Acidobacteriales;f__;g__;s__;
ASV_710	5	11	5	8	11	12	16	9	4	k__Bacteria;p__;c__;o__;f__;g__;s__;
ASV_711	7	11	7	7	3	10	14	21	36	k__Bacteria;p__Myxococcota;c__;o__;f__;g__;s__;
ASV_712	2	11	10	0	3	0	11	19	17	k__Bacteria;p__Myxococcota;c__unidentified_Myxococcota;o__unidentified_Myxococcota;f__Polyangiaceae;g__Pajaroellobacter;s__;
ASV_713	2	9	2	5	7	11	7	7	7	k__Bacteria;p__Proteobacteria;c__Gammaproteobacteria;o__Burkholderiales;f__;g__;s__;
ASV_714	6	11	3	5	0	2	5	11	9	k__Bacteria;p__Proteobacteria;c__Gammaproteobacteria;o__Burkholderiales;f__;g__;s__;
ASV_715	17	11	0	4	3	4	3	14	10	k__Bacteria;p__Myxococcota;c__;o__;f__;g__;s__;
ASV_716	11	11	8	5	2	0	4	3	3	k__Bacteria;p__Actinobacteriota;c__;o__;f__;g__;s__;
ASV_717	1	11	11	2	4	4	6	9	6	k__Bacteria;p__Myxococcota;c__unidentified_Myxococcota;o__unidentified_Myxococcota;f__Polyangiaceae;g__;s__;
ASV_718	6	11	9	0	0	0	0	5	3	k__Bacteria;p__Proteobacteria;c__Gammaproteobacteria;o__unidentified_Gammaproteobacteria;f__unidentified_Gammaproteobacteria;g__Aquicella;s__;
ASV_719	4	11	4	5	4	4	22	16	11	k__Bacteria;p__Actinobacteriota;c__Acidimicrobiia;o__unidentified_Acidimicrobiia;f__unidentified_Acidimicrobiia;g__unidentified_Acidimicrobiia;s__metagenome;
ASV_720	6	11	5	0	0	0	0	0	0	k__Bacteria;p__Proteobacteria;c__Gammaproteobacteria;o__Burkholderiales;f__Oxalobacteraceae;g__;s__;
ASV_721	10	11	0	0	1	2	1	0	3	k__Bacteria;p__Myxococcota;c__unidentified_Myxococcota;o__unidentified_Myxococcota;f__Polyangiaceae;g__Pajaroellobacter;s__;
ASV_722	3	11	9	0	0	0	6	0	0	k__Bacteria;p__;c__;o__;f__;g__;s__;
ASV_723	18	10	5	6	3	10	2	11	14	k__Bacteria;p__Kryptonia;c__;o__;f__;g__;s__;
ASV_724	0	11	1	7	3	0	2	2	9	k__Bacteria;p__Acidobacteriota;c__;o__;f__;g__;s__;
ASV_725	3	11	4	3	4	0	3	4	2	k__Bacteria;p__Proteobacteria;c__Alphaproteobacteria;o__unidentified_Alphaproteobacteria;f__unidentified_Alphaproteobacteria;g__Inquilinus;s__;
ASV_726	5	11	3	2	0	2	7	18	10	k__Bacteria;p__;c__;o__;f__;g__;s__;
ASV_727	3	11	3	3	4	0	2	5	4	k__Bacteria;p__;c__;o__;f__;g__;s__;
ASV_728	9	11	6	13	8	8	3	6	4	k__Bacteria;p__Nitrospirota;c__Nitrospira;o__Nitrospirales;f__Nitrospiraceae;g__;s__;
ASV_729	2	11	1	5	0	0	4	9	7	k__Bacteria;p__unidentified_Bacteria;c__unidentified_Bacteria;o__unidentified_Bacteria;f__Geobacteraceae;g__;s__;
ASV_730	1	11	2	0	2	6	1	2	4	k__Bacteria;p__Acidobacteriota;c__;o__;f__;g__;s__;
ASV_731	26	10	9	11	10	10	2	9	14	k__Bacteria;p__Proteobacteria;c__Alphaproteobacteria;o__Caulobacterales;f__Caulobacteraceae;g__;s__;
ASV_732	8	10	8	3	8	3	0	6	5	k__Bacteria;p__Actinobacteria;c__unidentified_Actinobacteria;o__Micrococcales;f__Intrasporangiaceae;g__Oryzihumus;s__Oryzihumus_leptocrescens;
ASV_733	12	10	25	2	18	14	14	10	15	k__Bacteria;p__Acidobacteriota;c__;o__;f__;g__;s__;
ASV_734	6	10	3	2	5	3	1	4	1	k__Bacteria;p__Proteobacteria;c__Alphaproteobacteria;o__;f__;g__;s__;
ASV_735	8	10	5	4	0	0	2	4	5	k__Bacteria;p__Proteobacteria;c__Alphaproteobacteria;o__Rhizobiales;f__unidentified_Rhizobiales;g__Bauldia;s__;
ASV_736	6	11	14	1	6	5	3	22	7	k__Bacteria;p__;c__;o__;f__;g__;s__;
ASV_737	11	10	19	25	21	22	10	20	14	k__Bacteria;p__Acidobacteriota;c__Vicinamibacteria;o__Vicinamibacterales;f__;g__;s__;
ASV_738	2	10	4	0	0	0	34	21	11	k__Bacteria;p__;c__;o__;f__;g__;s__;
ASV_739	11	9	8	7	18	7	22	29	15	k__Bacteria;p__Proteobacteria;c__Gammaproteobacteria;o__Burkholderiales;f__;g__;s__;
ASV_740	15	10	4	0	0	0	18	13	24	k__Bacteria;p__Proteobacteria;c__Alphaproteobacteria;o__Caulobacterales;f__Caulobacteraceae;g__Phenylobacterium;s__;
ASV_741	5	11	8	5	11	7	3	9	9	k__Bacteria;p__;c__;o__;f__;g__;s__;
ASV_742	19	10	7	2	4	4	17	5	13	k__Bacteria;p__Myxococcota;c__unidentified_Myxococcota;o__unidentified_Myxococcota;f__Haliangiaceae;g__Haliangium;s__metagenome;
ASV_743	7	10	9	1	2	3	4	0	0	k__Bacteria;p__Acidobacteriota;c__Acidobacteriae;o__Bryobacterales;f__Bryobacteraceae;g__Bryobacter;s__;
ASV_744	7	11	9	7	6	4	12	9	18	k__Bacteria;p__Myxococcota;c__unidentified_Myxococcota;o__unidentified_Myxococcota;f__Sandaracinaceae;g__;s__;
ASV_745	11	11	5	13	12	10	7	14	10	k__Bacteria;p__Proteobacteria;c__Gammaproteobacteria;o__unidentified_Gammaproteobacteria;f__Steroidobacteraceae;g__;s__;
ASV_746	4	10	0	2	0	3	2	0	2	k__Bacteria;p__Proteobacteria;c__Gammaproteobacteria;o__Burkholderiales;f__Nitrosomonadaceae;g__;s__;
ASV_747	3	9	3	8	12	12	69	22	36	k__Bacteria;p__;c__;o__;f__;g__;s__;
ASV_748	12	10	5	3	2	3	1	3	1	k__Bacteria;p__Myxococcota;c__unidentified_Myxococcota;o__unidentified_Myxococcota;f__Haliangiaceae;g__Haliangium;s__;
ASV_749	3	11	11	15	10	18	5	30	29	k__Bacteria;p__Bacteroidota;c__Bacteroidia;o__Bacteroidales;f__;g__;s__;
ASV_750	4	11	4	3	0	4	4	1	4	k__Bacteria;p__Acidobacteriota;c__Acidobacteriae;o__;f__;g__;s__;
ASV_751	11	10	11	0	2	0	6	12	8	k__Bacteria;p__Proteobacteria;c__Alphaproteobacteria;o__;f__;g__;s__;
ASV_752	4	11	0	31	21	33	2	2	0	k__Bacteria;p__Myxococcota;c__;o__;f__;g__;s__;
ASV_753	14	11	6	3	3	0	3	3	6	k__Bacteria;p__Acidobacteriota;c__Holophagae;o__;f__;g__;s__;
ASV_754	14	11	9	0	0	0	2	0	0	k__Bacteria;p__Myxococcota;c__Myxococcia;o__Myxococcales;f__;g__;s__;
ASV_755	5	10	5	81	71	57	5	25	15	k__Bacteria;p__Proteobacteria;c__Gammaproteobacteria;o__Xanthomonadales;f__Rhodanobacteraceae;g__Dyella;s__;
ASV_756	2	10	2	8	9	11	6	6	7	k__Bacteria;p__;c__;o__;f__;g__;s__;
ASV_757	39	10	13	6	5	3	62	41	10	k__Bacteria;p__;c__;o__;f__;g__;s__;
ASV_758	0	9	0	0	3	0	5	7	3	k__Bacteria;p__Myxococcota;c__unidentified_Myxococcota;o__unidentified_Myxococcota;f__Polyangiaceae;g__Pajaroellobacter;s__;
ASV_759	16	9	6	5	15	11	11	17	18	k__Bacteria;p__Myxococcota;c__unidentified_Myxococcota;o__unidentified_Myxococcota;f__Haliangiaceae;g__Haliangium;s__;
ASV_760	13	9	0	3	4	8	0	20	8	k__Bacteria;p__Kryptonia;c__;o__;f__;g__;s__;
ASV_761	3	10	2	0	0	3	5	5	7	k__Bacteria;p__Myxococcota;c__;o__;f__;g__;s__;
ASV_762	6	10	4	5	0	2	20	16	19	k__Bacteria;p__Bacteroidota;c__Bacteroidia;o__Sphingobacteriales;f__Lentimicrobiaceae;g__;s__;
ASV_763	18	10	8	0	0	4	5	5	15	k__Bacteria;p__Chloroflexi;c__unidentified_Chloroflexi;o__unidentified_Chloroflexi;f__unidentified_Chloroflexi;g__unidentified_Chloroflexi;s__Chloroflexi_bacterium_OLB14;
ASV_764	10	10	6	0	0	0	0	0	0	k__Bacteria;p__Bacteroidota;c__Bacteroidia;o__Sphingobacteriales;f__Sphingobacteriaceae;g__Mucilaginibacter;s__;
ASV_765	6	9	12	6	10	7	6	12	13	k__Bacteria;p__Proteobacteria;c__Gammaproteobacteria;o__Burkholderiales;f__;g__;s__;
ASV_766	9	10	12	7	6	7	7	7	8	k__Bacteria;p__unidentified_Bacteria;c__unidentified_Bacteria;o__Syntrophobacterales;f__unidentified_Syntrophobacterales;g__unidentified_Syntrophobacterales;s__Deltaproteobacteria_bacterium_RBG_13_43_22;
ASV_767	2	9	5	0	0	0	11	17	4	k__Bacteria;p__Proteobacteria;c__Gammaproteobacteria;o__Burkholderiales;f__Oxalobacteraceae;g__Massilia;s__;
ASV_768	12	10	17	0	0	0	5	4	10	k__Bacteria;p__Proteobacteria;c__Gammaproteobacteria;o__Burkholderiales;f__Burkholderiaceae;g__;s__;
ASV_769	13	10	9	7	4	2	6	11	0	k__Bacteria;p__;c__;o__;f__;g__;s__;
ASV_770	0	10	0	0	0	0	0	9	15	k__Bacteria;p__unidentified_Bacteria;c__unidentified_Bacteria;o__Desulfobaccales;f__unidentified_Desulfobaccales;g__Desulfobacca;s__;
ASV_771	10	10	3	0	0	0	0	0	0	k__Bacteria;p__unidentified_Bacteria;c__Oligoflexia;o__;f__;g__;s__;
ASV_772	14	9	2	4	4	0	7	3	3	k__Bacteria;p__Proteobacteria;c__Gammaproteobacteria;o__unidentified_Gammaproteobacteria;f__unidentified_Gammaproteobacteria;g__Acidibacter;s__metagenome;
ASV_773	8	10	8	13	13	10	16	32	29	k__Bacteria;p__Proteobacteria;c__Gammaproteobacteria;o__Burkholderiales;f__;g__;s__;
ASV_774	2	10	14	3	5	0	0	4	3	k__Bacteria;p__Chloroflexi;c__Anaerolineae;o__;f__;g__;s__;
ASV_775	9	8	11	10	10	5	4	8	8	k__Bacteria;p__;c__;o__;f__;g__;s__;
ASV_776	7	9	10	0	0	0	3	3	13	k__Bacteria;p__Bacteroidota;c__Ignavibacteria;o__Ignavibacteriales;f__;g__;s__;
ASV_777	3	10	0	0	0	0	3	6	0	k__Bacteria;p__Myxococcota;c__;o__;f__;g__;s__;
ASV_778	15	9	0	0	0	0	9	5	3	k__Bacteria;p__Chloroflexi;c__Anaerolineae;o__;f__;g__;s__;
ASV_779	6	10	0	0	0	0	0	0	0	k__Bacteria;p__;c__;o__;f__;g__;s__;
ASV_780	4	10	5	7	0	0	10	29	17	k__Bacteria;p__Proteobacteria;c__Gammaproteobacteria;o__unidentified_Gammaproteobacteria;f__unidentified_Gammaproteobacteria;g__Aquicella;s__;
ASV_781	13	10	6	8	10	0	11	15	25	k__Bacteria;p__Acidobacteriota;c__Holophagae;o__;f__;g__;s__;
ASV_782	9	9	4	8	8	4	8	12	4	k__Bacteria;p__Nitrospirota;c__Thermodesulfovibrionia;o__;f__;g__;s__;
ASV_783	0	10	0	11	0	0	0	0	0	k__Bacteria;p__Proteobacteria;c__Gammaproteobacteria;o__Burkholderiales;f__;g__;s__;
ASV_784	3	10	7	3	0	0	0	0	0	k__Bacteria;p__Proteobacteria;c__Gammaproteobacteria;o__Burkholderiales;f__Oxalobacteraceae;g__;s__;
ASV_785	7	10	10	10	28	13	11	10	4	k__Bacteria;p__Armatimonadota;c__Fimbriimonadia;o__Fimbriimonadales;f__Fimbriimonadaceae;g__;s__;
ASV_786	3	10	2	0	0	0	46	9	10	k__Bacteria;p__;c__;o__;f__;g__;s__;
ASV_787	4	9	8	5	6	6	8	0	8	k__Bacteria;p__Proteobacteria;c__Gammaproteobacteria;o__Burkholderiales;f__Nitrosomonadaceae;g__;s__;
ASV_788	2	9	2	0	1	0	1	0	4	k__Bacteria;p__Acidobacteriota;c__Acidobacteriae;o__Acidobacteriales;f__;g__;s__;
ASV_789	5	9	11	1443	1326	1416	180	251	228	k__Bacteria;p__Proteobacteria;c__Gammaproteobacteria;o__Burkholderiales;f__;g__;s__;
ASV_790	17	8	12	0	0	4	5	17	8	k__Bacteria;p__Actinobacteriota;c__Acidimicrobiia;o__unidentified_Acidimicrobiia;f__Iamiaceae;g__Iamia;s__;
ASV_791	10	10	3	2	0	0	0	0	2	k__Bacteria;p__Proteobacteria;c__Gammaproteobacteria;o__Burkholderiales;f__;g__;s__;
ASV_792	12	10	7	6	8	6	2	7	5	k__Bacteria;p__Proteobacteria;c__Alphaproteobacteria;o__;f__;g__;s__;
ASV_793	19	10	19	18	18	10	15	20	17	k__Bacteria;p__Proteobacteria;c__Gammaproteobacteria;o__Burkholderiales;f__;g__;s__;
ASV_794	1	10	0	0	1	0	0	0	0	k__Bacteria;p__Proteobacteria;c__Gammaproteobacteria;o__Burkholderiales;f__Comamonadaceae;g__;s__;
ASV_795	9	10	9	11	16	17	12	8	20	k__Bacteria;p__Myxococcota;c__unidentified_Myxococcota;o__unidentified_Myxococcota;f__Haliangiaceae;g__Haliangium;s__;
ASV_796	0	10	0	0	0	0	0	0	0	k__Bacteria;p__unidentified_Bacteria;c__Oligoflexia;o__;f__;g__;s__;
ASV_797	13	9	13	0	0	0	4	4	13	k__Bacteria;p__Myxococcota;c__unidentified_Myxococcota;o__unidentified_Myxococcota;f__Haliangiaceae;g__Haliangium;s__;
ASV_798	10	10	16	4	11	24	11	14	15	k__Bacteria;p__Proteobacteria;c__Alphaproteobacteria;o__Rhizobiales;f__Xanthobacteraceae;g__unidentified_Xanthobacteraceae;s__metagenome;
ASV_799	3	10	6	7	4	0	4	1	0	k__Bacteria;p__Methylomirabilota;c__;o__;f__;g__;s__;
ASV_800	8	10	5	0	4	2	1	2	3	k__Bacteria;p__;c__;o__;f__;g__;s__;
ASV_801	5	10	1	1	1	1	9	5	4	k__Bacteria;p__Acidobacteriota;c__Acidobacteriae;o__Acidobacteriales;f__;g__;s__;
ASV_802	8	10	5	9	7	6	8	9	5	k__Bacteria;p__Myxococcota;c__;o__;f__;g__;s__;
ASV_803	16	9	7	0	0	0	0	0	0	k__Bacteria;p__unidentified_Bacteria;c__unidentified_Bacteria;o__Bdellovibrionales;f__Bdellovibrionaceae;g__Bdellovibrio;s__metagenome;
ASV_804	8	8	10	4	11	9	32	8	20	k__Bacteria;p__;c__;o__;f__;g__;s__;
ASV_805	18	10	14	80	77	67	19	36	67	k__Bacteria;p__Acidobacteriota;c__;o__;f__;g__;s__;
ASV_806	12	9	23	0	7	2	10	0	15	k__Bacteria;p__Acidobacteriota;c__Thermoanaerobaculia;o__Thermoanaerobaculales;f__Thermoanaerobaculaceae;g__;s__;
ASV_807	5	10	3	6	6	0	15	11	14	k__Bacteria;p__Myxococcota;c__unidentified_Myxococcota;o__unidentified_Myxococcota;f__Haliangiaceae;g__Haliangium;s__;
ASV_808	3	9	8	14	3	5	7	8	14	k__Bacteria;p__Gemmatimonadetes;c__unidentified_Gemmatimonadetes;o__Gemmatimonadales;f__Gemmatimonadaceae;g__;s__;
ASV_809	3	10	10	0	0	2	8	23	12	k__Bacteria;p__Proteobacteria;c__Gammaproteobacteria;o__Xanthomonadales;f__Rhodanobacteraceae;g__Rhodanobacter;s__;
ASV_810	0	9	2	0	0	3	3	4	2	k__Bacteria;p__Chloroflexi;c__Ktedonobacteria;o__;f__;g__;s__;
ASV_811	9	9	10	14	4	18	12	21	21	k__Bacteria;p__Acidobacteriota;c__Thermoanaerobaculia;o__Thermoanaerobaculales;f__Thermoanaerobaculaceae;g__Thermoanaerobaculum;s__;
ASV_812	4	9	4	0	0	0	6	5	0	k__Bacteria;p__Acidobacteriota;c__Acidobacteriae;o__Acidobacteriales;f__;g__;s__;
ASV_813	7	10	3	2	2	10	29	15	4	k__Archaea;p__Nanoarchaeota;c__;o__;f__;g__;s__;
ASV_814	20	10	9	0	0	0	0	13	8	k__Bacteria;p__Myxococcota;c__unidentified_Myxococcota;o__unidentified_Myxococcota;f__Polyangiaceae;g__Pajaroellobacter;s__;
ASV_815	6	9	8	8	16	9	14	24	5	k__Bacteria;p__Proteobacteria;c__Alphaproteobacteria;o__unidentified_Alphaproteobacteria;f__Reyranellaceae;g__Reyranella;s__;
ASV_816	1	10	6	2	3	0	0	2	0	k__Bacteria;p__Actinobacteriota;c__;o__;f__;g__;s__;
ASV_817	7	10	2	4	4	2	20	7	7	k__Bacteria;p__Chloroflexi;c__Chloroflexia;o__Chloroflexales;f__Roseiflexaceae;g__;s__;
ASV_818	7	9	11	0	3	0	0	0	0	k__Archaea;p__Nanoarchaeota;c__;o__;f__;g__;s__;
ASV_819	9	8	9	1	2	2	2	7	14	k__Bacteria;p__Proteobacteria;c__Gammaproteobacteria;o__Burkholderiales;f__Nitrosomonadaceae;g__;s__;
ASV_820	10	7	6	9	10	8	5	7	5	k__Bacteria;p__Acidobacteriota;c__Vicinamibacteria;o__Vicinamibacterales;f__Vicinamibacteraceae;g__;s__;
ASV_821	3	8	4	0	0	0	0	0	0	k__Bacteria;p__;c__;o__;f__;g__;s__;
ASV_822	5	8	6	25	22	12	26	44	44	k__Bacteria;p__Proteobacteria;c__Gammaproteobacteria;o__Burkholderiales;f__;g__;s__;
ASV_823	7	8	11	0	0	3	15	32	22	k__Bacteria;p__Proteobacteria;c__Gammaproteobacteria;o__Burkholderiales;f__Burkholderiaceae;g__unidentified_Burkholderiaceae;s__Paraburkholderia_hospita;
ASV_824	4	8	9	2	0	2	11	4	6	k__Bacteria;p__Acidobacteriota;c__Acidobacteriae;o__Bryobacterales;f__Bryobacteraceae;g__Bryobacter;s__metagenome;
ASV_825	6	9	5	18	9	22	0	6	0	k__Bacteria;p__Bacteroidota;c__Bacteroidia;o__;f__;g__;s__;
ASV_826	3	8	2	0	2	0	0	0	0	k__Bacteria;p__Myxococcota;c__unidentified_Myxococcota;o__unidentified_Myxococcota;f__Polyangiaceae;g__Pajaroellobacter;s__;
ASV_827	11	9	8	4	0	0	0	0	0	k__Bacteria;p__Myxococcota;c__unidentified_Myxococcota;o__unidentified_Myxococcota;f__Haliangiaceae;g__Haliangium;s__;
ASV_828	2	9	8	3	0	0	10	8	16	k__Bacteria;p__Myxococcota;c__Myxococcia;o__Myxococcales;f__Anaeromyxobacteraceae;g__Anaeromyxobacter;s__;
ASV_829	8	8	1	6	5	4	3	4	12	k__Bacteria;p__unidentified_Bacteria;c__unidentified_Bacteria;o__Syntrophobacterales;f__unidentified_Syntrophobacterales;g__unidentified_Syntrophobacterales;s__Deltaproteobacteria_bacterium_RBG_13_43_22;
ASV_830	6	9	9	3	7	3	19	25	10	k__Bacteria;p__Acidobacteriota;c__;o__;f__;g__;s__;
ASV_831	11	8	16	8	6	2	20	20	8	k__Bacteria;p__;c__;o__;f__;g__;s__;
ASV_832	14	8	23	44	35	19	168	40	70	k__Archaea;p__Crenarchaeota;c__;o__;f__;g__;s__;
ASV_833	7	9	0	0	0	0	9	4	2	k__Bacteria;p__Chloroflexi;c__Dehalococcoidia;o__Dehalococcoidales;f__;g__;s__;
ASV_834	26	7	13	0	4	3	2	10	17	k__Bacteria;p__Acidobacteriota;c__Holophagae;o__;f__;g__;s__;
ASV_835	7	9	6	2	8	3	3	0	0	k__Bacteria;p__Acidobacteriota;c__unidentified_Acidobacteriota;o__unidentified_Acidobacteriota;f__unidentified_Acidobacteriota;g__unidentified_Acidobacteriota;s__metagenome;
ASV_836	19	9	4	0	0	0	1	3	0	k__Bacteria;p__Myxococcota;c__unidentified_Myxococcota;o__unidentified_Myxococcota;f__Polyangiaceae;g__;s__;
ASV_837	4	9	18	8	8	6	7	0	4	k__Bacteria;p__Acidobacteriota;c__Acidobacteriae;o__Solibacterales;f__Solibacteraceae;g__;s__;
ASV_838	11	9	8	5	3	4	0	4	12	k__Bacteria;p__Acidobacteriota;c__Holophagae;o__;f__;g__;s__;
ASV_839	5	9	2	0	0	0	11	4	0	k__Bacteria;p__Parcubacteria;c__unidentified_Parcubacteria;o__unidentified_Parcubacteria;f__unidentified_Parcubacteria;g__unidentified_Parcubacteria;s__Candidatus_Doudnabacteria_bacterium_RIFCSPLOWO2_02_FULL_48_13;
ASV_840	4	9	19	0	6	5	0	4	3	k__Bacteria;p__Acidobacteriota;c__Vicinamibacteria;o__Vicinamibacterales;f__Vicinamibacteraceae;g__;s__;
ASV_841	1	9	8	0	0	3	0	3	0	k__Bacteria;p__Acidobacteriota;c__;o__;f__;g__;s__;
ASV_842	4	9	3	4	5	3	0	4	6	k__Bacteria;p__Myxococcota;c__unidentified_Myxococcota;o__unidentified_Myxococcota;f__Haliangiaceae;g__Haliangium;s__;
ASV_843	0	7	11	0	0	0	0	0	0	k__Bacteria;p__Proteobacteria;c__Gammaproteobacteria;o__Burkholderiales;f__Oxalobacteraceae;g__Massilia;s__;
ASV_844	15	9	13	2	1	2	14	15	12	k__Bacteria;p__Acidobacteriota;c__Acidobacteriae;o__Acidobacteriales;f__;g__;s__;
ASV_845	5	9	4	0	0	0	8	4	2	k__Bacteria;p__unidentified_Bacteria;c__unidentified_Bacteria;o__unidentified_Bacteria;f__Geobacteraceae;g__Citrifermentans;s__;
ASV_846	17	9	12	4	4	4	6	7	7	k__Bacteria;p__Acidobacteriota;c__Vicinamibacteria;o__Vicinamibacterales;f__;g__;s__;
ASV_847	0	8	6	1	1	3	0	7	4	k__Bacteria;p__Acidobacteriota;c__Vicinamibacteria;o__Vicinamibacterales;f__;g__;s__;
ASV_848	12	8	6	8	0	6	18	12	37	k__Bacteria;p__Proteobacteria;c__Alphaproteobacteria;o__Rhizobiales;f__Xanthobacteraceae;g__Pseudolabrys;s__;
ASV_849	14	9	16	0	0	0	0	0	0	k__Bacteria;p__Proteobacteria;c__Gammaproteobacteria;o__Burkholderiales;f__Gallionellaceae;g__;s__;
ASV_850	15	9	0	5	0	0	4	0	4	k__Bacteria;p__Myxococcota;c__Myxococcia;o__Myxococcales;f__Myxococcaceae;g__unidentified_Myxococcaceae;s__metagenome;
ASV_851	5	9	6	14	10	2	22	18	22	k__Bacteria;p__Proteobacteria;c__Gammaproteobacteria;o__Burkholderiales;f__;g__;s__;
ASV_852	1	8	2	0	2	0	3	0	4	k__Bacteria;p__unidentified_Bacteria;c__unidentified_Bacteria;o__unidentified_Bacteria;f__unidentified_Bacteria;g__Deferrisoma;s__;
ASV_853	11	8	9	0	0	0	72	69	107	k__Bacteria;p__unidentified_Bacteria;c__Oligoflexia;o__;f__;g__;s__;
ASV_854	5	6	0	8	5	12	4	4	10	k__Bacteria;p__unidentified_Bacteria;c__unidentified_Bacteria;o__Desulfobaccales;f__unidentified_Desulfobaccales;g__Desulfobacca;s__;
ASV_855	6	7	20	0	0	0	0	0	0	k__Bacteria;p__Proteobacteria;c__Gammaproteobacteria;o__Burkholderiales;f__;g__;s__;
ASV_856	3	8	7	2	2	6	12	12	12	k__Bacteria;p__Proteobacteria;c__Gammaproteobacteria;o__Burkholderiales;f__Comamonadaceae;g__;s__;
ASV_857	3	8	6	14	15	14	38	44	42	k__Bacteria;p__Proteobacteria;c__Alphaproteobacteria;o__Caulobacterales;f__Caulobacteraceae;g__Phenylobacterium;s__metagenome;
ASV_858	3	7	0	0	0	0	0	5	8	k__Bacteria;p__unidentified_Bacteria;c__unidentified_Bacteria;o__unidentified_Bacteria;f__Geobacteraceae;g__;s__;
ASV_859	0	8	4	0	0	0	0	0	0	k__Bacteria;p__Myxococcota;c__unidentified_Myxococcota;o__unidentified_Myxococcota;f__Polyangiaceae;g__Pajaroellobacter;s__;
ASV_860	6	8	4	0	0	0	2	2	0	k__Bacteria;p__unidentified_Bacteria;c__unidentified_Bacteria;o__Bdellovibrionales;f__Bdellovibrionaceae;g__Bdellovibrio;s__;
ASV_861	11	9	8	0	0	2	0	2	4	k__Bacteria;p__Myxococcota;c__unidentified_Myxococcota;o__unidentified_Myxococcota;f__Polyangiaceae;g__Pajaroellobacter;s__;
ASV_862	4	9	0	2	0	0	12	5	0	k__Bacteria;p__Bacteroidota;c__Ignavibacteria;o__;f__;g__;s__;
ASV_863	14	8	10	0	2	3	2	3	3	k__Bacteria;p__Myxococcota;c__Myxococcia;o__Myxococcales;f__Myxococcaceae;g__;s__;
ASV_864	3	9	4	8	0	3	11	15	13	k__Bacteria;p__Myxococcota;c__unidentified_Myxococcota;o__unidentified_Myxococcota;f__Sandaracinaceae;g__unidentified_Sandaracinaceae;s__metagenome;
ASV_865	4	8	10	7	6	5	8	15	12	k__Bacteria;p__Proteobacteria;c__Gammaproteobacteria;o__Burkholderiales;f__;g__;s__;
ASV_866	4	9	1	3	4	0	7	3	2	k__Bacteria;p__Proteobacteria;c__Gammaproteobacteria;o__Burkholderiales;f__;g__;s__;
ASV_867	4	8	10	2	0	3	2	0	4	k__Bacteria;p__Proteobacteria;c__Gammaproteobacteria;o__Burkholderiales;f__;g__;s__;
ASV_868	9	9	3	0	4	2	8	5	6	k__Bacteria;p__;c__;o__;f__;g__;s__;
ASV_869	12	9	12	20	14	20	11	18	12	k__Bacteria;p__Proteobacteria;c__Alphaproteobacteria;o__Rhizobiales;f__Hyphomicrobiaceae;g__;s__;
ASV_870	4	9	0	17	29	23	3	7	13	k__Bacteria;p__Acidobacteriota;c__;o__;f__;g__;s__;
ASV_871	0	9	2	4	4	9	1	0	0	k__Bacteria;p__Bacteroidota;c__Bacteroidia;o__Sphingobacteriales;f__unidentified_Sphingobacteriales;g__unidentified_Sphingobacteriales;s__metagenome;
ASV_872	0	9	3	0	5	0	1	3	1	k__Bacteria;p__Acidobacteriota;c__Acidobacteriae;o__Bryobacterales;f__Bryobacteraceae;g__Bryobacter;s__;
ASV_873	9	9	5	0	1	0	1	4	9	k__Bacteria;p__Chloroflexi;c__;o__;f__;g__;s__;
ASV_874	7	7	9	0	0	0	2	5	0	k__Bacteria;p__Gemmatimonadota;c__;o__;f__;g__;s__;
ASV_875	6	9	3	0	3	2	0	2	2	k__Bacteria;p__Actinobacteriota;c__Thermoleophilia;o__Gaiellales;f__;g__;s__;
ASV_876	13	8	8	3	21	0	16	63	47	k__Bacteria;p__Bacteroidota;c__Bacteroidia;o__Bacteroidales;f__;g__;s__;
ASV_877	8	7	4	2	0	3	8	4	3	k__Bacteria;p__Chloroflexi;c__Anaerolineae;o__;f__;g__;s__;
ASV_878	5	9	4	0	0	0	6	2	0	k__Bacteria;p__Bacteroidota;c__Ignavibacteria;o__;f__;g__;s__;
ASV_879	15	9	2	0	5	0	7	6	3	k__Bacteria;p__;c__;o__;f__;g__;s__;
ASV_880	12	9	8	4	4	9	0	0	4	k__Bacteria;p__Firmicutes;c__Clostridia;o__Clostridiales;f__Clostridiaceae;g__;s__;
ASV_881	8	9	8	5	8	11	34	40	54	k__Bacteria;p__Acidobacteriota;c__Holophagae;o__Holophagales;f__Holophagaceae;g__Geothrix;s__;
ASV_882	6	9	11	0	0	0	6	3	2	k__Bacteria;p__Proteobacteria;c__Gammaproteobacteria;o__Xanthomonadales;f__Rhodanobacteraceae;g__Rhodanobacter;s__;
ASV_883	6	9	5	0	0	6	1	0	8	k__Bacteria;p__Bacteroidota;c__Ignavibacteria;o__Ignavibacteriales;f__Ignavibacteriaceae;g__Ignavibacterium;s__;
ASV_884	9	7	8	1	0	2	12	13	14	k__Bacteria;p__Myxococcota;c__unidentified_Myxococcota;o__unidentified_Myxococcota;f__Haliangiaceae;g__Haliangium;s__;
ASV_885	22	9	10	4	3	2	8	5	10	k__Bacteria;p__Acidobacteriota;c__Acidobacteriae;o__Acidobacteriales;f__;g__;s__;
ASV_886	5	7	9	21	10	8	14	14	16	k__Bacteria;p__Proteobacteria;c__Gammaproteobacteria;o__Burkholderiales;f__;g__;s__;
ASV_887	5	8	11	0	0	0	18	8	12	k__Bacteria;p__Proteobacteria;c__Gammaproteobacteria;o__Burkholderiales;f__Oxalobacteraceae;g__;s__;
ASV_888	8	8	7	5	2	0	2	8	8	k__Bacteria;p__unidentified_Bacteria;c__unidentified_Bacteria;o__Syntrophobacterales;f__Syntrophobacteraceae;g__;s__;
ASV_889	0	8	4	2	0	2	0	0	0	k__Bacteria;p__unidentified_Bacteria;c__unidentified_Bacteria;o__unidentified_Bacteria;f__Geobacteraceae;g__Citrifermentans;s__;
ASV_890	0	8	0	0	0	0	0	0	0	k__Bacteria;p__Proteobacteria;c__Gammaproteobacteria;o__Burkholderiales;f__Oxalobacteraceae;g__;s__;
ASV_891	3	9	0	1	6	3	1	1	0	k__Bacteria;p__Myxococcota;c__;o__;f__;g__;s__;
ASV_892	2	9	0	3	2	3	4	7	6	k__Bacteria;p__Proteobacteria;c__Gammaproteobacteria;o__Burkholderiales;f__;g__;s__;
ASV_893	6	9	0	0	3	0	1	0	6	k__Bacteria;p__Acidobacteriota;c__Vicinamibacteria;o__Vicinamibacterales;f__;g__;s__;
ASV_894	5	9	3	7	4	0	1	3	4	k__Bacteria;p__Methylomirabilota;c__;o__;f__;g__;s__;
ASV_895	1	9	4	6	0	5	21	13	11	k__Bacteria;p__;c__;o__;f__;g__;s__;
ASV_896	9	9	4	6	3	7	9	14	10	k__Bacteria;p__Proteobacteria;c__Gammaproteobacteria;o__Burkholderiales;f__Nitrosomonadaceae;g__;s__;
ASV_897	14	7	12	0	0	2	2	5	14	k__Bacteria;p__Chloroflexi;c__;o__;f__;g__;s__;
ASV_898	12	9	15	6	0	0	5	5	0	k__Bacteria;p__Acidobacteriota;c__Blastocatellia;o__;f__;g__;s__;
ASV_899	5	7	4	2	0	0	0	0	0	k__Bacteria;p__Proteobacteria;c__Gammaproteobacteria;o__Burkholderiales;f__;g__;s__;
ASV_900	1	9	8	2	0	0	14	5	2	k__Bacteria;p__;c__;o__;f__;g__;s__;
ASV_901	17	9	3	3	3	3	7	6	2	k__Bacteria;p__;c__;o__;f__;g__;s__;
ASV_902	12	8	5	0	0	0	0	6	10	k__Bacteria;p__Bacteroidota;c__Bacteroidia;o__Flavobacteriales;f__Flavobacteriaceae;g__Flavobacterium;s__;
ASV_903	7	8	0	0	2	2	0	0	0	k__Bacteria;p__Gemmatimonadetes;c__unidentified_Gemmatimonadetes;o__Gemmatimonadales;f__Gemmatimonadaceae;g__;s__;
ASV_904	11	9	7	9	17	15	35	21	15	k__Bacteria;p__;c__;o__;f__;g__;s__;
ASV_905	4	8	7	0	0	0	0	0	0	k__Bacteria;p__Proteobacteria;c__Gammaproteobacteria;o__Burkholderiales;f__Gallionellaceae;g__Gallionella;s__;
ASV_906	9	9	6	12	10	15	2	15	18	k__Bacteria;p__Bacteroidota;c__Bacteroidia;o__Bacteroidales;f__Prolixibacteraceae;g__;s__;
ASV_907	6	8	6	28	42	47	0	16	22	k__Bacteria;p__Acidobacteriota;c__;o__;f__;g__;s__;
ASV_908	2	8	4	0	0	0	0	0	0	k__Bacteria;p__Proteobacteria;c__Gammaproteobacteria;o__Burkholderiales;f__Oxalobacteraceae;g__;s__;
ASV_909	12	9	3	2	7	6	2	5	1	k__Bacteria;p__Proteobacteria;c__Gammaproteobacteria;o__unidentified_Gammaproteobacteria;f__unidentified_Gammaproteobacteria;g__Acidibacter;s__;
ASV_910	13	7	4	5	5	9	4	4	3	k__Bacteria;p__Myxococcota;c__;o__;f__;g__;s__;
ASV_911	4	8	0	6	2	0	6	13	8	k__Bacteria;p__Proteobacteria;c__Gammaproteobacteria;o__Burkholderiales;f__;g__;s__;
ASV_912	1	8	2	40	45	58	53	71	63	k__Bacteria;p__Proteobacteria;c__Gammaproteobacteria;o__unidentified_Gammaproteobacteria;f__Steroidobacteraceae;g__;s__;
ASV_913	7	8	7	12	5	8	21	15	14	k__Bacteria;p__Myxococcota;c__unidentified_Myxococcota;o__unidentified_Myxococcota;f__Haliangiaceae;g__Haliangium;s__;
ASV_914	12	8	10	1	0	6	8	4	3	k__Bacteria;p__Nitrospirota;c__Thermodesulfovibrionia;o__;f__;g__;s__;
ASV_915	3	7	0	1	0	0	1	1	0	k__Bacteria;p__Proteobacteria;c__Alphaproteobacteria;o__Caulobacterales;f__Caulobacteraceae;g__;s__;
ASV_916	6	8	3	0	0	0	0	0	0	k__Bacteria;p__unidentified_Bacteria;c__Oligoflexia;o__;f__;g__;s__;
ASV_917	2	8	4	13	7	11	72	102	126	k__Bacteria;p__Proteobacteria;c__Gammaproteobacteria;o__Burkholderiales;f__Hydrogenophilaceae;g__Thiobacillus;s__;
ASV_918	3	8	11	3	0	0	6	13	3	k__Bacteria;p__Acidobacteriota;c__Acidobacteriae;o__Solibacterales;f__Solibacteraceae;g__;s__;
ASV_919	10	7	13	1	3	0	8	1	0	k__Bacteria;p__Proteobacteria;c__Gammaproteobacteria;o__Burkholderiales;f__Burkholderiaceae;g__Cupriavidus;s__Cupriavidus_sp;
ASV_920	6	8	23	2	6	6	14	2	10	k__Bacteria;p__Verrucomicrobiota;c__Verrucomicrobiae;o__;f__;g__;s__;
ASV_921	10	7	7	4	3	2	0	6	2	k__Bacteria;p__Actinobacteriota;c__Acidimicrobiia;o__;f__;g__;s__;
ASV_922	13	6	7	4	3	8	4	0	3	k__Bacteria;p__Bacteroidota;c__Bacteroidia;o__Sphingobacteriales;f__unidentified_Sphingobacteriales;g__unidentified_Sphingobacteriales;s__metagenome;
ASV_923	10	8	11	16	13	0	3	4	1	k__Bacteria;p__Acidobacteriota;c__Acidobacteriae;o__Bryobacterales;f__Bryobacteraceae;g__Bryobacter;s__metagenome;
ASV_924	8	8	8	0	4	0	16	11	21	k__Bacteria;p__Proteobacteria;c__Gammaproteobacteria;o__Burkholderiales;f__Burkholderiaceae;g__;s__;
ASV_925	8	7	2	2	0	0	3	0	0	k__Bacteria;p__Acidobacteriota;c__Holophagae;o__;f__;g__;s__;
ASV_926	7	7	4	1	11	4	2	13	4	k__Bacteria;p__Bacteroidota;c__Bacteroidia;o__Bacteroidales;f__;g__;s__;
ASV_927	5	8	11	0	0	0	0	0	2	k__Bacteria;p__Proteobacteria;c__Gammaproteobacteria;o__unidentified_Gammaproteobacteria;f__unidentified_Gammaproteobacteria;g__Aquicella;s__;
ASV_928	9	8	8	2	2	0	19	25	9	k__Archaea;p__;c__;o__;f__;g__;s__;
ASV_929	6	8	7	29	22	20	14	15	28	k__Bacteria;p__Acidobacteriota;c__Acidobacteriae;o__Solibacterales;f__Solibacteraceae;g__;s__;
ASV_930	15	8	15	2	0	0	0	2	5	k__Bacteria;p__Acidobacteriota;c__Acidobacteriae;o__Acidobacteriales;f__;g__;s__;
ASV_931	0	7	4	0	0	0	0	1	7	k__Bacteria;p__unidentified_Bacteria;c__unidentified_Bacteria;o__unidentified_Bacteria;f__Geobacteraceae;g__;s__;
ASV_932	5	8	10	2	3	0	8	9	21	k__Bacteria;p__Acidobacteriota;c__Acidobacteriae;o__Acidobacteriales;f__unidentified_Acidobacteriales;g__Occallatibacter;s__;
ASV_933	6	8	2	2	7	14	6	9	10	k__Bacteria;p__Proteobacteria;c__Gammaproteobacteria;o__Burkholderiales;f__;g__;s__;
ASV_934	13	7	4	11	10	4	1	29	31	k__Bacteria;p__Bacteroidota;c__Bacteroidia;o__Bacteroidales;f__Prolixibacteraceae;g__;s__;
ASV_935	0	7	0	0	0	0	0	0	0	k__Bacteria;p__Proteobacteria;c__Gammaproteobacteria;o__;f__;g__;s__;
ASV_936	19	8	15	11	0	5	11	3	0	k__Bacteria;p__Proteobacteria;c__Gammaproteobacteria;o__Burkholderiales;f__Nitrosomonadaceae;g__;s__;
ASV_937	3	7	5	1	0	0	0	0	9	k__Bacteria;p__Proteobacteria;c__Gammaproteobacteria;o__unidentified_Gammaproteobacteria;f__unidentified_Gammaproteobacteria;g__Acidibacter;s__;
ASV_938	12	7	9	24	8	17	5	5	3	k__Bacteria;p__Acidobacteriota;c__;o__;f__;g__;s__;
ASV_939	8	8	7	7	7	0	28	20	5	k__Archaea;p__;c__;o__;f__;g__;s__;
ASV_940	18	7	6	6	3	2	15	22	24	k__Bacteria;p__;c__;o__;f__;g__;s__;
ASV_941	11	7	7	0	0	0	0	11	5	k__Bacteria;p__Acidobacteriota;c__Vicinamibacteria;o__Vicinamibacterales;f__;g__;s__;
ASV_942	6	6	5	0	0	0	0	2	3	k__Bacteria;p__Acidobacteriota;c__Vicinamibacteria;o__;f__;g__;s__;
ASV_943	21	8	14	14	2	10	6	4	8	k__Bacteria;p__Acidobacteriota;c__Vicinamibacteria;o__Vicinamibacterales;f__;g__;s__;
ASV_944	7	8	5	3	4	3	9	6	3	k__Bacteria;p__Chloroflexi;c__;o__;f__;g__;s__;
ASV_945	6	7	3	0	0	0	3	0	0	k__Bacteria;p__Proteobacteria;c__Gammaproteobacteria;o__;f__;g__;s__;
ASV_946	16	7	4	2	7	0	1	15	5	k__Bacteria;p__Proteobacteria;c__Alphaproteobacteria;o__Rhizobiales;f__Hyphomicrobiaceae;g__Hyphomicrobium;s__;
ASV_947	0	7	0	6	8	2	5	12	1	k__Bacteria;p__Nitrospirota;c__Thermodesulfovibrionia;o__;f__;g__;s__;
ASV_948	9	8	8	10	28	9	16	19	15	k__Bacteria;p__Acidobacteriota;c__;o__;f__;g__;s__;
ASV_949	4	7	4	0	0	0	9	11	9	k__Bacteria;p__Proteobacteria;c__Gammaproteobacteria;o__Pseudomonadales;f__Pseudomonadaceae;g__Pseudomonas;s__;
ASV_950	4	6	3	0	3	0	12	8	8	k__Bacteria;p__Proteobacteria;c__Alphaproteobacteria;o__unidentified_Alphaproteobacteria;f__Reyranellaceae;g__;s__;
ASV_951	8	8	3	0	0	2	0	2	6	k__Bacteria;p__Gemmatimonadetes;c__unidentified_Gemmatimonadetes;o__Gemmatimonadales;f__Gemmatimonadaceae;g__Gemmatimonas;s__;
ASV_952	4	8	2	4	6	12	7	6	2	k__Bacteria;p__Gemmatimonadetes;c__unidentified_Gemmatimonadetes;o__Gemmatimonadales;f__Gemmatimonadaceae;g__Gemmatimonas;s__;
ASV_953	11	8	7	7	1	1	2	5	13	k__Bacteria;p__Gemmatimonadetes;c__unidentified_Gemmatimonadetes;o__Gemmatimonadales;f__Gemmatimonadaceae;g__;s__;
ASV_954	10	8	6	5	4	3	4	2	5	k__Bacteria;p__Actinobacteria;c__unidentified_Actinobacteria;o__Micrococcales;f__Intrasporangiaceae;g__;s__;
ASV_955	28	6	7	0	0	8	3	3	5	k__Bacteria;p__Acidobacteriota;c__Acidobacteriae;o__Acidobacteriales;f__;g__;s__;
ASV_956	0	8	0	0	0	2	5	11	0	k__Bacteria;p__Acidobacteriota;c__Holophagae;o__;f__;g__;s__;
ASV_957	3	8	3	6	9	8	2	3	3	k__Bacteria;p__;c__;o__;f__;g__;s__;
ASV_958	8	6	0	4	5	6	13	21	44	k__Bacteria;p__Bacteroidota;c__Bacteroidia;o__Sphingobacteriales;f__;g__;s__;
ASV_959	6	8	6	7	11	16	15	5	6	k__Bacteria;p__unidentified_Bacteria;c__unidentified_Bacteria;o__unidentified_Bacteria;f__unidentified_Bacteria;g__unidentified_Bacteria;s__Candidatus_Saccharibacteria_bacterium_YM_S32_TM7_50_20;
ASV_960	9	8	5	3	0	7	16	9	8	k__Bacteria;p__Proteobacteria;c__Alphaproteobacteria;o__Caulobacterales;f__Caulobacteraceae;g__;s__;
ASV_961	11	8	5	4	5	3	0	0	10	k__Bacteria;p__Chloroflexi;c__;o__;f__;g__;s__;
ASV_962	4	8	8	0	0	0	0	3	5	k__Bacteria;p__;c__;o__;f__;g__;s__;
ASV_963	8	8	6	5	2	6	13	4	4	k__Bacteria;p__Proteobacteria;c__Alphaproteobacteria;o__Caulobacterales;f__Caulobacteraceae;g__;s__;
ASV_964	5	8	2	0	0	0	9	1	0	k__Bacteria;p__;c__;o__;f__;g__;s__;
ASV_965	4	7	4	0	2	0	11	2	4	k__Bacteria;p__Chloroflexi;c__Dehalococcoidia;o__Dehalococcoidales;f__unidentified_Dehalococcoidales;g__unidentified_Dehalococcoidales;s__microbial_mat_metagenome;
ASV_966	2	8	3	2	0	0	3	3	6	k__Bacteria;p__Chloroflexi;c__Ktedonobacteria;o__Ktedonobacterales;f__;g__;s__;
ASV_967	8	7	14	13	15	6	13	24	30	k__Bacteria;p__Myxococcota;c__Myxococcia;o__Myxococcales;f__Anaeromyxobacteraceae;g__Anaeromyxobacter;s__;
ASV_968	0	8	4	0	0	0	0	0	0	k__Bacteria;p__Myxococcota;c__;o__;f__;g__;s__;
ASV_969	0	8	0	0	0	0	3	0	0	k__Bacteria;p__Gemmatimonadota;c__;o__;f__;g__;s__;
ASV_970	14	8	6	9	25	15	3	5	8	k__Bacteria;p__Proteobacteria;c__Alphaproteobacteria;o__Rhizobiales;f__Xanthobacteraceae;g__;s__;
ASV_971	8	5	10	10	8	3	3	15	5	k__Bacteria;p__Actinobacteriota;c__Acidimicrobiia;o__unidentified_Acidimicrobiia;f__unidentified_Acidimicrobiia;g__unidentified_Acidimicrobiia;s__metagenome;
ASV_972	8	6	0	8	4	6	13	8	4	k__Bacteria;p__Chloroflexi;c__;o__;f__;g__;s__;
ASV_973	6	8	15	0	0	0	3	0	2	k__Bacteria;p__Proteobacteria;c__Gammaproteobacteria;o__Burkholderiales;f__Oxalobacteraceae;g__;s__;
ASV_974	14	7	15	1	3	2	24	14	31	k__Bacteria;p__;c__;o__;f__;g__;s__;
ASV_975	9	8	9	11	6	10	5	7	13	k__Bacteria;p__Proteobacteria;c__Gammaproteobacteria;o__Burkholderiales;f__Nitrosomonadaceae;g__;s__;
ASV_976	4	8	1	2	0	2	0	1	1	k__Bacteria;p__unidentified_Bacteria;c__unidentified_Bacteria;o__Syntrophobacterales;f__Syntrophobacteraceae;g__Syntrophobacter;s__;
ASV_977	2	7	3	4	5	4	0	0	2	k__Bacteria;p__Proteobacteria;c__Alphaproteobacteria;o__Caulobacterales;f__Caulobacteraceae;g__;s__;
ASV_978	0	6	5	0	0	0	0	0	0	k__Bacteria;p__;c__;o__;f__;g__;s__;
ASV_979	4	7	1	9	9	4	5	8	13	k__Bacteria;p__Proteobacteria;c__Gammaproteobacteria;o__Burkholderiales;f__;g__;s__;
ASV_980	8	8	11	0	0	0	0	0	0	k__Bacteria;p__Proteobacteria;c__Gammaproteobacteria;o__Burkholderiales;f__Nitrosomonadaceae;g__;s__;
ASV_981	11	8	9	3	10	7	9	9	10	k__Bacteria;p__Proteobacteria;c__Gammaproteobacteria;o__Pseudomonadales;f__Moraxellaceae;g__Acinetobacter;s__;
ASV_982	3	7	0	0	5	0	1	1	4	k__Bacteria;p__Myxococcota;c__;o__;f__;g__;s__;
ASV_983	4	8	0	0	0	0	3	5	0	k__Bacteria;p__Myxococcota;c__unidentified_Myxococcota;o__unidentified_Myxococcota;f__Haliangiaceae;g__Haliangium;s__;
ASV_984	7	8	2	1	0	2	7	13	18	k__Bacteria;p__unidentified_Bacteria;c__Oligoflexia;o__;f__;g__;s__;
ASV_985	2	8	10	0	7	0	0	1	0	k__Bacteria;p__Acidobacteriota;c__Acidobacteriae;o__Acidobacteriales;f__;g__;s__;
ASV_986	8	8	3	8	0	5	10	2	5	k__Bacteria;p__;c__;o__;f__;g__;s__;
ASV_987	10	8	0	0	0	0	5	10	11	k__Bacteria;p__Firmicutes;c__;o__;f__;g__;s__;
ASV_988	5	7	5	0	0	0	7	2	7	k__Bacteria;p__Gemmatimonadetes;c__unidentified_Gemmatimonadetes;o__Gemmatimonadales;f__Gemmatimonadaceae;g__Gemmatimonas;s__metagenome;
ASV_989	2	7	8	3	3	0	5	2	3	k__Bacteria;p__Methylomirabilota;c__;o__;f__;g__;s__;
ASV_990	14	8	4	1	2	0	3	6	5	k__Bacteria;p__;c__;o__;f__;g__;s__;
ASV_991	7	8	13	6	10	3	43	12	13	k__Bacteria;p__Verrucomicrobiota;c__Verrucomicrobiae;o__;f__;g__;s__;
ASV_992	4	8	3	0	0	0	0	0	0	k__Bacteria;p__Proteobacteria;c__Gammaproteobacteria;o__Burkholderiales;f__;g__;s__;
ASV_993	9	8	3	0	3	0	0	0	0	k__Bacteria;p__Myxococcota;c__unidentified_Myxococcota;o__unidentified_Myxococcota;f__Haliangiaceae;g__Haliangium;s__;
ASV_994	8	7	16	8	0	10	6	10	4	k__Bacteria;p__Acidobacteriota;c__Vicinamibacteria;o__Vicinamibacterales;f__;g__;s__;
ASV_995	5	7	4	3	4	1	2	8	4	k__Bacteria;p__Proteobacteria;c__Gammaproteobacteria;o__Burkholderiales;f__;g__;s__;
ASV_996	2	7	3	3	3	3	6	22	21	k__Bacteria;p__Proteobacteria;c__Gammaproteobacteria;o__Burkholderiales;f__;g__;s__;
ASV_997	2	7	4	7	13	5	2	10	9	k__Bacteria;p__unidentified_Bacteria;c__unidentified_Bacteria;o__unidentified_Bacteria;f__unidentified_Bacteria;g__unidentified_Bacteria;s__Deltaproteobacteria_bacterium_CSP1_8;
ASV_998	13	8	14	10	9	9	4	7	14	k__Bacteria;p__Nitrospirota;c__Thermodesulfovibrionia;o__;f__;g__;s__;
ASV_999	7	7	3	4	0	3	7	8	16	k__Bacteria;p__Gemmatimonadetes;c__unidentified_Gemmatimonadetes;o__Gemmatimonadales;f__Gemmatimonadaceae;g__Gemmatimonas;s__;
ASV_1000	2	8	6	2	5	3	2	1	7	k__Bacteria;p__;c__;o__;f__;g__;s__;
ASV_1001	0	6	3	0	5	4	7	7	11	k__Bacteria;p__;c__;o__;f__;g__;s__;
ASV_1002	0	7	0	2	0	0	0	0	0	k__Bacteria;p__Chloroflexi;c__Anaerolineae;o__;f__;g__;s__;
ASV_1003	3	7	5	0	0	0	1	0	4	k__Bacteria;p__unidentified_Bacteria;c__unidentified_Bacteria;o__unidentified_Bacteria;f__Geobacteraceae;g__;s__;
ASV_1004	2	7	0	0	0	0	1	0	0	k__Bacteria;p__Chloroflexi;c__;o__;f__;g__;s__;
ASV_1005	4	7	1	1	1	2	28	8	8	k__Bacteria;p__Chloroflexi;c__Anaerolineae;o__;f__;g__;s__;
ASV_1006	17	6	5	16	7	10	4	10	4	k__Bacteria;p__Kryptonia;c__;o__;f__;g__;s__;
ASV_1007	4	7	4	2	2	0	3	2	3	k__Bacteria;p__;c__;o__;f__;g__;s__;
ASV_1008	7	6	8	9	4	1	4	8	4	k__Bacteria;p__unidentified_Bacteria;c__unidentified_Bacteria;o__unidentified_Bacteria;f__Geobacteraceae;g__;s__;
ASV_1009	5	7	4	2	0	2	7	6	7	k__Bacteria;p__Proteobacteria;c__Alphaproteobacteria;o__Rhizobiales;f__;g__;s__;
ASV_1010	19	6	9	0	0	3	0	0	0	k__Bacteria;p__Proteobacteria;c__Gammaproteobacteria;o__unidentified_Gammaproteobacteria;f__unidentified_Gammaproteobacteria;g__Aquicella;s__;
ASV_1011	8	7	5	0	2	1	3	0	5	k__Bacteria;p__Acidobacteriota;c__Vicinamibacteria;o__Vicinamibacterales;f__;g__;s__;
ASV_1012	3	7	0	2	3	4	2	0	3	k__Bacteria;p__Proteobacteria;c__Gammaproteobacteria;o__Burkholderiales;f__;g__;s__;
ASV_1013	0	6	0	0	0	0	0	2	0	k__Bacteria;p__unidentified_Bacteria;c__unidentified_Bacteria;o__unidentified_Bacteria;f__Geobacteraceae;g__;s__;
ASV_1014	2	7	3	0	0	0	8	0	1	k__Bacteria;p__unidentified_Bacteria;c__unidentified_Bacteria;o__Bdellovibrionales;f__Bdellovibrionaceae;g__Bdellovibrio;s__;
ASV_1015	4	7	6	1	1	1	0	2	2	k__Bacteria;p__Myxococcota;c__unidentified_Myxococcota;o__unidentified_Myxococcota;f__Haliangiaceae;g__Haliangium;s__;
ASV_1016	4	7	2	3	1	3	0	2	4	k__Bacteria;p__Myxococcota;c__Myxococcia;o__Myxococcales;f__;g__;s__;
ASV_1017	5	7	9	0	0	0	0	0	9	k__Bacteria;p__Acidobacteriota;c__Acidobacteriae;o__Bryobacterales;f__Bryobacteraceae;g__Bryobacter;s__;
ASV_1018	3	7	7	2	0	0	0	3	13	k__Bacteria;p__Chloroflexi;c__Ktedonobacteria;o__Ktedonobacterales;f__;g__;s__;
ASV_1019	1	7	3	0	3	0	18	16	8	k__Bacteria;p__Proteobacteria;c__Gammaproteobacteria;o__Burkholderiales;f__Burkholderiaceae;g__;s__;
ASV_1020	8	7	9	8	6	1	3	3	11	k__Bacteria;p__Proteobacteria;c__Gammaproteobacteria;o__Burkholderiales;f__;g__;s__;
ASV_1021	7	5	8	2	4	0	3	2	2	k__Bacteria;p__Proteobacteria;c__Gammaproteobacteria;o__Burkholderiales;f__;g__;s__;
ASV_1022	1	6	0	0	2	6	4	12	14	k__Bacteria;p__Myxococcota;c__unidentified_Myxococcota;o__unidentified_Myxococcota;f__Polyangiaceae;g__Pajaroellobacter;s__;
ASV_1023	1	7	6	4	1	1	0	0	1	k__Bacteria;p__Acidobacteriota;c__Acidobacteriae;o__Solibacterales;f__Solibacteraceae;g__;s__;
ASV_1024	11	7	9	13	15	16	24	37	29	k__Bacteria;p__Proteobacteria;c__Gammaproteobacteria;o__Burkholderiales;f__;g__;s__;
ASV_1025	12	6	8	5	4	0	2	8	0	k__Bacteria;p__Proteobacteria;c__Gammaproteobacteria;o__Burkholderiales;f__;g__;s__;
ASV_1026	8	7	9	0	0	3	11	4	1	k__Bacteria;p__Chloroflexi;c__;o__;f__;g__;s__;
ASV_1027	1	7	1	0	1	0	1	2	0	k__Bacteria;p__Myxococcota;c__unidentified_Myxococcota;o__unidentified_Myxococcota;f__Haliangiaceae;g__Haliangium;s__;
ASV_1028	4	7	6	0	0	0	0	0	0	k__Bacteria;p__;c__;o__;f__;g__;s__;
ASV_1029	10	7	4	0	2	7	7	1	3	k__Bacteria;p__;c__;o__;f__;g__;s__;
ASV_1030	11	7	2	2	0	4	4	4	3	k__Bacteria;p__Acidobacteriota;c__Thermoanaerobaculia;o__Thermoanaerobaculales;f__Thermoanaerobaculaceae;g__unidentified_Thermoanaerobaculaceae;s__metagenome;
ASV_1031	0	7	0	0	0	0	3	6	0	k__Bacteria;p__Acidobacteriota;c__Acidobacteriae;o__Acidobacteriales;f__;g__;s__;
ASV_1032	9	7	8	2	3	7	13	19	5	k__Bacteria;p__Actinobacteriota;c__Acidimicrobiia;o__;f__;g__;s__;
ASV_1033	2	7	0	0	0	1	11	17	19	k__Bacteria;p__Acidobacteriota;c__Acidobacteriae;o__Solibacterales;f__Solibacteraceae;g__;s__;
ASV_1034	0	7	11	5	2	0	2	3	2	k__Bacteria;p__Acidobacteriota;c__Holophagae;o__;f__;g__;s__;
ASV_1035	0	7	3	6	2	9	8	11	8	k__Bacteria;p__Bacteroidota;c__Bacteroidia;o__Sphingobacteriales;f__unidentified_Sphingobacteriales;g__unidentified_Sphingobacteriales;s__metagenome;
ASV_1036	10	7	3	1	3	0	8	19	12	k__Bacteria;p__Proteobacteria;c__Alphaproteobacteria;o__Sphingomonadales;f__Sphingomonadaceae;g__;s__;
ASV_1037	1	7	4	0	0	0	5	2	1	k__Bacteria;p__Chloroflexi;c__;o__;f__;g__;s__;
ASV_1038	6	7	4	0	0	2	7	2	8	k__Bacteria;p__Bacteroidota;c__Ignavibacteria;o__;f__;g__;s__;
ASV_1039	0	7	0	0	0	0	6	4	2	k__Bacteria;p__Chloroflexi;c__Dehalococcoidia;o__;f__;g__;s__;
ASV_1040	0	7	2	1	1	2	0	4	0	k__Bacteria;p__Proteobacteria;c__Gammaproteobacteria;o__Burkholderiales;f__Nitrosomonadaceae;g__;s__;
ASV_1041	5	7	0	5	5	0	1	3	9	k__Bacteria;p__Kryptonia;c__;o__;f__;g__;s__;
ASV_1042	6	7	7	6	13	4	10	4	7	k__Bacteria;p__Firmicutes;c__Bacilli;o__Bacillales;f__Bacillaceae;g__Bacillus;s__Bacillus_anthracis;
ASV_1043	2	6	6	0	3	0	2	0	0	k__Bacteria;p__Acidobacteriota;c__Vicinamibacteria;o__Vicinamibacterales;f__;g__;s__;
ASV_1044	7	7	0	0	0	0	2	0	0	k__Bacteria;p__unidentified_Bacteria;c__unidentified_Bacteria;o__unidentified_Bacteria;f__unidentified_Bacteria;g__unidentified_Bacteria;s__bacterium_enrichment_culture_clone_EBa3;
ASV_1045	3	5	0	0	0	0	0	0	0	k__Bacteria;p__;c__;o__;f__;g__;s__;
ASV_1046	0	6	3	5	10	7	0	1	2	k__Bacteria;p__Gemmatimonadetes;c__unidentified_Gemmatimonadetes;o__Gemmatimonadales;f__Gemmatimonadaceae;g__Gemmatimonas;s__metagenome;
ASV_1047	3	6	4	2	2	2	0	13	8	k__Bacteria;p__Actinobacteria;c__unidentified_Actinobacteria;o__Frankiales;f__Geodermatophilaceae;g__Geodermatophilus;s__;
ASV_1048	3	7	3	0	2	0	2	4	0	k__Bacteria;p__unidentified_Bacteria;c__unidentified_Bacteria;o__unidentified_Bacteria;f__Geobacteraceae;g__;s__;
ASV_1049	0	7	4	2	3	0	0	0	3	k__Bacteria;p__Chloroflexi;c__Ktedonobacteria;o__Ktedonobacterales;f__;g__;s__;
ASV_1050	1	7	7	5	5	4	7	15	15	k__Bacteria;p__Myxococcota;c__Myxococcia;o__Myxococcales;f__Anaeromyxobacteraceae;g__Anaeromyxobacter;s__;
ASV_1051	1	6	4	0	3	0	5	5	13	k__Bacteria;p__Verrucomicrobiota;c__Verrucomicrobiae;o__;f__;g__;s__;
ASV_1052	2	7	4	1	3	6	0	9	0	k__Bacteria;p__Acidobacteriota;c__Acidobacteriae;o__;f__;g__;s__;
ASV_1053	15	6	6	0	3	0	4	8	7	k__Bacteria;p__Acidobacteriota;c__Acidobacteriae;o__Acidobacteriales;f__;g__;s__;
ASV_1054	8	6	9	0	3	0	0	0	0	k__Bacteria;p__Acidobacteriota;c__Acidobacteriae;o__Acidobacteriales;f__;g__;s__;
ASV_1055	0	6	2	0	0	0	0	0	0	k__Bacteria;p__Chloroflexi;c__Anaerolineae;o__;f__;g__;s__;
ASV_1056	8	7	7	0	6	2	14	8	9	k__Bacteria;p__Acidobacteriota;c__;o__;f__;g__;s__;
ASV_1057	0	7	0	0	0	1	0	4	7	k__Bacteria;p__Myxococcota;c__;o__;f__;g__;s__;
ASV_1058	2	7	0	22	20	26	109	58	55	k__Bacteria;p__;c__;o__;f__;g__;s__;
ASV_1059	7	6	13	17	2	6	10	14	8	k__Bacteria;p__Proteobacteria;c__Gammaproteobacteria;o__Burkholderiales;f__;g__;s__;
ASV_1060	7	6	10	3	4	2	0	0	2	k__Bacteria;p__Acidobacteriota;c__Vicinamibacteria;o__Vicinamibacterales;f__;g__;s__;
ASV_1061	5	6	0	0	0	0	0	0	0	k__Bacteria;p__Proteobacteria;c__Gammaproteobacteria;o__Burkholderiales;f__Oxalobacteraceae;g__Massilia;s__;
ASV_1062	11	6	7	26	17	9	162	153	103	k__Bacteria;p__;c__;o__;f__;g__;s__;
ASV_1063	6	7	9	8	13	11	5	3	10	k__Bacteria;p__unidentified_Bacteria;c__unidentified_Bacteria;o__Syntrophorhabdales;f__Syntrophorhabdaceae;g__Syntrophorhabdus;s__;
ASV_1064	7	7	1	0	1	0	9	6	5	k__Bacteria;p__Myxococcota;c__;o__;f__;g__;s__;
ASV_1065	15	6	6	6	6	2	10	7	7	k__Bacteria;p__unidentified_Bacteria;c__Oligoflexia;o__;f__;g__;s__;
ASV_1066	8	7	0	0	2	0	16	3	9	k__Bacteria;p__;c__;o__;f__;g__;s__;
ASV_1067	5	6	11	4	0	0	3	0	6	k__Bacteria;p__Acidobacteriota;c__;o__;f__;g__;s__;
ASV_1068	0	6	1	4	4	6	6	5	6	k__Bacteria;p__Proteobacteria;c__Gammaproteobacteria;o__Burkholderiales;f__;g__;s__;
ASV_1069	6	7	8	0	0	1	31	17	10	k__Bacteria;p__;c__;o__;f__;g__;s__;
ASV_1070	9	7	12	0	0	5	0	0	4	k__Bacteria;p__Chloroflexi;c__;o__;f__;g__;s__;
ASV_1071	7	6	5	3	0	10	2	6	0	k__Bacteria;p__Actinobacteriota;c__;o__;f__;g__;s__;
ASV_1072	3	7	7	0	0	0	2	0	0	k__Bacteria;p__Bacteroidota;c__Bacteroidia;o__Chitinophagales;f__Chitinophagaceae;g__;s__;
ASV_1073	4	7	2	0	0	0	2	1	0	k__Bacteria;p__Proteobacteria;c__Gammaproteobacteria;o__Xanthomonadales;f__Rhodanobacteraceae;g__Dyella;s__;
ASV_1074	0	6	1	0	0	0	3	0	1	k__Bacteria;p__Myxococcota;c__Myxococcia;o__Myxococcales;f__Anaeromyxobacteraceae;g__Anaeromyxobacter;s__;
ASV_1075	4	7	9	2	2	2	0	14	5	k__Bacteria;p__Fibrobacterota;c__Chitinivibrionia;o__;f__;g__;s__;
ASV_1076	0	7	1	1	2	4	2	1	0	k__Bacteria;p__Acidobacteriota;c__Holophagae;o__;f__;g__;s__;
ASV_1077	11	7	14	3	6	5	5	8	6	k__Bacteria;p__Gemmatimonadetes;c__unidentified_Gemmatimonadetes;o__Gemmatimonadales;f__Gemmatimonadaceae;g__;s__;
ASV_1078	0	7	4	5	5	12	7	4	0	k__Bacteria;p__;c__;o__;f__;g__;s__;
ASV_1079	0	7	9	4	2	0	2	4	4	k__Bacteria;p__Dadabacteria;c__;o__;f__;g__;s__;
ASV_1080	5	7	3	1	4	0	0	5	0	k__Bacteria;p__;c__;o__;f__;g__;s__;
ASV_1081	0	7	2	2	0	0	3	4	4	k__Bacteria;p__Chloroflexi;c__;o__;f__;g__;s__;
ASV_1082	23	7	15	22	13	15	39	17	11	k__Bacteria;p__Bacteroidota;c__Bacteroidia;o__Chitinophagales;f__Chitinophagaceae;g__;s__;
ASV_1083	2	7	0	1	1	7	1	5	1	k__Bacteria;p__Myxococcota;c__;o__;f__;g__;s__;
ASV_1084	4	6	8	0	0	4	8	5	10	k__Bacteria;p__Actinobacteriota;c__Thermoleophilia;o__Gaiellales;f__;g__;s__;
ASV_1085	4	6	3	0	0	0	0	1	1	k__Bacteria;p__;c__;o__;f__;g__;s__;
ASV_1086	2	7	7	0	9	9	14	12	5	k__Bacteria;p__;c__;o__;f__;g__;s__;
ASV_1087	6	7	25	2	8	0	0	3	5	k__Bacteria;p__Verrucomicrobiota;c__Verrucomicrobiae;o__;f__;g__;s__;
ASV_1088	3	4	4	0	0	0	0	2	1	k__Bacteria;p__Chloroflexi;c__;o__;f__;g__;s__;
ASV_1089	1	7	1	0	0	2	0	7	6	k__Bacteria;p__Proteobacteria;c__Gammaproteobacteria;o__Burkholderiales;f__;g__;s__;
ASV_1090	7	6	7	6	13	3	2	1	14	k__Bacteria;p__;c__;o__;f__;g__;s__;
ASV_1091	18	4	12	11	10	8	2	0	0	k__Bacteria;p__Acidobacteriota;c__Vicinamibacteria;o__Vicinamibacterales;f__Vicinamibacteraceae;g__;s__;
ASV_1092	13	7	10	20	38	49	15	30	22	k__Bacteria;p__Acidobacteriota;c__Vicinamibacteria;o__Vicinamibacterales;f__;g__;s__;
ASV_1093	5	7	10	0	0	0	3	2	3	k__Bacteria;p__Proteobacteria;c__Gammaproteobacteria;o__Pseudomonadales;f__Pseudomonadaceae;g__Pseudomonas;s__;
ASV_1094	2	6	3	0	0	0	15	6	4	k__Bacteria;p__;c__;o__;f__;g__;s__;
ASV_1095	15	6	16	2	2	4	2	8	9	k__Bacteria;p__;c__;o__;f__;g__;s__;
ASV_1096	0	5	0	2	7	11	15	4	5	k__Bacteria;p__Proteobacteria;c__Alphaproteobacteria;o__Rhizobiales;f__Xanthobacteraceae;g__;s__;
ASV_1097	8	7	2	2	0	0	0	0	0	k__Bacteria;p__Chloroflexi;c__Anaerolineae;o__;f__;g__;s__;
ASV_1098	6	5	4	15	3	2	39	11	2	k__Bacteria;p__Chloroflexi;c__;o__;f__;g__;s__;
ASV_1099	2	7	2	0	0	3	0	0	7	k__Bacteria;p__Myxococcota;c__Myxococcia;o__Myxococcales;f__Vulgatibacteraceae;g__Vulgatibacter;s__;
ASV_1100	1	6	7	17	11	14	11	6	11	k__Bacteria;p__Proteobacteria;c__Gammaproteobacteria;o__Burkholderiales;f__Comamonadaceae;g__;s__;
ASV_1101	14	7	6	6	5	0	8	10	13	k__Bacteria;p__unidentified_Bacteria;c__unidentified_Bacteria;o__unidentified_Bacteria;f__Geobacteraceae;g__;s__;
ASV_1102	12	7	10	0	2	2	0	0	0	k__Bacteria;p__;c__;o__;f__;g__;s__;
ASV_1103	7	7	4	0	0	0	3	10	7	k__Bacteria;p__Proteobacteria;c__Gammaproteobacteria;o__Pseudomonadales;f__Moraxellaceae;g__Acinetobacter;s__;
ASV_1104	9	6	0	0	1	0	7	16	12	k__Bacteria;p__unidentified_Bacteria;c__unidentified_Bacteria;o__unidentified_Bacteria;f__Geobacteraceae;g__Citrifermentans;s__;
ASV_1105	8	7	2	2	0	11	13	0	6	k__Bacteria;p__Proteobacteria;c__Gammaproteobacteria;o__unidentified_Gammaproteobacteria;f__Steroidobacteraceae;g__;s__;
ASV_1106	16	7	0	0	2	0	0	0	0	k__Bacteria;p__;c__;o__;f__;g__;s__;
ASV_1107	0	6	0	0	0	0	4	4	0	k__Bacteria;p__;c__;o__;f__;g__;s__;
ASV_1108	11	7	11	0	0	0	0	1	2	k__Bacteria;p__Proteobacteria;c__Gammaproteobacteria;o__Burkholderiales;f__;g__;s__;
ASV_1109	27	5	8	1	0	2	22	10	9	k__Bacteria;p__;c__;o__;f__;g__;s__;
ASV_1110	17	7	9	11	2	4	8	7	4	k__Bacteria;p__Acidobacteriota;c__Acidobacteriae;o__Acidobacteriales;f__;g__;s__;
ASV_1111	6	7	9	9	3	0	9	7	9	k__Bacteria;p__;c__;o__;f__;g__;s__;
ASV_1112	3	6	1	4	0	5	0	0	2	k__Bacteria;p__Chloroflexi;c__;o__;f__;g__;s__;
ASV_1113	4	7	4	0	0	0	0	0	0	k__Bacteria;p__Proteobacteria;c__Gammaproteobacteria;o__Burkholderiales;f__Rhodocyclaceae;g__;s__;
ASV_1114	5	7	9	0	2	0	0	0	4	k__Bacteria;p__Acidobacteriota;c__Acidobacteriae;o__Acidobacteriales;f__;g__;s__;
ASV_1115	7	7	1	0	0	0	0	0	0	k__Bacteria;p__Myxococcota;c__unidentified_Myxococcota;o__unidentified_Myxococcota;f__Haliangiaceae;g__Haliangium;s__;
ASV_1116	7	7	0	0	10	10	0	4	0	k__Bacteria;p__Chloroflexi;c__Anaerolineae;o__Anaerolineales;f__Anaerolineaceae;g__Anaerolinea;s__;
ASV_1117	18	6	8	0	0	0	0	0	0	k__Bacteria;p__Proteobacteria;c__Gammaproteobacteria;o__unidentified_Gammaproteobacteria;f__unidentified_Gammaproteobacteria;g__Aquicella;s__;
ASV_1118	9	7	4	0	0	0	2	5	8	k__Bacteria;p__Gemmatimonadota;c__;o__;f__;g__;s__;
ASV_1119	0	6	0	4	2	4	3	0	11	k__Bacteria;p__;c__;o__;f__;g__;s__;
ASV_1120	4	7	9	20	13	18	8	21	21	k__Bacteria;p__Proteobacteria;c__Gammaproteobacteria;o__Burkholderiales;f__;g__;s__;
ASV_1121	3	7	8	5	0	0	7	2	5	k__Bacteria;p__;c__;o__;f__;g__;s__;
ASV_1122	4	7	1	0	4	3	7	0	3	k__Bacteria;p__Acidobacteriota;c__Acidobacteriae;o__Bryobacterales;f__Bryobacteraceae;g__Bryobacter;s__;
ASV_1123	7	7	4	2	9	7	10	10	6	k__Bacteria;p__;c__;o__;f__;g__;s__;
ASV_1124	5	7	1	1	4	4	10	8	10	k__Bacteria;p__Armatimonadota;c__Fimbriimonadia;o__Fimbriimonadales;f__Fimbriimonadaceae;g__;s__;
ASV_1125	5	6	22	0	3	0	57	15	24	k__Bacteria;p__Verrucomicrobiota;c__Verrucomicrobiae;o__;f__;g__;s__;
ASV_1126	8	7	5	1	0	1	2	0	0	k__Bacteria;p__Proteobacteria;c__Alphaproteobacteria;o__Micropepsales;f__Micropepsaceae;g__;s__;
ASV_1127	11	7	7	7	19	10	11	26	29	k__Bacteria;p__Proteobacteria;c__Gammaproteobacteria;o__;f__;g__;s__;
ASV_1128	6	7	16	36	34	27	17	27	20	k__Bacteria;p__Proteobacteria;c__Gammaproteobacteria;o__Burkholderiales;f__Comamonadaceae;g__;s__;
ASV_1129	0	7	4	0	0	0	0	0	0	k__Bacteria;p__Proteobacteria;c__Gammaproteobacteria;o__Burkholderiales;f__Rhodocyclaceae;g__;s__;
ASV_1130	0	7	0	0	0	1	2	2	2	k__Bacteria;p__Proteobacteria;c__Gammaproteobacteria;o__Burkholderiales;f__Comamonadaceae;g__;s__;
ASV_1131	8	6	8	7	0	0	11	14	18	k__Bacteria;p__Proteobacteria;c__Gammaproteobacteria;o__Burkholderiales;f__Comamonadaceae;g__Ramlibacter;s__;
ASV_1132	3	6	5	7	5	3	1	4	8	k__Bacteria;p__Acidobacteriota;c__Vicinamibacteria;o__Vicinamibacterales;f__;g__;s__;
ASV_1133	0	6	2	7	6	15	55	33	26	k__Bacteria;p__Bacteroidota;c__Bacteroidia;o__Sphingobacteriales;f__Lentimicrobiaceae;g__;s__;
ASV_1134	0	6	3	0	0	0	5	7	3	k__Bacteria;p__;c__;o__;f__;g__;s__;
ASV_1135	8	6	7	2	0	0	8	19	15	k__Bacteria;p__Proteobacteria;c__Gammaproteobacteria;o__Burkholderiales;f__Rhodocyclaceae;g__;s__;
ASV_1136	0	6	0	7	5	5	0	0	2	k__Bacteria;p__Myxococcota;c__unidentified_Myxococcota;o__unidentified_Myxococcota;f__Sandaracinaceae;g__;s__;
ASV_1137	16	6	7	0	3	0	5	4	5	k__Bacteria;p__Myxococcota;c__unidentified_Myxococcota;o__unidentified_Myxococcota;f__Polyangiaceae;g__Pajaroellobacter;s__;
ASV_1138	4	6	1	2	2	3	11	13	6	k__Archaea;p__Crenarchaeota;c__;o__;f__;g__;s__;
ASV_1139	6	5	18	6	1	6	33	2	5	k__Bacteria;p__Chloroflexi;c__Anaerolineae;o__Anaerolineales;f__Anaerolineaceae;g__Leptolinea;s__;
ASV_1140	0	4	0	7	14	24	0	4	19	k__Bacteria;p__Acidobacteriota;c__Acidobacteriae;o__Bryobacterales;f__Bryobacteraceae;g__Bryobacter;s__metagenome;
ASV_1141	2	4	0	0	3	5	5	0	0	k__Bacteria;p__;c__;o__;f__;g__;s__;
ASV_1142	1	6	4	4	6	5	64	34	49	k__Bacteria;p__;c__;o__;f__;g__;s__;
ASV_1143	7	5	12	0	2	6	5	7	10	k__Bacteria;p__Proteobacteria;c__Gammaproteobacteria;o__Burkholderiales;f__;g__;s__;
ASV_1144	14	6	8	4	5	5	4	0	0	k__Bacteria;p__Bacteroidota;c__Bacteroidia;o__Chitinophagales;f__Chitinophagaceae;g__;s__;
ASV_1145	5	5	6	5	0	3	28	14	7	k__Archaea;p__unidentified_Archaea;c__Thermoplasmata;o__unidentified_Thermoplasmata;f__unidentified_Thermoplasmata;g__unidentified_Thermoplasmata;s__Candidatus_Amesbacteria_bacterium_GW2011_GWC1_47_15;
ASV_1146	6	5	4	3	2	1	0	0	0	k__Bacteria;p__Proteobacteria;c__Gammaproteobacteria;o__Burkholderiales;f__Rhodocyclaceae;g__;s__;
ASV_1147	0	6	3	0	0	0	0	0	0	k__Bacteria;p__Proteobacteria;c__Gammaproteobacteria;o__Burkholderiales;f__Gallionellaceae;g__Sideroxydans;s__;
ASV_1148	15	6	23	13	20	4	64	8	42	k__Bacteria;p__Proteobacteria;c__Alphaproteobacteria;o__Caulobacterales;f__Caulobacteraceae;g__Phenylobacterium;s__;
ASV_1149	2	5	8	2	1	2	8	3	4	k__Bacteria;p__unidentified_Bacteria;c__unidentified_Bacteria;o__unidentified_Bacteria;f__unidentified_Bacteria;g__unidentified_Bacteria;s__bacterium_enrichment_culture_clone_B30_2011;
ASV_1150	0	5	14	0	0	0	3	4	0	k__Bacteria;p__Verrucomicrobiota;c__Verrucomicrobiae;o__;f__;g__;s__;
ASV_1151	13	6	2	1	0	0	1	1	4	k__Bacteria;p__Acidobacteriota;c__;o__;f__;g__;s__;
ASV_1152	2	5	3	2	5	0	5	4	3	k__Bacteria;p__Chloroflexi;c__Anaerolineae;o__Anaerolineales;f__Anaerolineaceae;g__;s__;
ASV_1153	19	6	18	33	24	9	23	33	29	k__Bacteria;p__Proteobacteria;c__Alphaproteobacteria;o__Rhizobiales;f__Xanthobacteraceae;g__;s__;
ASV_1154	0	6	4	0	0	0	0	5	0	k__Bacteria;p__Acidobacteriota;c__Vicinamibacteria;o__Vicinamibacterales;f__;g__;s__;
ASV_1155	23	6	11	6	6	13	5	28	22	k__Bacteria;p__Fibrobacterota;c__Chitinivibrionia;o__;f__;g__;s__;
ASV_1156	6	6	13	6	3	5	8	5	6	k__Bacteria;p__Acidobacteriota;c__Holophagae;o__;f__;g__;s__;
ASV_1157	2	6	5	1	1	0	7	6	0	k__Bacteria;p__Chloroflexi;c__;o__;f__;g__;s__;
ASV_1158	9	5	2	0	3	0	16	7	2	k__Bacteria;p__Parcubacteria;c__;o__;f__;g__;s__;
ASV_1159	0	6	2	0	0	0	4	0	3	k__Bacteria;p__Chloroflexi;c__Dehalococcoidia;o__unidentified_Dehalococcoidia;f__unidentified_Dehalococcoidia;g__unidentified_Dehalococcoidia;s__metagenome;
ASV_1160	3	6	0	0	0	0	0	1	3	k__Bacteria;p__Acidobacteriota;c__Acidobacteriae;o__Bryobacterales;f__Bryobacteraceae;g__Bryobacter;s__;
ASV_1161	1	6	11	8	7	3	0	0	0	k__Bacteria;p__Verrucomicrobiota;c__Verrucomicrobiae;o__;f__;g__;s__;
ASV_1162	3	5	0	0	0	0	0	4	0	k__Bacteria;p__Proteobacteria;c__Gammaproteobacteria;o__Burkholderiales;f__Oxalobacteraceae;g__Massilia;s__;
ASV_1163	0	6	0	2	0	3	5	6	0	k__Bacteria;p__;c__;o__;f__;g__;s__;
ASV_1164	5	6	5	14	14	13	0	0	11	k__Bacteria;p__Proteobacteria;c__Gammaproteobacteria;o__unidentified_Gammaproteobacteria;f__Steroidobacteraceae;g__;s__;
ASV_1165	5	5	4	0	0	0	0	2	2	k__Bacteria;p__Myxococcota;c__unidentified_Myxococcota;o__unidentified_Myxococcota;f__Polyangiaceae;g__Pajaroellobacter;s__;
ASV_1166	6	6	2	2	9	10	2	7	6	k__Bacteria;p__;c__;o__;f__;g__;s__;
ASV_1167	5	6	2	0	0	0	14	7	5	k__Bacteria;p__;c__;o__;f__;g__;s__;
ASV_1168	5	6	7	8	15	17	5	9	6	k__Bacteria;p__;c__;o__;f__;g__;s__;
ASV_1169	5	6	2	0	0	0	5	2	0	k__Bacteria;p__Myxococcota;c__unidentified_Myxococcota;o__unidentified_Myxococcota;f__Haliangiaceae;g__Haliangium;s__;
ASV_1170	5	6	7	0	7	4	6	3	9	k__Bacteria;p__Acidobacteriota;c__Acidobacteriae;o__Acidobacteriales;f__;g__;s__;
ASV_1171	0	6	0	0	0	0	0	0	1	k__Bacteria;p__Chloroflexi;c__;o__;f__;g__;s__;
ASV_1172	6	5	3	0	0	0	0	0	2	k__Bacteria;p__Proteobacteria;c__Alphaproteobacteria;o__Sphingomonadales;f__Sphingomonadaceae;g__Novosphingobium;s__;
ASV_1173	5	5	4	2	0	0	0	2	2	k__Bacteria;p__Proteobacteria;c__Gammaproteobacteria;o__unidentified_Gammaproteobacteria;f__unidentified_Gammaproteobacteria;g__Aquicella;s__;
ASV_1174	6	6	0	3	0	4	0	0	0	k__Bacteria;p__Proteobacteria;c__Alphaproteobacteria;o__Rhodospirillales;f__Rhodospirillaceae;g__;s__;
ASV_1175	6	6	3	1	10	3	19	10	10	k__Bacteria;p__Bacteroidota;c__Bacteroidia;o__Chitinophagales;f__Chitinophagaceae;g__Flavisolibacter;s__;
ASV_1176	3	6	4	59	40	44	11	5	10	k__Bacteria;p__Proteobacteria;c__Gammaproteobacteria;o__Burkholderiales;f__Rhodocyclaceae;g__Sulfuritalea;s__;
ASV_1177	5	6	5	0	0	5	4	3	3	k__Bacteria;p__;c__;o__;f__;g__;s__;
ASV_1178	2	6	0	5	6	4	15	9	6	k__Bacteria;p__Proteobacteria;c__Gammaproteobacteria;o__Burkholderiales;f__;g__;s__;
ASV_1179	0	6	1	0	0	1	9	1	0	k__Bacteria;p__Proteobacteria;c__Gammaproteobacteria;o__Burkholderiales;f__;g__;s__;
ASV_1180	7	5	4	4	8	2	7	8	4	k__Bacteria;p__Acidobacteriota;c__Vicinamibacteria;o__Vicinamibacterales;f__;g__;s__;
ASV_1181	6	6	7	4	3	6	3	5	4	k__Bacteria;p__Proteobacteria;c__Gammaproteobacteria;o__Burkholderiales;f__;g__;s__;
ASV_1182	15	5	5	2	0	2	9	8	10	k__Bacteria;p__Acidobacteriota;c__Acidobacteriae;o__Acidobacteriales;f__unidentified_Acidobacteriales;g__Occallatibacter;s__;
ASV_1183	0	6	0	2	0	0	0	0	0	k__Bacteria;p__Proteobacteria;c__Alphaproteobacteria;o__;f__;g__;s__;
ASV_1184	5	6	6	3	4	0	2	0	9	k__Bacteria;p__Proteobacteria;c__Gammaproteobacteria;o__Burkholderiales;f__Nitrosomonadaceae;g__;s__;
ASV_1185	7	6	0	1	3	0	1	6	12	k__Bacteria;p__Acidobacteriota;c__Acidobacteriae;o__Acidobacteriales;f__;g__;s__;
ASV_1186	1	6	0	1	2	0	1	1	8	k__Bacteria;p__Acidobacteriota;c__Acidobacteriae;o__Solibacterales;f__Solibacteraceae;g__;s__;
ASV_1187	0	5	0	0	0	0	0	0	0	k__Bacteria;p__Acidobacteriota;c__Acidobacteriae;o__Solibacterales;f__Solibacteraceae;g__;s__;
ASV_1188	0	5	0	0	0	0	0	4	0	k__Bacteria;p__Proteobacteria;c__Alphaproteobacteria;o__Rhodospirillales;f__unidentified_Rhodospirillales;g__unidentified_Rhodospirillales;s__metagenome;
ASV_1189	1	6	2	0	0	0	0	0	0	k__Bacteria;p__Acidobacteriota;c__Vicinamibacteria;o__Vicinamibacterales;f__;g__;s__;
ASV_1190	3	6	3	0	0	0	3	0	0	k__Bacteria;p__Acidobacteriota;c__Acidobacteriae;o__Solibacterales;f__Solibacteraceae;g__;s__;
ASV_1191	5	6	0	6	3	0	10	4	3	k__Bacteria;p__Bacteroidota;c__Ignavibacteria;o__;f__;g__;s__;
ASV_1192	0	6	2	0	0	0	0	0	0	k__Bacteria;p__Bacteroidota;c__Bacteroidia;o__Sphingobacteriales;f__;g__;s__;
ASV_1193	1	6	0	2	4	0	0	0	0	k__Bacteria;p__Proteobacteria;c__Gammaproteobacteria;o__Burkholderiales;f__Hydrogenophilaceae;g__Thiobacillus;s__;
ASV_1194	0	6	0	0	0	0	0	0	0	k__Bacteria;p__Acidobacteriota;c__Acidobacteriae;o__;f__;g__;s__;
ASV_1195	16	6	6	0	0	0	5	0	0	k__Bacteria;p__Acidobacteriota;c__Acidobacteriae;o__Bryobacterales;f__Bryobacteraceae;g__Bryobacter;s__;
ASV_1196	2	6	0	0	1	4	3	0	0	k__Bacteria;p__;c__;o__;f__;g__;s__;
ASV_1197	0	6	1	0	0	0	0	0	0	k__Bacteria;p__Chloroflexi;c__;o__;f__;g__;s__;
ASV_1198	7	6	2	4	5	5	20	22	14	k__Bacteria;p__Myxococcota;c__unidentified_Myxococcota;o__unidentified_Myxococcota;f__Haliangiaceae;g__Haliangium;s__;
ASV_1199	0	5	0	4	0	0	0	0	2	k__Bacteria;p__;c__;o__;f__;g__;s__;
ASV_1200	9	6	10	6	3	2	11	6	2	k__Bacteria;p__;c__;o__;f__;g__;s__;
ASV_1201	1	4	0	0	0	0	9	4	0	k__Bacteria;p__;c__;o__;f__;g__;s__;
ASV_1202	2	5	11	0	0	0	0	0	0	k__Bacteria;p__Acidobacteriota;c__Acidobacteriae;o__Bryobacterales;f__Bryobacteraceae;g__Bryobacter;s__;
ASV_1203	4	5	10	4	1	0	3	1	0	k__Bacteria;p__;c__;o__;f__;g__;s__;
ASV_1204	3	6	1	2	0	0	0	2	3	k__Bacteria;p__Proteobacteria;c__Gammaproteobacteria;o__Burkholderiales;f__;g__;s__;
ASV_1205	0	6	3	0	0	0	4	2	0	k__Bacteria;p__unidentified_Bacteria;c__Oligoflexia;o__;f__;g__;s__;
ASV_1206	2	6	3	0	3	6	8	8	5	k__Bacteria;p__;c__;o__;f__;g__;s__;
ASV_1207	0	6	13	2	6	6	19	10	4	k__Bacteria;p__Verrucomicrobiota;c__Verrucomicrobiae;o__;f__;g__;s__;
ASV_1208	4	6	1	0	0	0	12	5	6	k__Bacteria;p__Proteobacteria;c__Gammaproteobacteria;o__Pseudomonadales;f__Pseudomonadaceae;g__Pseudomonas;s__;
ASV_1209	10	6	0	0	0	2	2	3	9	k__Bacteria;p__Nitrospirota;c__Thermodesulfovibrionia;o__;f__;g__;s__;
ASV_1210	3	6	7	0	0	0	0	0	0	k__Bacteria;p__;c__;o__;f__;g__;s__;
ASV_1211	4	6	0	2	0	0	0	5	2	k__Bacteria;p__Acidobacteriota;c__Acidobacteriae;o__Bryobacterales;f__Bryobacteraceae;g__Bryobacter;s__;
ASV_1212	3	6	0	20	28	19	6	21	18	k__Bacteria;p__unidentified_Bacteria;c__unidentified_Bacteria;o__unidentified_Bacteria;f__unidentified_Bacteria;g__unidentified_Bacteria;s__Deltaproteobacteria_bacterium_CSP1_8;
ASV_1213	0	6	3	0	3	3	0	7	9	k__Bacteria;p__Acidobacteriota;c__Vicinamibacteria;o__Vicinamibacterales;f__;g__;s__;
ASV_1214	0	4	4	2	0	0	15	8	8	k__Bacteria;p__Methylomirabilota;c__;o__;f__;g__;s__;
ASV_1215	17	6	14	0	3	0	2	8	2	k__Bacteria;p__Fibrobacterota;c__Chitinivibrionia;o__;f__;g__;s__;
ASV_1216	2	6	4	4	0	4	13	11	13	k__Bacteria;p__unidentified_Bacteria;c__unidentified_Bacteria;o__Bdellovibrionales;f__Bdellovibrionaceae;g__Bdellovibrio;s__;
ASV_1217	1	5	0	0	0	0	1	0	8	k__Bacteria;p__Acidobacteriota;c__Acidobacteriae;o__Acidobacteriales;f__;g__;s__;
ASV_1218	3	6	6	0	0	1	9	5	2	k__Bacteria;p__Acidobacteriota;c__Acidobacteriae;o__Acidobacteriales;f__;g__;s__;
ASV_1219	9	5	4	1	0	1	3	4	4	k__Bacteria;p__Acidobacteriota;c__Vicinamibacteria;o__Vicinamibacterales;f__;g__;s__;
ASV_1220	4	6	2	0	0	0	3	0	8	k__Bacteria;p__Proteobacteria;c__Alphaproteobacteria;o__unidentified_Alphaproteobacteria;f__Reyranellaceae;g__Reyranella;s__;
ASV_1221	0	6	0	4	4	5	0	4	4	k__Bacteria;p__Proteobacteria;c__Gammaproteobacteria;o__Burkholderiales;f__;g__;s__;
ASV_1222	4	6	0	19	16	32	21	11	16	k__Bacteria;p__Nitrospirota;c__Nitrospira;o__Nitrospirales;f__Nitrospiraceae;g__;s__;
ASV_1223	2	6	1	2	0	4	0	0	0	k__Bacteria;p__Proteobacteria;c__Gammaproteobacteria;o__Burkholderiales;f__Burkholderiaceae;g__Cupriavidus;s__;
ASV_1224	7	6	0	2	0	3	2	0	0	k__Bacteria;p__Actinobacteria;c__unidentified_Actinobacteria;o__Corynebacteriales;f__Nocardiaceae;g__Smaragdicoccus;s__Smaragdicoccus_niigatensis;
ASV_1225	1	3	2	0	0	2	8	5	0	k__Bacteria;p__Actinobacteriota;c__Acidimicrobiia;o__;f__;g__;s__;
ASV_1226	11	6	6	0	0	2	18	8	8	k__Bacteria;p__Proteobacteria;c__Alphaproteobacteria;o__Micropepsales;f__Micropepsaceae;g__Rhizomicrobium;s__;
ASV_1227	1	6	0	0	0	0	0	0	0	k__Bacteria;p__Actinobacteriota;c__Thermoleophilia;o__Gaiellales;f__;g__;s__;
ASV_1228	5	6	3	9	6	0	0	4	4	k__Bacteria;p__Proteobacteria;c__Alphaproteobacteria;o__;f__;g__;s__;
ASV_1229	0	6	0	2	7	3	0	0	0	k__Bacteria;p__;c__;o__;f__;g__;s__;
ASV_1230	0	6	2	0	3	0	0	0	2	k__Bacteria;p__Bacteroidota;c__Bacteroidia;o__Sphingobacteriales;f__;g__;s__;
ASV_1231	0	6	0	0	2	0	2	0	0	k__Bacteria;p__;c__;o__;f__;g__;s__;
ASV_1232	0	6	5	0	0	0	14	9	8	k__Bacteria;p__Myxococcota;c__unidentified_Myxococcota;o__unidentified_Myxococcota;f__Polyangiaceae;g__Pajaroellobacter;s__;
ASV_1233	13	6	8	3	0	4	7	0	3	k__Bacteria;p__;c__;o__;f__;g__;s__;
ASV_1234	18	6	2	11	16	10	4	5	2	k__Bacteria;p__Chloroflexi;c__Ktedonobacteria;o__;f__;g__;s__;
ASV_1235	0	6	0	0	0	0	0	0	0	k__Bacteria;p__;c__;o__;f__;g__;s__;
ASV_1236	12	6	6	0	0	2	4	41	30	k__Bacteria;p__Bacteroidota;c__Bacteroidia;o__Bacteroidales;f__;g__;s__;
ASV_1237	8	6	8	3	5	6	7	7	3	k__Bacteria;p__;c__;o__;f__;g__;s__;
ASV_1238	1	6	0	21	25	20	6	4	6	k__Bacteria;p__Myxococcota;c__;o__;f__;g__;s__;
ASV_1239	9	5	4	0	0	0	0	9	0	k__Bacteria;p__Bacteroidota;c__Ignavibacteria;o__;f__;g__;s__;
ASV_1240	6	5	3	15	16	42	0	0	0	k__Bacteria;p__Bacteroidota;c__Bacteroidia;o__Sphingobacteriales;f__;g__;s__;
ASV_1241	12	6	2	8	3	2	2	8	7	k__Bacteria;p__Acidobacteriota;c__Acidobacteriae;o__Acidobacteriales;f__;g__;s__;
ASV_1242	13	6	6	2	12	3	9	32	15	k__Bacteria;p__Proteobacteria;c__Gammaproteobacteria;o__Burkholderiales;f__Comamonadaceae;g__Variovorax;s__;
ASV_1243	1	6	1	0	0	3	0	0	0	k__Bacteria;p__;c__;o__;f__;g__;s__;
ASV_1244	5	5	4	0	0	0	0	0	0	k__Bacteria;p__Acidobacteriota;c__Holophagae;o__;f__;g__;s__;
ASV_1245	4	6	6	3	4	2	0	2	5	k__Bacteria;p__Actinobacteriota;c__Acidimicrobiia;o__;f__;g__;s__;
ASV_1246	4	6	3	2	0	0	0	0	5	k__Bacteria;p__Proteobacteria;c__Gammaproteobacteria;o__Burkholderiales;f__;g__;s__;
ASV_1247	3	6	4	0	0	0	5	8	2	k__Bacteria;p__Parcubacteria;c__;o__;f__;g__;s__;
ASV_1248	9	6	3	0	0	0	10	1	3	k__Bacteria;p__Proteobacteria;c__Alphaproteobacteria;o__;f__;g__;s__;
ASV_1249	4	5	7	3	0	5	0	0	7	k__Bacteria;p__Proteobacteria;c__Gammaproteobacteria;o__;f__;g__;s__;
ASV_1250	2	6	0	0	0	0	0	0	0	k__Bacteria;p__unidentified_Bacteria;c__unidentified_Bacteria;o__Bdellovibrionales;f__Bdellovibrionaceae;g__Bdellovibrio;s__;
ASV_1251	0	5	0	0	0	0	0	0	0	k__Bacteria;p__Chloroflexi;c__Anaerolineae;o__Anaerolineales;f__Anaerolineaceae;g__Anaerolinea;s__;
ASV_1252	4	6	3	8	6	9	19	15	7	k__Bacteria;p__;c__;o__;f__;g__;s__;
ASV_1253	4	6	0	0	0	0	4	0	0	k__Bacteria;p__Myxococcota;c__unidentified_Myxococcota;o__unidentified_Myxococcota;f__Polyangiaceae;g__Pajaroellobacter;s__;
ASV_1254	4	6	0	3	2	2	2	2	5	k__Bacteria;p__Actinobacteria;c__;o__;f__;g__;s__;
ASV_1255	5	6	1	0	0	0	0	0	0	k__Bacteria;p__unidentified_Bacteria;c__unidentified_Bacteria;o__Bdellovibrionales;f__Bdellovibrionaceae;g__Bdellovibrio;s__;
ASV_1256	2	6	0	3	3	3	0	6	0	k__Bacteria;p__;c__;o__;f__;g__;s__;
ASV_1257	2	6	0	0	0	0	0	0	3	k__Bacteria;p__unidentified_Bacteria;c__unidentified_Bacteria;o__Bacteriovoracales;f__Bacteriovoracaceae;g__Peredibacter;s__metagenome;
ASV_1258	0	6	27	0	0	8	25	0	19	k__Bacteria;p__Verrucomicrobiota;c__Verrucomicrobiae;o__;f__;g__;s__;
ASV_1259	12	6	12	0	0	0	6	5	0	k__Bacteria;p__;c__;o__;f__;g__;s__;
ASV_1260	6	6	0	7	1	2	0	0	0	k__Bacteria;p__unidentified_Bacteria;c__unidentified_Bacteria;o__unidentified_Bacteria;f__Geobacteraceae;g__Citrifermentans;s__;
ASV_1261	0	6	2	0	0	0	0	0	0	k__Bacteria;p__Actinobacteria;c__unidentified_Actinobacteria;o__Propionibacteriales;f__Nocardioidaceae;g__;s__;
ASV_1262	6	6	2	0	0	0	0	4	9	k__Bacteria;p__Proteobacteria;c__Gammaproteobacteria;o__Burkholderiales;f__Nitrosomonadaceae;g__;s__;
ASV_1263	8	6	5	15	0	1	18	6	10	k__Bacteria;p__unidentified_Bacteria;c__unidentified_Bacteria;o__unidentified_Bacteria;f__unidentified_Bacteria;g__unidentified_Bacteria;s__Candidatus_Saccharibacteria_bacterium_YM_S32_TM7_50_20;
ASV_1264	0	5	0	0	0	0	3	0	1	k__Bacteria;p__;c__;o__;f__;g__;s__;
ASV_1265	9	5	11	2	0	0	11	10	4	k__Bacteria;p__Proteobacteria;c__Gammaproteobacteria;o__Burkholderiales;f__;g__;s__;
ASV_1266	4	6	4	0	9	3	0	4	8	k__Bacteria;p__Nitrospirota;c__;o__;f__;g__;s__;
ASV_1267	0	6	0	0	0	3	1	0	0	k__Bacteria;p__unidentified_Bacteria;c__unidentified_Bacteria;o__unidentified_Bacteria;f__Desulfocapsaceae;g__Desulfopila;s__;
ASV_1268	0	5	1	0	0	3	1	0	2	k__Bacteria;p__Chloroflexi;c__Anaerolineae;o__;f__;g__;s__;
ASV_1269	1	6	2	3	2	7	0	4	9	k__Bacteria;p__unidentified_Bacteria;c__unidentified_Bacteria;o__Syntrophobacterales;f__unidentified_Syntrophobacterales;g__unidentified_Syntrophobacterales;s__Deltaproteobacteria_bacterium_RBG_13_43_22;
ASV_1270	0	6	0	0	0	6	0	2	4	k__Bacteria;p__Acidobacteriota;c__Thermoanaerobaculia;o__Thermoanaerobaculales;f__Thermoanaerobaculaceae;g__;s__;
ASV_1271	5	5	10	3	0	2	0	3	4	k__Bacteria;p__Chloroflexi;c__Anaerolineae;o__;f__;g__;s__;
ASV_1272	3	6	3	1	4	2	0	0	3	k__Bacteria;p__Myxococcota;c__unidentified_Myxococcota;o__unidentified_Myxococcota;f__Haliangiaceae;g__Haliangium;s__;
ASV_1273	5	6	3	0	0	0	0	0	0	k__Bacteria;p__Parcubacteria;c__;o__;f__;g__;s__;
ASV_1274	0	6	7	3	0	0	0	0	6	k__Bacteria;p__Myxococcota;c__unidentified_Myxococcota;o__unidentified_Myxococcota;f__Haliangiaceae;g__Haliangium;s__;
ASV_1275	17	6	13	10	7	4	6	6	27	k__Bacteria;p__Chloroflexi;c__Anaerolineae;o__;f__;g__;s__;
ASV_1276	0	6	0	0	0	0	9	0	6	k__Bacteria;p__;c__;o__;f__;g__;s__;
ASV_1277	3	5	0	12	8	5	6	4	4	k__Bacteria;p__unidentified_Bacteria;c__unidentified_Bacteria;o__unidentified_Bacteria;f__Geobacteraceae;g__;s__;
ASV_1278	5	6	3	0	3	0	4	0	3	k__Bacteria;p__;c__;o__;f__;g__;s__;
ASV_1279	6	6	13	11	10	16	3	15	9	k__Bacteria;p__Acidobacteriota;c__;o__;f__;g__;s__;
ASV_1280	10	5	12	5	13	9	25	45	40	k__Bacteria;p__Proteobacteria;c__Gammaproteobacteria;o__Burkholderiales;f__;g__;s__;
ASV_1281	9	5	3	0	0	0	0	0	0	k__Bacteria;p__;c__;o__;f__;g__;s__;
ASV_1282	11	5	4	7	6	5	6	0	0	k__Bacteria;p__Chloroflexi;c__Dehalococcoidia;o__;f__;g__;s__;
ASV_1283	24	5	6	5	4	0	13	18	11	k__Bacteria;p__Gemmatimonadota;c__;o__;f__;g__;s__;
ASV_1284	1	6	0	3	1	2	3	8	6	k__Bacteria;p__;c__;o__;f__;g__;s__;
ASV_1285	0	6	17	21	22	14	10	2	7	k__Bacteria;p__Verrucomicrobiota;c__Verrucomicrobiae;o__;f__;g__;s__;
ASV_1286	9	5	3	4	8	4	1	3	3	k__Bacteria;p__Nitrospirota;c__Thermodesulfovibrionia;o__;f__;g__;s__;
ASV_1287	4	6	10	2	0	4	17	4	10	k__Bacteria;p__Bacteroidota;c__Bacteroidia;o__Chitinophagales;f__Chitinophagaceae;g__Puia;s__metagenome;
ASV_1288	0	6	1	0	0	0	0	0	0	k__Bacteria;p__Proteobacteria;c__Gammaproteobacteria;o__Burkholderiales;f__;g__;s__;
ASV_1289	0	6	0	0	0	0	0	0	0	k__Bacteria;p__;c__;o__;f__;g__;s__;
ASV_1290	7	6	6	0	5	0	0	5	0	k__Bacteria;p__Myxococcota;c__unidentified_Myxococcota;o__unidentified_Myxococcota;f__Haliangiaceae;g__Haliangium;s__;
ASV_1291	6	5	16	15	11	18	68	14	7	k__Bacteria;p__Chloroflexi;c__Anaerolineae;o__Anaerolineales;f__Anaerolineaceae;g__;s__;
ASV_1292	8	5	6	7	5	3	0	5	3	k__Bacteria;p__;c__;o__;f__;g__;s__;
ASV_1293	0	6	4	3	9	0	0	0	5	k__Bacteria;p__Berkelbacteria;c__unidentified_Berkelbacteria;o__unidentified_Berkelbacteria;f__unidentified_Berkelbacteria;g__unidentified_Berkelbacteria;s__candidate_division_WS2_bacterium_ADurb_Bin280;
ASV_1294	9	6	5	2	5	9	26	23	21	k__Bacteria;p__Proteobacteria;c__Alphaproteobacteria;o__Rhizobiales;f__Beijerinckiaceae;g__;s__;
ASV_1295	5	6	0	0	0	0	0	4	1	k__Bacteria;p__Proteobacteria;c__Gammaproteobacteria;o__Burkholderiales;f__Oxalobacteraceae;g__;s__;
ASV_1296	7	5	14	3	6	4	29	5	5	k__Bacteria;p__Chloroflexi;c__Anaerolineae;o__Anaerolineales;f__Anaerolineaceae;g__;s__;
ASV_1297	5	6	0	0	0	0	3	2	4	k__Bacteria;p__Proteobacteria;c__Gammaproteobacteria;o__Burkholderiales;f__;g__;s__;
ASV_1298	10	5	4	0	0	0	0	8	5	k__Bacteria;p__Proteobacteria;c__Gammaproteobacteria;o__unidentified_Gammaproteobacteria;f__unidentified_Gammaproteobacteria;g__Aquicella;s__;
ASV_1299	2	6	0	0	0	0	2	2	2	k__Bacteria;p__;c__;o__;f__;g__;s__;
ASV_1300	12	6	3	0	2	0	0	0	0	k__Bacteria;p__;c__;o__;f__;g__;s__;
ASV_1301	11	6	4	0	6	0	11	5	5	k__Bacteria;p__unidentified_Bacteria;c__unidentified_Bacteria;o__Syntrophorhabdales;f__Syntrophorhabdaceae;g__Syntrophorhabdus;s__;
ASV_1302	0	6	2	4	1	0	0	0	0	k__Bacteria;p__Bacteroidota;c__Ignavibacteria;o__Ignavibacteriales;f__Ignavibacteriaceae;g__Ignavibacterium;s__;
ASV_1303	1	6	5	7	5	9	7	3	9	k__Bacteria;p__;c__;o__;f__;g__;s__;
ASV_1304	3	4	0	0	0	0	0	3	0	k__Bacteria;p__Chloroflexi;c__Anaerolineae;o__;f__;g__;s__;
ASV_1305	6	6	3	2	0	0	0	3	11	k__Bacteria;p__;c__;o__;f__;g__;s__;
ASV_1306	0	6	1	2	0	0	0	0	0	k__Bacteria;p__Myxococcota;c__;o__;f__;g__;s__;
ASV_1307	1	6	10	6	6	5	12	8	13	k__Bacteria;p__Firmicutes;c__Clostridia;o__Clostridiales;f__;g__;s__;
ASV_1308	0	6	3	2	6	5	44	4	15	k__Bacteria;p__Chloroflexi;c__Anaerolineae;o__Anaerolineales;f__Anaerolineaceae;g__;s__;
ASV_1309	15	5	15	1	0	1	2	7	7	k__Bacteria;p__Acidobacteriota;c__Acidobacteriae;o__Solibacterales;f__Solibacteraceae;g__;s__;
ASV_1310	0	5	2	4	0	5	0	0	0	k__Bacteria;p__;c__;o__;f__;g__;s__;
ASV_1311	4	6	3	33	42	26	2	6	0	k__Bacteria;p__Proteobacteria;c__Gammaproteobacteria;o__Burkholderiales;f__Burkholderiaceae;g__unidentified_Burkholderiaceae;s__Burkholderia_cenocepacia;
ASV_1312	2	6	0	1	5	0	4	2	2	k__Bacteria;p__Proteobacteria;c__Gammaproteobacteria;o__Burkholderiales;f__;g__;s__;
ASV_1313	9	6	20	24	27	17	8	18	10	k__Bacteria;p__Acidobacteriota;c__Vicinamibacteria;o__Vicinamibacterales;f__;g__;s__;
ASV_1314	0	6	0	0	0	0	0	0	0	k__Bacteria;p__Proteobacteria;c__Gammaproteobacteria;o__unidentified_Gammaproteobacteria;f__unidentified_Gammaproteobacteria;g__Aquicella;s__;
ASV_1315	4	6	6	0	0	3	3	3	7	k__Bacteria;p__Acidobacteriota;c__Blastocatellia;o__;f__;g__;s__;
ASV_1316	5	4	3	0	0	0	0	0	0	k__Bacteria;p__;c__;o__;f__;g__;s__;
ASV_1317	6	6	0	5	7	0	2	9	5	k__Bacteria;p__;c__;o__;f__;g__;s__;
ASV_1318	9	4	7	5	14	10	4	6	11	k__Bacteria;p__Gemmatimonadetes;c__unidentified_Gemmatimonadetes;o__Gemmatimonadales;f__Gemmatimonadaceae;g__;s__;
ASV_1319	0	6	2	0	0	0	0	0	3	k__Bacteria;p__Chloroflexi;c__Ktedonobacteria;o__Ktedonobacterales;f__;g__;s__;
ASV_1320	2	6	2	0	0	2	0	0	0	k__Bacteria;p__;c__;o__;f__;g__;s__;
ASV_1321	1	6	4	9	4	3	4	2	1	k__Bacteria;p__Proteobacteria;c__Gammaproteobacteria;o__Burkholderiales;f__;g__;s__;
ASV_1322	3	5	4	0	0	0	3	2	0	k__Bacteria;p__;c__;o__;f__;g__;s__;
ASV_1323	0	6	2	0	3	0	50	41	26	k__Bacteria;p__Nitrospirota;c__Nitrospira;o__Nitrospirales;f__Nitrospiraceae;g__;s__;
ASV_1324	2	6	5	2	2	2	4	9	4	k__Bacteria;p__Proteobacteria;c__Alphaproteobacteria;o__Rhizobiales;f__;g__;s__;
ASV_1325	8	6	7	0	0	0	20	3	3	k__Bacteria;p__Chloroflexi;c__Ktedonobacteria;o__;f__;g__;s__;
ASV_1326	2	6	3	0	0	0	0	0	0	k__Bacteria;p__Proteobacteria;c__Alphaproteobacteria;o__unidentified_Alphaproteobacteria;f__Acetobacteraceae;g__unidentified_Acetobacteraceae;s__metagenome;
ASV_1327	2	5	2	0	0	0	0	0	0	k__Bacteria;p__Myxococcota;c__;o__;f__;g__;s__;
ASV_1328	17	4	13	0	0	0	0	9	2	k__Bacteria;p__Proteobacteria;c__Gammaproteobacteria;o__Burkholderiales;f__Rhodocyclaceae;g__;s__;
ASV_1329	10	5	7	13	19	12	14	17	17	k__Bacteria;p__;c__;o__;f__;g__;s__;
ASV_1330	8	5	0	0	0	0	0	0	0	k__Bacteria;p__Proteobacteria;c__Gammaproteobacteria;o__Burkholderiales;f__Oxalobacteraceae;g__Massilia;s__;
ASV_1331	0	5	0	0	0	0	2	0	0	k__Bacteria;p__Bacteroidota;c__Ignavibacteria;o__;f__;g__;s__;
ASV_1332	5	5	7	0	0	4	8	0	0	k__Bacteria;p__Acidobacteriota;c__Vicinamibacteria;o__Vicinamibacterales;f__;g__;s__;
ASV_1333	2	5	3	12	14	29	1	5	2	k__Bacteria;p__Acidobacteriota;c__Acidobacteriae;o__Acidobacteriales;f__;g__;s__;
ASV_1334	3	4	0	0	0	0	1	0	3	k__Bacteria;p__Myxococcota;c__unidentified_Myxococcota;o__unidentified_Myxococcota;f__Polyangiaceae;g__;s__;
ASV_1335	3	3	3	1	0	0	0	0	0	k__Bacteria;p__Proteobacteria;c__Gammaproteobacteria;o__unidentified_Gammaproteobacteria;f__unidentified_Gammaproteobacteria;g__Aquicella;s__;
ASV_1336	0	3	1	7	3	13	302	419	358	k__Bacteria;p__Bacteroidota;c__Bacteroidia;o__Sphingobacteriales;f__;g__;s__;
ASV_1337	4	5	0	0	0	0	0	0	0	k__Bacteria;p__Myxococcota;c__Myxococcia;o__Myxococcales;f__Anaeromyxobacteraceae;g__Anaeromyxobacter;s__;
ASV_1338	3	4	4	0	0	0	0	0	0	k__Bacteria;p__Acidobacteriota;c__Vicinamibacteria;o__Vicinamibacterales;f__;g__;s__;
ASV_1339	0	5	7	2	5	2	2	9	2	k__Bacteria;p__Actinobacteriota;c__Acidimicrobiia;o__;f__;g__;s__;
ASV_1340	4	5	10	2	5	6	7	8	19	k__Bacteria;p__Proteobacteria;c__Alphaproteobacteria;o__Caulobacterales;f__Hyphomonadaceae;g__unidentified_Hyphomonadaceae;s__metagenome;
ASV_1341	2	4	0	11	1	3	1	0	6	k__Bacteria;p__Myxococcota;c__;o__;f__;g__;s__;
ASV_1342	4	5	3	0	0	3	0	1	0	k__Bacteria;p__Proteobacteria;c__Gammaproteobacteria;o__Burkholderiales;f__Nitrosomonadaceae;g__unidentified_Nitrosomonadaceae;s__metagenome;
ASV_1343	13	5	5	2	0	0	0	0	0	k__Bacteria;p__Myxococcota;c__unidentified_Myxococcota;o__unidentified_Myxococcota;f__Haliangiaceae;g__Haliangium;s__;
ASV_1344	6	5	24	23	87	46	61	45	38	k__Archaea;p__Crenarchaeota;c__;o__;f__;g__;s__;
ASV_1345	0	5	4	0	0	0	0	0	0	k__Bacteria;p__Proteobacteria;c__Gammaproteobacteria;o__Burkholderiales;f__Nitrosomonadaceae;g__;s__;
ASV_1346	5	5	10	12	7	6	11	12	15	k__Bacteria;p__;c__;o__;f__;g__;s__;
ASV_1347	1	5	2	0	1	0	0	0	0	k__Bacteria;p__Proteobacteria;c__Gammaproteobacteria;o__Burkholderiales;f__Comamonadaceae;g__;s__;
ASV_1348	3	4	3	7	15	8	2	5	6	k__Bacteria;p__Acidobacteriota;c__Thermoanaerobaculia;o__Thermoanaerobaculales;f__Thermoanaerobaculaceae;g__Thermoanaerobaculum;s__Acidobacteria_bacterium_RBG_13_68_16;
ASV_1349	2	4	8	0	0	0	0	0	0	k__Bacteria;p__Proteobacteria;c__Gammaproteobacteria;o__Burkholderiales;f__;g__;s__;
ASV_1350	0	5	0	0	0	0	3	3	0	k__Bacteria;p__Bacteroidota;c__Bacteroidia;o__Sphingobacteriales;f__unidentified_Sphingobacteriales;g__unidentified_Sphingobacteriales;s__metagenome;
ASV_1351	0	5	0	2	0	6	0	0	0	k__Bacteria;p__Nitrospirota;c__Thermodesulfovibrionia;o__;f__;g__;s__;
ASV_1352	2	4	5	0	0	0	0	0	0	k__Bacteria;p__Proteobacteria;c__Alphaproteobacteria;o__Rhodospirillales;f__unidentified_Rhodospirillales;g__unidentified_Rhodospirillales;s__metagenome;
ASV_1353	21	5	24	12	9	13	8	2	6	k__Bacteria;p__Acidobacteriota;c__Acidobacteriae;o__Acidobacteriales;f__;g__;s__;
ASV_1354	0	5	0	0	0	1	0	0	0	k__Bacteria;p__Acidobacteriota;c__Acidobacteriae;o__Bryobacterales;f__Bryobacteraceae;g__Bryobacter;s__;
ASV_1355	7	5	13	9	3	14	11	12	10	k__Bacteria;p__Acidobacteriota;c__Vicinamibacteria;o__Vicinamibacterales;f__;g__;s__;
ASV_1356	5	5	10	3	0	0	9	12	11	k__Bacteria;p__Proteobacteria;c__Gammaproteobacteria;o__Burkholderiales;f__Burkholderiaceae;g__;s__;
ASV_1357	4	5	6	3	6	0	0	0	0	k__Bacteria;p__unidentified_Bacteria;c__unidentified_Bacteria;o__Bdellovibrionales;f__Bdellovibrionaceae;g__Bdellovibrio;s__metagenome;
ASV_1358	0	5	0	14	8	0	0	8	5	k__Bacteria;p__Acidobacteriota;c__;o__;f__;g__;s__;
ASV_1359	1	5	0	0	0	0	0	0	0	k__Bacteria;p__Acidobacteriota;c__Vicinamibacteria;o__Vicinamibacterales;f__;g__;s__;
ASV_1360	2	5	16	3	8	5	5	3	0	k__Bacteria;p__Acidobacteriota;c__Acidobacteriae;o__Bryobacterales;f__Bryobacteraceae;g__Bryobacter;s__;
ASV_1361	3	5	14	2	4	5	9	4	18	k__Bacteria;p__Proteobacteria;c__Gammaproteobacteria;o__Burkholderiales;f__;g__;s__;
ASV_1362	0	4	4	0	8	9	68	25	21	k__Archaea;p__Crenarchaeota;c__;o__;f__;g__;s__;
ASV_1363	9	5	8	0	0	0	20	19	23	k__Bacteria;p__Myxococcota;c__unidentified_Myxococcota;o__unidentified_Myxococcota;f__Haliangiaceae;g__Haliangium;s__;
ASV_1364	5	5	6	0	0	3	0	3	0	k__Bacteria;p__unidentified_Bacteria;c__unidentified_Bacteria;o__unidentified_Bacteria;f__Geobacteraceae;g__Citrifermentans;s__;
ASV_1365	0	5	2	1	0	2	2	0	2	k__Bacteria;p__;c__;o__;f__;g__;s__;
ASV_1366	3	5	3	5	2	0	3	2	9	k__Bacteria;p__Bacteroidota;c__Bacteroidia;o__Sphingobacteriales;f__;g__;s__;
ASV_1367	2	5	2	0	0	0	0	0	0	k__Bacteria;p__unidentified_Bacteria;c__Oligoflexia;o__Silvanigrellales;f__Silvanigrellaceae;g__Silvanigrella;s__metagenome;
ASV_1368	2	4	1	10	0	2	14	22	25	k__Bacteria;p__Myxococcota;c__Myxococcia;o__Myxococcales;f__Anaeromyxobacteraceae;g__Anaeromyxobacter;s__;
ASV_1369	8	5	3	0	0	0	0	0	0	k__Bacteria;p__;c__;o__;f__;g__;s__;
ASV_1370	7	4	0	1	4	2	0	0	2	k__Bacteria;p__Acidobacteriota;c__Vicinamibacteria;o__Vicinamibacterales;f__;g__;s__;
ASV_1371	0	5	4	2	0	0	0	0	0	k__Bacteria;p__Proteobacteria;c__Alphaproteobacteria;o__Rhizobiales;f__Xanthobacteraceae;g__;s__;
ASV_1372	3	5	3	0	0	0	0	0	0	k__Bacteria;p__Acidobacteriota;c__Acidobacteriae;o__Acidobacteriales;f__;g__;s__;
ASV_1373	8	4	3	5	0	4	2	5	5	k__Bacteria;p__Proteobacteria;c__Alphaproteobacteria;o__;f__;g__;s__;
ASV_1374	5	5	0	0	6	3	0	3	2	k__Bacteria;p__Actinobacteria;c__;o__;f__;g__;s__;
ASV_1375	3	5	3	8	8	7	0	4	2	k__Bacteria;p__Proteobacteria;c__Gammaproteobacteria;o__Burkholderiales;f__;g__;s__;
ASV_1376	2	5	2	0	0	0	1	0	0	k__Bacteria;p__Myxococcota;c__unidentified_Myxococcota;o__unidentified_Myxococcota;f__Haliangiaceae;g__Haliangium;s__;
ASV_1377	8	5	3	2	3	3	4	4	7	k__Bacteria;p__Acidobacteriota;c__Vicinamibacteria;o__Vicinamibacterales;f__;g__;s__;
ASV_1378	9	5	4	9	2	6	8	4	4	k__Bacteria;p__;c__;o__;f__;g__;s__;
ASV_1379	0	5	2	44	20	41	352	150	195	k__Bacteria;p__Bacteroidota;c__Bacteroidia;o__Sphingobacteriales;f__Lentimicrobiaceae;g__Lentimicrobium;s__;
ASV_1380	5	5	4	0	0	0	0	0	0	k__Bacteria;p__Proteobacteria;c__Gammaproteobacteria;o__Burkholderiales;f__Gallionellaceae;g__;s__;
ASV_1381	1	5	0	0	0	0	5	4	0	k__Bacteria;p__unidentified_Bacteria;c__unidentified_Bacteria;o__unidentified_Bacteria;f__unidentified_Bacteria;g__unidentified_Bacteria;s__candidate_division_TM7_bacterium_JGI_0001002_L20;
ASV_1382	14	4	4	0	2	10	2	7	6	k__Bacteria;p__Fibrobacterota;c__Chitinivibrionia;o__;f__;g__;s__;
ASV_1383	4	5	11	4	4	0	10	4	1	k__Bacteria;p__Nitrospirota;c__Thermodesulfovibrionia;o__;f__;g__;s__;
ASV_1384	0	4	0	0	0	0	0	0	0	k__Bacteria;p__;c__;o__;f__;g__;s__;
ASV_1385	5	5	6	5	6	3	10	12	19	k__Bacteria;p__Myxococcota;c__unidentified_Myxococcota;o__unidentified_Myxococcota;f__Haliangiaceae;g__Haliangium;s__;
ASV_1386	0	5	3	0	0	0	0	0	0	k__Bacteria;p__unidentified_Bacteria;c__unidentified_Bacteria;o__unidentified_Bacteria;f__unidentified_Bacteria;g__unidentified_Bacteria;s__Deltaproteobacteria_bacterium_RBG_19FT_COMBO_58_16;
ASV_1387	0	5	1	0	0	2	0	0	0	k__Bacteria;p__Actinobacteriota;c__Thermoleophilia;o__Gaiellales;f__;g__;s__;
ASV_1388	5	5	2	4	0	5	20	5	12	k__Bacteria;p__;c__;o__;f__;g__;s__;
ASV_1389	0	4	8	2	1	1	0	1	4	k__Bacteria;p__Methylomirabilota;c__;o__;f__;g__;s__;
ASV_1390	6	4	4	2	3	2	8	0	3	k__Bacteria;p__;c__;o__;f__;g__;s__;
ASV_1391	7	5	2	3	2	6	2	0	14	k__Bacteria;p__;c__;o__;f__;g__;s__;
ASV_1392	7	5	10	0	0	2	4	0	0	k__Bacteria;p__Acidobacteriota;c__Thermoanaerobaculia;o__Thermoanaerobaculales;f__Thermoanaerobaculaceae;g__;s__;
ASV_1393	5	5	4	0	0	0	0	2	1	k__Bacteria;p__;c__;o__;f__;g__;s__;
ASV_1394	3	3	2	1	0	1	0	2	0	k__Bacteria;p__Firmicutes;c__Clostridia;o__Clostridiales;f__Clostridiaceae;g__;s__;
ASV_1395	3	5	2	0	0	0	0	12	2	k__Archaea;p__Nanoarchaeota;c__unidentified_Nanoarchaeota;o__unidentified_Nanoarchaeota;f__unidentified_Nanoarchaeota;g__unidentified_Nanoarchaeota;s__Candidatus_Pacearchaeota_archaeon_CG1_02_32_21;
ASV_1396	16	5	6	0	0	4	0	0	2	k__Bacteria;p__Actinobacteria;c__unidentified_Actinobacteria;o__Propionibacteriales;f__Nocardioidaceae;g__Marmoricola;s__;
ASV_1397	4	5	2	4	2	0	0	0	0	k__Bacteria;p__unidentified_Bacteria;c__Oligoflexia;o__;f__;g__;s__;
ASV_1398	13	5	9	0	2	0	2	0	2	k__Bacteria;p__;c__;o__;f__;g__;s__;
ASV_1399	2	4	0	0	0	0	1	6	2	k__Bacteria;p__Proteobacteria;c__Gammaproteobacteria;o__unidentified_Gammaproteobacteria;f__unidentified_Gammaproteobacteria;g__Acidibacter;s__;
ASV_1400	0	5	3	0	0	0	0	0	2	k__Bacteria;p__;c__;o__;f__;g__;s__;
ASV_1401	17	4	0	0	0	0	0	0	0	k__Bacteria;p__;c__;o__;f__;g__;s__;
ASV_1402	2	4	0	0	0	3	17	12	9	k__Bacteria;p__;c__;o__;f__;g__;s__;
ASV_1403	1	4	7	3	4	0	16	3	4	k__Bacteria;p__Chloroflexi;c__Anaerolineae;o__Anaerolineales;f__Anaerolineaceae;g__;s__;
ASV_1404	0	5	6	2	0	0	0	3	3	k__Bacteria;p__Proteobacteria;c__Alphaproteobacteria;o__Rhizobiales;f__unidentified_Rhizobiales;g__Bauldia;s__;
ASV_1405	11	5	5	17	21	15	20	12	3	k__Bacteria;p__Chloroflexi;c__;o__;f__;g__;s__;
ASV_1406	5	4	2	5	2	10	0	8	2	k__Bacteria;p__Myxococcota;c__;o__;f__;g__;s__;
ASV_1407	3	4	13	4	14	9	14	3	14	k__Bacteria;p__Verrucomicrobiota;c__Verrucomicrobiae;o__;f__;g__;s__;
ASV_1408	0	5	0	0	0	0	0	0	0	k__Bacteria;p__Verrucomicrobiota;c__Verrucomicrobiae;o__;f__;g__;s__;
ASV_1409	7	5	2	2	3	2	0	3	3	k__Bacteria;p__Actinobacteria;c__unidentified_Actinobacteria;o__Corynebacteriales;f__Mycobacteriaceae;g__Mycobacterium;s__;
ASV_1410	5	4	0	9	2	2	5	7	0	k__Bacteria;p__;c__;o__;f__;g__;s__;
ASV_1411	0	5	0	2	0	0	0	0	2	k__Bacteria;p__Myxococcota;c__unidentified_Myxococcota;o__unidentified_Myxococcota;f__Haliangiaceae;g__Haliangium;s__;
ASV_1412	7	4	5	21	24	10	0	0	10	k__Bacteria;p__Nitrospirota;c__Nitrospira;o__Nitrospirales;f__Nitrospiraceae;g__;s__;
ASV_1413	2	4	0	0	2	0	1	11	3	k__Bacteria;p__Acidobacteriota;c__Vicinamibacteria;o__Vicinamibacterales;f__;g__;s__;
ASV_1414	11	5	10	18	6	6	11	5	9	k__Bacteria;p__Acidobacteriota;c__Vicinamibacteria;o__Vicinamibacterales;f__;g__;s__;
ASV_1415	0	4	3	0	0	2	0	0	0	k__Bacteria;p__Chloroflexi;c__Anaerolineae;o__;f__;g__;s__;
ASV_1416	4	5	5	3	8	9	16	2	5	k__Bacteria;p__;c__;o__;f__;g__;s__;
ASV_1417	16	5	8	0	0	0	0	3	8	k__Bacteria;p__Bacteroidota;c__Bacteroidia;o__Flavobacteriales;f__Flavobacteriaceae;g__Flavobacterium;s__;
ASV_1418	0	4	3	0	2	2	2	0	2	k__Bacteria;p__Proteobacteria;c__Alphaproteobacteria;o__;f__;g__;s__;
ASV_1419	6	5	1	2	3	2	8	2	7	k__Bacteria;p__;c__;o__;f__;g__;s__;
ASV_1420	1	5	0	0	0	1	3	0	0	k__Bacteria;p__unidentified_Bacteria;c__unidentified_Bacteria;o__unidentified_Bacteria;f__unidentified_Bacteria;g__unidentified_Bacteria;s__bacterium_enrichment_culture_clone_B30_2011;
ASV_1421	15	5	7	0	0	5	5	0	0	k__Bacteria;p__;c__;o__;f__;g__;s__;
ASV_1422	0	4	0	0	2	3	0	0	2	k__Bacteria;p__Myxococcota;c__Myxococcia;o__Myxococcales;f__Anaeromyxobacteraceae;g__Anaeromyxobacter;s__;
ASV_1423	2	4	2	4	12	7	2	11	5	k__Bacteria;p__Actinobacteriota;c__Acidimicrobiia;o__;f__;g__;s__;
ASV_1424	8	5	0	0	0	0	0	0	12	k__Bacteria;p__Acidobacteriota;c__Thermoanaerobaculia;o__Thermoanaerobaculales;f__Thermoanaerobaculaceae;g__;s__;
ASV_1425	2	4	9	5	12	2	3	6	3	k__Bacteria;p__unidentified_Bacteria;c__unidentified_Bacteria;o__Syntrophobacterales;f__unidentified_Syntrophobacterales;g__unidentified_Syntrophobacterales;s__Deltaproteobacteria_bacterium_RBG_13_43_22;
ASV_1426	7	5	0	3	9	4	3	3	10	k__Bacteria;p__Nitrospirota;c__Thermodesulfovibrionia;o__;f__;g__;s__;
ASV_1427	0	5	0	0	0	0	0	5	0	k__Bacteria;p__Acidobacteriota;c__Acidobacteriae;o__Acidobacteriales;f__;g__;s__;
ASV_1428	2	5	5	0	0	0	0	0	0	k__Bacteria;p__Proteobacteria;c__Gammaproteobacteria;o__Pseudomonadales;f__Moraxellaceae;g__;s__;
ASV_1429	4	4	0	31	46	26	7	2	5	k__Bacteria;p__Firmicutes;c__;o__;f__;g__;s__;
ASV_1430	3	5	0	3	0	0	1	4	0	k__Bacteria;p__Myxococcota;c__;o__;f__;g__;s__;
ASV_1431	1	4	3	3	6	6	12	10	11	k__Bacteria;p__Proteobacteria;c__Gammaproteobacteria;o__Burkholderiales;f__;g__;s__;
ASV_1432	7	5	3	0	0	2	17	10	8	k__Bacteria;p__Proteobacteria;c__Alphaproteobacteria;o__Rhodospirillales;f__unidentified_Rhodospirillales;g__unidentified_Rhodospirillales;s__metagenome;
ASV_1433	0	5	2	0	0	0	0	0	0	k__Bacteria;p__Proteobacteria;c__Gammaproteobacteria;o__Burkholderiales;f__Oxalobacteraceae;g__;s__;
ASV_1434	0	5	0	0	0	0	0	0	0	k__Bacteria;p__Proteobacteria;c__Alphaproteobacteria;o__;f__;g__;s__;
ASV_1435	2	5	11	4	1	0	17	7	9	k__Bacteria;p__Verrucomicrobiota;c__Verrucomicrobiae;o__;f__;g__;s__;
ASV_1436	4	4	2	5	0	0	0	0	3	k__Bacteria;p__unidentified_Bacteria;c__unidentified_Bacteria;o__unidentified_Bacteria;f__Geobacteraceae;g__Citrifermentans;s__;
ASV_1437	0	5	0	0	0	0	0	0	0	k__Bacteria;p__Chloroflexi;c__Anaerolineae;o__;f__;g__;s__;
ASV_1438	0	5	1	9	6	14	0	0	0	k__Bacteria;p__Gemmatimonadetes;c__unidentified_Gemmatimonadetes;o__Gemmatimonadales;f__Gemmatimonadaceae;g__;s__;
ASV_1439	8	5	3	0	0	0	8	12	4	k__Bacteria;p__Myxococcota;c__unidentified_Myxococcota;o__unidentified_Myxococcota;f__Polyangiaceae;g__Pajaroellobacter;s__;
ASV_1440	8	5	1	0	0	0	0	1	0	k__Bacteria;p__Actinobacteriota;c__Thermoleophilia;o__Gaiellales;f__;g__;s__;
ASV_1441	2	4	5	0	0	4	14	17	18	k__Bacteria;p__Myxococcota;c__Myxococcia;o__Myxococcales;f__Anaeromyxobacteraceae;g__Anaeromyxobacter;s__;
ASV_1442	4	5	0	2	0	0	5	3	1	k__Bacteria;p__Bacteroidota;c__Bacteroidia;o__Sphingobacteriales;f__;g__;s__;
ASV_1443	5	4	3	3	12	9	22	7	12	k__Bacteria;p__Armatimonadota;c__Fimbriimonadia;o__Fimbriimonadales;f__Fimbriimonadaceae;g__;s__;
ASV_1444	0	4	1	1	8	3	3	8	2	k__Bacteria;p__Acidobacteriota;c__;o__;f__;g__;s__;
ASV_1445	2	5	0	0	0	0	0	0	0	k__Bacteria;p__Bacteroidota;c__Ignavibacteria;o__;f__;g__;s__;
ASV_1446	3	5	0	2	0	0	0	3	0	k__Bacteria;p__;c__;o__;f__;g__;s__;
ASV_1447	6	5	5	0	0	3	48	7	12	k__Bacteria;p__Chloroflexi;c__Anaerolineae;o__;f__;g__;s__;
ASV_1448	11	5	3	0	0	0	0	8	8	k__Bacteria;p__Acidobacteriota;c__Acidobacteriae;o__Acidobacteriales;f__;g__;s__;
ASV_1449	8	2	6	2	1	1	4	1	6	k__Bacteria;p__Proteobacteria;c__Gammaproteobacteria;o__Burkholderiales;f__Comamonadaceae;g__Rhizobacter;s__;
ASV_1450	0	5	0	0	0	0	0	2	5	k__Bacteria;p__Proteobacteria;c__Alphaproteobacteria;o__;f__;g__;s__;
ASV_1451	14	4	8	2	4	1	0	0	0	k__Bacteria;p__Acidobacteriota;c__Acidobacteriae;o__Solibacterales;f__Solibacteraceae;g__;s__;
ASV_1452	3	5	4	4	3	0	6	0	12	k__Bacteria;p__unidentified_Bacteria;c__unidentified_Bacteria;o__unidentified_Bacteria;f__unidentified_Bacteria;g__unidentified_Bacteria;s__bacterium_enrichment_culture_clone_B30_2011;
ASV_1453	4	5	0	0	0	0	0	0	0	k__Bacteria;p__Myxococcota;c__;o__;f__;g__;s__;
ASV_1454	6	5	4	24	27	22	37	17	20	k__Bacteria;p__Bacteroidota;c__Bacteroidia;o__Chitinophagales;f__Chitinophagaceae;g__;s__;
ASV_1455	0	5	0	0	0	0	0	3	0	k__Bacteria;p__Chloroflexi;c__Anaerolineae;o__;f__;g__;s__;
ASV_1456	0	5	0	12	8	5	17	18	26	k__Bacteria;p__Proteobacteria;c__Gammaproteobacteria;o__Burkholderiales;f__;g__;s__;
ASV_1457	7	5	0	0	5	0	0	0	0	k__Bacteria;p__Proteobacteria;c__Gammaproteobacteria;o__Burkholderiales;f__Gallionellaceae;g__Gallionella;s__;
ASV_1458	3	4	0	0	0	0	1	0	0	k__Bacteria;p__Chloroflexi;c__;o__;f__;g__;s__;
ASV_1459	0	5	0	53	60	70	17	26	11	k__Bacteria;p__Proteobacteria;c__Alphaproteobacteria;o__Sphingomonadales;f__Sphingomonadaceae;g__;s__;
ASV_1460	3	5	2	0	0	0	1	2	0	k__Bacteria;p__Actinobacteriota;c__Acidimicrobiia;o__;f__;g__;s__;
ASV_1461	0	4	0	0	0	0	0	0	0	k__Bacteria;p__Myxococcota;c__unidentified_Myxococcota;o__unidentified_Myxococcota;f__Haliangiaceae;g__Haliangium;s__;
ASV_1462	8	5	3	5	5	5	1	2	10	k__Bacteria;p__Proteobacteria;c__Gammaproteobacteria;o__Burkholderiales;f__;g__;s__;
ASV_1463	12	5	2	4	0	0	6	0	0	k__Bacteria;p__Bacteroidota;c__Ignavibacteria;o__;f__;g__;s__;
ASV_1464	2	5	9	0	0	0	0	1	0	k__Bacteria;p__Myxococcota;c__unidentified_Myxococcota;o__unidentified_Myxococcota;f__Polyangiaceae;g__Pajaroellobacter;s__;
ASV_1465	0	5	3	0	0	7	0	0	8	k__Bacteria;p__Proteobacteria;c__Gammaproteobacteria;o__Burkholderiales;f__;g__;s__;
ASV_1466	0	5	0	0	0	0	0	0	0	k__Bacteria;p__;c__;o__;f__;g__;s__;
ASV_1467	3	5	3	3	3	7	7	5	11	k__Bacteria;p__Proteobacteria;c__Alphaproteobacteria;o__;f__;g__;s__;
ASV_1468	2	5	0	0	0	2	7	11	2	k__Bacteria;p__;c__;o__;f__;g__;s__;
ASV_1469	1	5	0	0	0	0	5	8	3	k__Bacteria;p__Fibrobacterota;c__Fibrobacteria;o__Fibrobacterales;f__Fibrobacteraceae;g__;s__;
ASV_1470	0	5	0	0	0	0	2	0	0	k__Bacteria;p__Acidobacteriota;c__Acidobacteriae;o__Acidobacteriales;f__unidentified_Acidobacteriales;g__Granulicella;s__;
ASV_1471	2	5	0	2	0	0	4	0	6	k__Bacteria;p__Myxococcota;c__;o__;f__;g__;s__;
ASV_1472	6	5	8	2	2	4	15	10	9	k__Bacteria;p__Proteobacteria;c__Alphaproteobacteria;o__;f__;g__;s__;
ASV_1473	0	5	0	0	3	0	3	0	3	k__Bacteria;p__unidentified_Bacteria;c__unidentified_Bacteria;o__unidentified_Bacteria;f__unidentified_Bacteria;g__unidentified_Bacteria;s__Candidatus_Saccharibacteria_bacterium_YM_S32_TM7_50_20;
ASV_1474	0	5	2	0	0	2	0	0	2	k__Bacteria;p__Planctomycetota;c__Phycisphaerae;o__Tepidisphaerales;f__;g__;s__;
ASV_1475	8	5	20	1	3	1	7	10	3	k__Bacteria;p__Acidobacteriota;c__Holophagae;o__;f__;g__;s__;
ASV_1476	4	5	0	4	0	0	6	2	0	k__Bacteria;p__Proteobacteria;c__Alphaproteobacteria;o__Rhizobiales;f__Xanthobacteraceae;g__Rhodoplanes;s__;
ASV_1477	30	4	15	5	6	0	14	10	16	k__Bacteria;p__Acidobacteriota;c__Thermoanaerobaculia;o__Thermoanaerobaculales;f__Thermoanaerobaculaceae;g__;s__;
ASV_1478	0	5	0	0	0	0	3	0	0	k__Bacteria;p__Bacteroidota;c__Bacteroidia;o__Chitinophagales;f__Chitinophagaceae;g__;s__;
ASV_1479	3	5	3	2	0	11	16	17	12	k__Bacteria;p__;c__;o__;f__;g__;s__;
ASV_1480	4	5	5	0	3	0	0	4	0	k__Bacteria;p__Myxococcota;c__unidentified_Myxococcota;o__unidentified_Myxococcota;f__Haliangiaceae;g__Haliangium;s__;
ASV_1481	0	4	0	0	0	0	0	0	4	k__Bacteria;p__Myxococcota;c__unidentified_Myxococcota;o__unidentified_Myxococcota;f__Haliangiaceae;g__Haliangium;s__;
ASV_1482	7	5	0	0	0	0	0	5	0	k__Bacteria;p__Fibrobacterota;c__Chitinivibrionia;o__;f__;g__;s__;
ASV_1483	10	5	10	5	0	7	4	3	10	k__Bacteria;p__Methylomirabilota;c__;o__;f__;g__;s__;
ASV_1484	6	5	3	1	0	0	0	1	3	k__Bacteria;p__Myxococcota;c__Myxococcia;o__Myxococcales;f__;g__;s__;
ASV_1485	0	5	3	0	0	0	0	0	2	k__Bacteria;p__unidentified_Bacteria;c__unidentified_Bacteria;o__Desulfobaccales;f__unidentified_Desulfobaccales;g__Desulfobacca;s__;
ASV_1486	15	4	13	0	2	0	0	10	0	k__Bacteria;p__Acidobacteriota;c__Vicinamibacteria;o__Vicinamibacterales;f__;g__;s__;
ASV_1487	9	5	0	0	0	0	0	2	0	k__Bacteria;p__unidentified_Bacteria;c__unidentified_Bacteria;o__Bdellovibrionales;f__Bdellovibrionaceae;g__Bdellovibrio;s__;
ASV_1488	3	5	2	0	0	0	0	2	2	k__Bacteria;p__Acidobacteriota;c__Thermoanaerobaculia;o__Thermoanaerobaculales;f__Thermoanaerobaculaceae;g__Thermoanaerobaculum;s__;
ASV_1489	4	5	2	0	2	5	3	2	2	k__Bacteria;p__Methylomirabilota;c__unidentified_Methylomirabilota;o__unidentified_Methylomirabilota;f__unidentified_Methylomirabilota;g__unidentified_Methylomirabilota;s__candidate_division_NC10_bacterium_RIFCSPLOWO2_02_FULL_66_22;
ASV_1490	0	5	0	0	0	0	0	0	0	k__Bacteria;p__Myxococcota;c__Myxococcia;o__Myxococcales;f__Anaeromyxobacteraceae;g__Anaeromyxobacter;s__;
ASV_1491	5	4	12	19	14	12	2	11	11	k__Bacteria;p__Acidobacteriota;c__;o__;f__;g__;s__;
ASV_1492	5	5	4	11	5	8	4	5	4	k__Bacteria;p__Proteobacteria;c__Gammaproteobacteria;o__Burkholderiales;f__Nitrosomonadaceae;g__;s__;
ASV_1493	0	5	0	0	0	0	0	0	0	k__Bacteria;p__Myxococcota;c__Myxococcia;o__Myxococcales;f__Anaeromyxobacteraceae;g__Anaeromyxobacter;s__;
ASV_1494	0	5	0	0	0	0	0	0	0	k__Bacteria;p__unidentified_Bacteria;c__Oligoflexia;o__;f__;g__;s__;
ASV_1495	2	5	4	0	0	0	0	0	0	k__Bacteria;p__Myxococcota;c__Myxococcia;o__Myxococcales;f__Myxococcaceae;g__;s__;
ASV_1496	5	5	2	2	0	0	0	4	0	k__Bacteria;p__Elusimicrobiota;c__;o__;f__;g__;s__;
ASV_1497	1	4	3	0	0	0	81	34	15	k__Bacteria;p__;c__;o__;f__;g__;s__;
ASV_1498	0	5	0	0	0	0	0	0	0	k__Bacteria;p__Actinobacteriota;c__Acidimicrobiia;o__unidentified_Acidimicrobiia;f__Ilumatobacteraceae;g__unidentified_Ilumatobacteraceae;s__metagenome;
ASV_1499	7	5	7	8	7	2	3	3	3	k__Bacteria;p__Actinobacteriota;c__Acidimicrobiia;o__;f__;g__;s__;
ASV_1500	0	5	0	2	0	0	5	0	0	k__Bacteria;p__Chloroflexi;c__;o__;f__;g__;s__;
ASV_1501	1	4	0	0	0	0	10	4	9	k__Bacteria;p__Proteobacteria;c__Alphaproteobacteria;o__Caulobacterales;f__Caulobacteraceae;g__;s__;
ASV_1502	5	5	0	0	0	0	0	0	0	k__Bacteria;p__Chloroflexi;c__Anaerolineae;o__;f__;g__;s__;
ASV_1503	0	5	0	0	0	0	0	0	0	k__Bacteria;p__Firmicutes;c__;o__;f__;g__;s__;
ASV_1504	2	5	0	3	2	0	4	1	0	k__Bacteria;p__;c__;o__;f__;g__;s__;
ASV_1505	0	4	42	7	3	23	24	14	30	k__Bacteria;p__Planctomycetota;c__Phycisphaerae;o__Tepidisphaerales;f__;g__;s__;
ASV_1506	0	5	3	0	0	1	8	0	4	k__Bacteria;p__unidentified_Bacteria;c__Oligoflexia;o__;f__;g__;s__;
ASV_1507	1	5	7	9	0	0	7	6	3	k__Bacteria;p__Chloroflexi;c__Anaerolineae;o__Anaerolineales;f__Anaerolineaceae;g__Anaerolinea;s__;
ASV_1508	3	5	0	0	0	0	0	0	0	k__Bacteria;p__unidentified_Bacteria;c__Oligoflexia;o__unidentified_Oligoflexia;f__unidentified_Oligoflexia;g__unidentified_Oligoflexia;s__marine_metagenome;
ASV_1509	10	4	4	2	13	4	11	8	6	k__Bacteria;p__Myxococcota;c__unidentified_Myxococcota;o__unidentified_Myxococcota;f__Polyangiaceae;g__Pajaroellobacter;s__;
ASV_1510	0	5	4	8	0	9	3	2	6	k__Bacteria;p__Acidobacteriota;c__unidentified_Acidobacteriota;o__unidentified_Acidobacteriota;f__unidentified_Acidobacteriota;g__unidentified_Acidobacteriota;s__metagenome;
ASV_1511	3	4	1	0	0	0	6	12	6	k__Bacteria;p__Nitrospirota;c__;o__;f__;g__;s__;
ASV_1512	0	5	0	0	4	0	2	0	0	k__Bacteria;p__;c__;o__;f__;g__;s__;
ASV_1513	0	5	0	0	0	0	0	0	3	k__Bacteria;p__Myxococcota;c__;o__;f__;g__;s__;
ASV_1514	2	5	4	3	0	3	0	1	0	k__Bacteria;p__Acidobacteriota;c__Vicinamibacteria;o__Vicinamibacterales;f__;g__;s__;
ASV_1515	5	5	4	0	2	0	0	6	3	k__Bacteria;p__Acidobacteriota;c__Vicinamibacteria;o__Vicinamibacterales;f__Vicinamibacteraceae;g__;s__;
ASV_1516	0	5	0	0	0	2	0	0	0	k__Bacteria;p__Chloroflexi;c__Dehalococcoidia;o__unidentified_Dehalococcoidia;f__unidentified_Dehalococcoidia;g__unidentified_Dehalococcoidia;s__marine_sediment_metagenome;
ASV_1517	2	5	0	2	0	0	0	2	0	k__Bacteria;p__Actinobacteriota;c__;o__;f__;g__;s__;
ASV_1518	3	4	0	0	0	0	7	5	2	k__Bacteria;p__;c__;o__;f__;g__;s__;
ASV_1519	7	5	7	6	0	0	0	8	8	k__Bacteria;p__Fibrobacterota;c__Chitinivibrionia;o__;f__;g__;s__;
ASV_1520	5	5	3	10	3	9	2	16	9	k__Bacteria;p__Bacteroidota;c__Bacteroidia;o__Bacteroidales;f__Prolixibacteraceae;g__;s__;
ASV_1521	0	5	2	0	0	0	0	0	0	k__Bacteria;p__Gemmatimonadetes;c__unidentified_Gemmatimonadetes;o__Gemmatimonadales;f__Gemmatimonadaceae;g__;s__;
ASV_1522	0	5	6	0	0	0	0	0	0	k__Bacteria;p__Acidobacteriota;c__Acidobacteriae;o__;f__;g__;s__;
ASV_1523	1	4	2	2	0	0	0	2	3	k__Bacteria;p__Acidobacteriota;c__Vicinamibacteria;o__Vicinamibacterales;f__;g__;s__;
ASV_1524	0	5	13	5	1	12	10	0	6	k__Bacteria;p__Planctomycetota;c__Phycisphaerae;o__Tepidisphaerales;f__;g__;s__;
ASV_1525	7	4	4	3	6	5	6	7	11	k__Bacteria;p__;c__;o__;f__;g__;s__;
ASV_1526	0	5	1	3	3	4	3	2	6	k__Bacteria;p__unidentified_Bacteria;c__unidentified_Bacteria;o__Desulfobaccales;f__unidentified_Desulfobaccales;g__Desulfobacca;s__;
ASV_1527	1	5	1	0	0	0	0	0	0	k__Bacteria;p__Acidobacteriota;c__Vicinamibacteria;o__Vicinamibacterales;f__;g__;s__;
ASV_1528	10	5	6	6	18	7	0	5	4	k__Bacteria;p__Proteobacteria;c__Gammaproteobacteria;o__Burkholderiales;f__Burkholderiaceae;g__Pandoraea;s__Pandoraea_pnomenusa;
ASV_1529	0	5	5	2	0	0	8	2	4	k__Bacteria;p__Planctomycetota;c__Phycisphaerae;o__Tepidisphaerales;f__;g__;s__;
ASV_1530	1	4	0	0	0	0	1	2	0	k__Bacteria;p__Proteobacteria;c__Gammaproteobacteria;o__Salinisphaerales;f__Solimonadaceae;g__Nevskia;s__;
ASV_1531	9	4	3	0	0	4	4	2	5	k__Bacteria;p__Proteobacteria;c__Gammaproteobacteria;o__Burkholderiales;f__Oxalobacteraceae;g__Massilia;s__;
ASV_1532	4	4	0	7	22	9	17	6	1	k__Bacteria;p__Chloroflexi;c__Dehalococcoidia;o__unidentified_Dehalococcoidia;f__unidentified_Dehalococcoidia;g__unidentified_Dehalococcoidia;s__metagenome;
ASV_1533	0	4	0	4	0	0	0	0	0	k__Bacteria;p__;c__;o__;f__;g__;s__;
ASV_1534	7	4	4	0	0	0	5	2	0	k__Bacteria;p__;c__;o__;f__;g__;s__;
ASV_1535	0	3	0	0	0	0	0	0	0	k__Bacteria;p__Myxococcota;c__unidentified_Myxococcota;o__unidentified_Myxococcota;f__Phaselicystidaceae;g__Phaselicystis;s__;
ASV_1536	3	4	0	0	0	0	17	8	4	k__Bacteria;p__unidentified_Bacteria;c__unidentified_Bacteria;o__Bdellovibrionales;f__Bdellovibrionaceae;g__Bdellovibrio;s__Bdellovibrio_bacteriovorus;
ASV_1537	0	4	0	0	0	0	0	0	0	k__Bacteria;p__Hydrogenedentes;c__;o__;f__;g__;s__;
ASV_1538	4	4	2	0	0	3	1	3	0	k__Bacteria;p__Chloroflexi;c__Anaerolineae;o__Anaerolineales;f__Anaerolineaceae;g__;s__;
ASV_1539	2	3	3	0	0	0	2	3	0	k__Bacteria;p__Proteobacteria;c__Gammaproteobacteria;o__unidentified_Gammaproteobacteria;f__unidentified_Gammaproteobacteria;g__Aquicella;s__;
ASV_1540	5	4	3	0	0	2	0	0	0	k__Bacteria;p__Myxococcota;c__unidentified_Myxococcota;o__unidentified_Myxococcota;f__Haliangiaceae;g__Haliangium;s__;
ASV_1541	4	4	0	0	0	2	5	4	5	k__Bacteria;p__Myxococcota;c__unidentified_Myxococcota;o__unidentified_Myxococcota;f__Haliangiaceae;g__Haliangium;s__;
ASV_1542	0	4	0	0	0	0	0	0	0	k__Bacteria;p__;c__;o__;f__;g__;s__;
ASV_1543	0	4	9	0	0	0	0	1	1	k__Bacteria;p__Actinobacteria;c__unidentified_Actinobacteria;o__Frankiales;f__;g__;s__;
ASV_1544	8	3	7	4	4	2	21	4	2	k__Bacteria;p__Chloroflexi;c__Anaerolineae;o__;f__;g__;s__;
ASV_1545	0	4	3	0	5	0	0	10	4	k__Bacteria;p__Gemmatimonadetes;c__unidentified_Gemmatimonadetes;o__Gemmatimonadales;f__Gemmatimonadaceae;g__Gemmatimonas;s__;
ASV_1546	2	4	6	5	3	8	20	2	7	k__Bacteria;p__Chloroflexi;c__;o__;f__;g__;s__;
ASV_1547	0	4	0	0	0	0	0	1	10	k__Bacteria;p__Bacteroidota;c__Bacteroidia;o__Sphingobacteriales;f__;g__;s__;
ASV_1548	0	4	0	0	0	3	2	7	2	k__Archaea;p__;c__;o__;f__;g__;s__;
ASV_1549	3	4	12	1	0	4	3	1	1	k__Bacteria;p__Bacteroidota;c__Bacteroidia;o__Chitinophagales;f__Chitinophagaceae;g__Niastella;s__;
ASV_1550	6	4	0	6	10	12	0	3	4	k__Bacteria;p__Proteobacteria;c__Gammaproteobacteria;o__Burkholderiales;f__Burkholderiaceae;g__;s__;
ASV_1551	14	4	5	6	3	1	2	2	2	k__Bacteria;p__;c__;o__;f__;g__;s__;
ASV_1552	4	4	0	0	0	0	5	8	8	k__Bacteria;p__Myxococcota;c__unidentified_Myxococcota;o__unidentified_Myxococcota;f__Polyangiaceae;g__Pajaroellobacter;s__;
ASV_1553	8	4	2	1	0	0	1	0	3	k__Bacteria;p__;c__;o__;f__;g__;s__;
ASV_1554	0	4	2	2	2	0	0	2	0	k__Bacteria;p__Actinobacteria;c__unidentified_Actinobacteria;o__Corynebacteriales;f__Mycobacteriaceae;g__Mycobacterium;s__;
ASV_1555	3	4	3	0	0	4	2	0	3	k__Bacteria;p__Acidobacteriota;c__Vicinamibacteria;o__Vicinamibacterales;f__;g__;s__;
ASV_1556	4	3	2	0	3	3	1	0	2	k__Bacteria;p__Acidobacteriota;c__Blastocatellia;o__Blastocatellales;f__Blastocatellaceae;g__;s__;
ASV_1557	4	4	2	0	0	2	0	0	0	k__Bacteria;p__;c__;o__;f__;g__;s__;
ASV_1558	10	4	4	10	0	5	0	5	6	k__Bacteria;p__Methylomirabilota;c__;o__;f__;g__;s__;
ASV_1559	8	4	1	4	3	1	4	6	10	k__Bacteria;p__unidentified_Bacteria;c__unidentified_Bacteria;o__unidentified_Bacteria;f__Geobacteraceae;g__Citrifermentans;s__;
ASV_1560	5	4	7	4	0	0	2	8	4	k__Bacteria;p__;c__;o__;f__;g__;s__;
ASV_1561	0	4	0	0	0	0	0	1	0	k__Bacteria;p__;c__;o__;f__;g__;s__;
ASV_1562	8	4	0	0	0	5	2	4	3	k__Bacteria;p__Elusimicrobiota;c__;o__;f__;g__;s__;
ASV_1563	3	3	1	0	0	0	0	0	3	k__Bacteria;p__Proteobacteria;c__Gammaproteobacteria;o__Burkholderiales;f__Sulfuricellaceae;g__;s__;
ASV_1564	0	3	3	0	0	0	3	0	0	k__Bacteria;p__Proteobacteria;c__Gammaproteobacteria;o__Burkholderiales;f__;g__;s__;
ASV_1565	0	3	0	0	0	1	0	13	14	k__Bacteria;p__Proteobacteria;c__Alphaproteobacteria;o__Sphingomonadales;f__Sphingomonadaceae;g__Novosphingobium;s__metagenome;
ASV_1566	6	4	0	0	3	0	3	3	3	k__Bacteria;p__Chloroflexi;c__;o__;f__;g__;s__;
ASV_1567	11	3	13	3	4	5	4	17	14	k__Bacteria;p__Acidobacteriota;c__Holophagae;o__;f__;g__;s__;
ASV_1568	0	4	0	0	0	0	0	0	0	k__Bacteria;p__Acidobacteriota;c__Vicinamibacteria;o__Vicinamibacterales;f__;g__;s__;
ASV_1569	4	4	0	0	0	2	4	4	2	k__Bacteria;p__Bacteroidota;c__Bacteroidia;o__Sphingobacteriales;f__;g__;s__;
ASV_1570	8	4	4	4	0	7	6	10	12	k__Bacteria;p__;c__;o__;f__;g__;s__;
ASV_1571	8	4	3	0	0	0	0	0	0	k__Bacteria;p__;c__;o__;f__;g__;s__;
ASV_1572	0	3	0	0	0	0	0	0	0	k__Bacteria;p__Acidobacteriota;c__Acidobacteriae;o__Acidobacteriales;f__;g__;s__;
ASV_1573	3	4	0	0	0	0	0	0	0	k__Bacteria;p__;c__;o__;f__;g__;s__;
ASV_1574	6	4	0	2	2	0	7	3	4	k__Bacteria;p__Verrucomicrobiota;c__Verrucomicrobiae;o__;f__;g__;s__;
ASV_1575	3	4	6	0	2	0	3	4	0	k__Bacteria;p__Actinobacteriota;c__Acidimicrobiia;o__;f__;g__;s__;
ASV_1576	0	3	9	1	5	2	2	1	0	k__Bacteria;p__Verrucomicrobiota;c__Verrucomicrobiae;o__Chthoniobacterales;f__Chthoniobacteraceae;g__;s__;
ASV_1577	1	4	18	1	2	1	55	16	5	k__Bacteria;p__Chloroflexi;c__Anaerolineae;o__Anaerolineales;f__Anaerolineaceae;g__unidentified_Anaerolineaceae;s__metagenome;
ASV_1578	1	2	2	0	0	0	25	6	1	k__Archaea;p__;c__;o__;f__;g__;s__;
ASV_1579	0	4	0	2	0	0	0	0	0	k__Bacteria;p__Chloroflexi;c__Anaerolineae;o__;f__;g__;s__;
ASV_1580	1	3	4	0	0	0	0	0	0	k__Bacteria;p__Myxococcota;c__Myxococcia;o__Myxococcales;f__Anaeromyxobacteraceae;g__Anaeromyxobacter;s__;
ASV_1581	0	3	0	6	3	0	1	0	2	k__Bacteria;p__Acidobacteriota;c__Vicinamibacteria;o__Vicinamibacterales;f__;g__;s__;
ASV_1582	0	4	0	0	0	4	3	0	0	k__Bacteria;p__;c__;o__;f__;g__;s__;
ASV_1583	2	4	0	27	19	44	6	4	0	k__Bacteria;p__Bacteroidota;c__Bacteroidia;o__Sphingobacteriales;f__Lentimicrobiaceae;g__;s__;
ASV_1584	0	4	0	3	3	0	0	0	0	k__Bacteria;p__;c__;o__;f__;g__;s__;
ASV_1585	3	4	0	0	0	0	0	0	1	k__Bacteria;p__Myxococcota;c__unidentified_Myxococcota;o__unidentified_Myxococcota;f__Haliangiaceae;g__Haliangium;s__;
ASV_1586	4	2	0	2	0	0	2	0	0	k__Bacteria;p__Myxococcota;c__unidentified_Myxococcota;o__unidentified_Myxococcota;f__Haliangiaceae;g__Haliangium;s__;
ASV_1587	0	4	4	0	3	0	4	3	2	k__Bacteria;p__Myxococcota;c__;o__;f__;g__;s__;
ASV_1588	5	4	0	5	2	0	22	5	3	k__Bacteria;p__Firmicutes;c__Bacilli;o__unidentified_Bacilli;f__Paenibacillaceae;g__Paenibacillus;s__;
ASV_1589	5	3	0	0	0	0	0	0	0	k__Bacteria;p__unidentified_Bacteria;c__unidentified_Bacteria;o__Syntrophobacterales;f__Syntrophobacteraceae;g__Syntrophobacter;s__;
ASV_1590	9	4	11	5	2	0	0	2	2	k__Bacteria;p__Acidobacteriota;c__Acidobacteriae;o__Bryobacterales;f__Bryobacteraceae;g__Bryobacter;s__;
ASV_1591	2	4	2	23	19	31	0	0	3	k__Bacteria;p__unidentified_Bacteria;c__unidentified_Bacteria;o__unidentified_Bacteria;f__Geobacteraceae;g__Geotalea;s__;
ASV_1592	6	3	11	0	0	9	6	0	0	k__Bacteria;p__Proteobacteria;c__Gammaproteobacteria;o__Burkholderiales;f__Hydrogenophilaceae;g__Thiobacillus;s__;
ASV_1593	1	3	0	0	0	1	0	2	4	k__Bacteria;p__Proteobacteria;c__Gammaproteobacteria;o__Burkholderiales;f__Nitrosomonadaceae;g__;s__;
ASV_1594	5	4	6	1	0	2	8	9	6	k__Bacteria;p__unidentified_Bacteria;c__unidentified_Bacteria;o__unidentified_Bacteria;f__Geobacteraceae;g__Citrifermentans;s__;
ASV_1595	8	4	2	3	0	0	0	0	0	k__Bacteria;p__Actinobacteriota;c__Acidimicrobiia;o__unidentified_Acidimicrobiia;f__unidentified_Acidimicrobiia;g__unidentified_Acidimicrobiia;s__actinobacterium_YJF2_33;
ASV_1596	8	4	7	2	0	2	17	7	9	k__Bacteria;p__Acidobacteriota;c__;o__;f__;g__;s__;
ASV_1597	5	2	4	4	1	9	11	5	1	k__Bacteria;p__Verrucomicrobiota;c__Verrucomicrobiae;o__Chthoniobacterales;f__Chthoniobacteraceae;g__;s__;
ASV_1598	0	3	0	0	0	0	3	3	5	k__Bacteria;p__Kapabacteria;c__;o__;f__;g__;s__;
ASV_1599	3	3	3	0	0	0	0	1	0	k__Bacteria;p__Myxococcota;c__unidentified_Myxococcota;o__unidentified_Myxococcota;f__Polyangiaceae;g__Sorangium;s__;
ASV_1600	2	4	0	0	0	0	12	4	0	k__Archaea;p__Nanoarchaeota;c__;o__;f__;g__;s__;
ASV_1601	0	4	8	0	0	0	12	5	8	k__Bacteria;p__unidentified_Bacteria;c__Oligoflexia;o__;f__;g__;s__;
ASV_1602	0	4	2	0	0	0	0	0	0	k__Bacteria;p__Myxococcota;c__unidentified_Myxococcota;o__unidentified_Myxococcota;f__Phaselicystidaceae;g__Phaselicystis;s__;
ASV_1603	0	4	2	0	0	0	3	0	0	k__Bacteria;p__;c__;o__;f__;g__;s__;
ASV_1604	1	4	0	11	7	3	7	3	3	k__Bacteria;p__Proteobacteria;c__Gammaproteobacteria;o__unidentified_Gammaproteobacteria;f__Steroidobacteraceae;g__;s__;
ASV_1605	0	3	0	4	0	2	0	0	4	k__Bacteria;p__;c__;o__;f__;g__;s__;
ASV_1606	0	4	0	0	0	0	1	0	0	k__Bacteria;p__Acidobacteriota;c__Holophagae;o__;f__;g__;s__;
ASV_1607	0	4	0	0	0	0	0	0	0	k__Bacteria;p__Myxococcota;c__Myxococcia;o__Myxococcales;f__Anaeromyxobacteraceae;g__Anaeromyxobacter;s__;
ASV_1608	2	3	0	3	0	0	4	2	0	k__Bacteria;p__Acidobacteriota;c__Vicinamibacteria;o__Vicinamibacterales;f__;g__;s__;
ASV_1609	4	4	0	0	3	0	3	0	0	k__Bacteria;p__unidentified_Bacteria;c__unidentified_Bacteria;o__unidentified_Bacteria;f__unidentified_Bacteria;g__unidentified_Bacteria;s__Candidatus_Saccharibacteria_bacterium_YM_S32_TM7_50_20;
ASV_1610	0	4	0	0	0	0	0	0	0	k__Bacteria;p__Actinobacteriota;c__;o__;f__;g__;s__;
ASV_1611	3	4	0	2	3	2	2	2	1	k__Bacteria;p__Nitrospirota;c__;o__;f__;g__;s__;
ASV_1612	3	4	2	3	0	0	0	0	0	k__Bacteria;p__Acidobacteriota;c__Vicinamibacteria;o__Vicinamibacterales;f__;g__;s__;
ASV_1613	0	4	1	0	9	0	12	3	2	k__Bacteria;p__Acidobacteriota;c__Acidobacteriae;o__Acidobacteriales;f__;g__;s__;
ASV_1614	0	3	0	0	0	0	0	0	0	k__Bacteria;p__unidentified_Bacteria;c__unidentified_Bacteria;o__unidentified_Bacteria;f__Geobacteraceae;g__Citrifermentans;s__;
ASV_1615	0	3	0	0	0	0	0	0	0	k__Bacteria;p__Myxococcota;c__unidentified_Myxococcota;o__unidentified_Myxococcota;f__Polyangiaceae;g__;s__;
ASV_1616	1	4	0	0	0	0	2	0	0	k__Bacteria;p__Proteobacteria;c__Gammaproteobacteria;o__Burkholderiales;f__;g__;s__;
ASV_1617	0	3	2	9	0	1	3	1	14	k__Bacteria;p__Proteobacteria;c__Gammaproteobacteria;o__Burkholderiales;f__Nitrosomonadaceae;g__;s__;
ASV_1618	0	4	0	0	3	0	0	0	0	k__Bacteria;p__Kryptonia;c__;o__;f__;g__;s__;
ASV_1619	5	4	0	0	0	2	2	4	11	k__Bacteria;p__unidentified_Bacteria;c__unidentified_Bacteria;o__Desulfovibrionales;f__Desulfovibrionaceae;g__Desulfovibrio;s__;
ASV_1620	0	4	6	0	0	3	0	0	0	k__Bacteria;p__Chloroflexi;c__Anaerolineae;o__;f__;g__;s__;
ASV_1621	1	4	1	0	0	0	0	0	0	k__Bacteria;p__Myxococcota;c__unidentified_Myxococcota;o__unidentified_Myxococcota;f__Haliangiaceae;g__Haliangium;s__;
ASV_1622	0	4	0	0	0	0	0	0	0	k__Bacteria;p__Acidobacteriota;c__Acidobacteriae;o__Acidobacteriales;f__;g__;s__;
ASV_1623	0	4	0	0	0	0	3	0	0	k__Bacteria;p__Myxococcota;c__unidentified_Myxococcota;o__unidentified_Myxococcota;f__Haliangiaceae;g__Haliangium;s__;
ASV_1624	24	4	8	261	205	205	50	85	72	k__Bacteria;p__Proteobacteria;c__Gammaproteobacteria;o__Pseudomonadales;f__Pseudomonadaceae;g__Pseudomonas;s__;
ASV_1625	2	3	0	0	0	0	5	2	0	k__Bacteria;p__Bacteroidota;c__Bacteroidia;o__Sphingobacteriales;f__Sphingobacteriaceae;g__;s__;
ASV_1626	4	4	12	0	0	0	0	0	0	k__Bacteria;p__Verrucomicrobiota;c__Verrucomicrobiae;o__;f__;g__;s__;
ASV_1627	4	4	5	10	7	9	10	1	10	k__Bacteria;p__Verrucomicrobiota;c__Verrucomicrobiae;o__Chthoniobacterales;f__Chthoniobacteraceae;g__;s__;
ASV_1628	3	4	0	3	0	0	4	0	3	k__Bacteria;p__Actinobacteria;c__;o__;f__;g__;s__;
ASV_1629	0	4	0	1	4	0	1	4	2	k__Bacteria;p__;c__;o__;f__;g__;s__;
ASV_1630	2	3	4	0	0	0	0	0	0	k__Bacteria;p__Proteobacteria;c__Gammaproteobacteria;o__unidentified_Gammaproteobacteria;f__unidentified_Gammaproteobacteria;g__Aquicella;s__;
ASV_1631	1	4	3	0	1	0	0	0	0	k__Bacteria;p__Actinobacteriota;c__Thermoleophilia;o__Gaiellales;f__;g__;s__;
ASV_1632	2	4	8	0	0	0	4	2	0	k__Bacteria;p__Acidobacteriota;c__Blastocatellia;o__unidentified_Blastocatellia;f__Pyrinomonadaceae;g__;s__;
ASV_1633	0	4	2	2	0	1	2	9	8	k__Bacteria;p__Proteobacteria;c__Alphaproteobacteria;o__Caulobacterales;f__Caulobacteraceae;g__unidentified_Caulobacteraceae;s__metagenome;
ASV_1634	2	3	0	0	0	0	0	3	0	k__Bacteria;p__Proteobacteria;c__Alphaproteobacteria;o__Micropepsales;f__Micropepsaceae;g__;s__;
ASV_1635	0	4	0	1	0	2	0	0	0	k__Bacteria;p__Proteobacteria;c__Alphaproteobacteria;o__Rhizobiales;f__unidentified_Rhizobiales;g__Methyloceanibacter;s__;
ASV_1636	0	4	0	0	0	0	0	0	0	k__Bacteria;p__unidentified_Bacteria;c__Oligoflexia;o__;f__;g__;s__;
ASV_1637	1	4	0	0	2	0	0	0	2	k__Bacteria;p__;c__;o__;f__;g__;s__;
ASV_1638	2	4	7	0	0	0	1	3	0	k__Bacteria;p__Acidobacteriota;c__Vicinamibacteria;o__Vicinamibacterales;f__;g__;s__;
ASV_1639	0	3	0	0	0	0	0	0	0	k__Bacteria;p__unidentified_Bacteria;c__unidentified_Bacteria;o__unidentified_Bacteria;f__unidentified_Bacteria;g__unidentified_Bacteria;s__Deltaproteobacteria_bacterium_RBG_19FT_COMBO_58_16;
ASV_1640	4	4	0	0	10	13	3	0	9	k__Bacteria;p__Acidobacteriota;c__;o__;f__;g__;s__;
ASV_1641	1	4	0	0	0	0	0	0	2	k__Bacteria;p__Myxococcota;c__unidentified_Myxococcota;o__unidentified_Myxococcota;f__Haliangiaceae;g__Haliangium;s__;
ASV_1642	0	4	2	0	0	0	0	0	0	k__Bacteria;p__Chloroflexi;c__;o__;f__;g__;s__;
ASV_1643	0	4	3	0	0	0	0	0	0	k__Bacteria;p__Proteobacteria;c__Gammaproteobacteria;o__Burkholderiales;f__Gallionellaceae;g__;s__;
ASV_1644	0	4	1	3	1	1	1	4	3	k__Bacteria;p__Myxococcota;c__unidentified_Myxococcota;o__unidentified_Myxococcota;f__Polyangiaceae;g__Pajaroellobacter;s__;
ASV_1645	0	4	2	0	4	0	0	2	0	k__Bacteria;p__Proteobacteria;c__Gammaproteobacteria;o__Burkholderiales;f__;g__;s__;
ASV_1646	0	4	0	0	0	0	0	7	9	k__Bacteria;p__Bacteroidota;c__Bacteroidia;o__Flavobacteriales;f__Weeksellaceae;g__Chryseobacterium;s__Chryseobacterium_halperniae;
ASV_1647	0	3	0	0	0	0	0	0	0	k__Bacteria;p__Acidobacteriota;c__unidentified_Acidobacteriota;o__unidentified_Acidobacteriota;f__unidentified_Acidobacteriota;g__unidentified_Acidobacteriota;s__metagenome;
ASV_1648	8	4	5	5	4	1	0	4	11	k__Bacteria;p__Bacteroidota;c__Bacteroidia;o__Chitinophagales;f__Chitinophagaceae;g__;s__;
ASV_1649	2	4	0	0	0	0	0	0	0	k__Bacteria;p__Proteobacteria;c__Gammaproteobacteria;o__Burkholderiales;f__;g__;s__;
ASV_1650	5	4	11	15	20	20	45	76	121	k__Bacteria;p__;c__;o__;f__;g__;s__;
ASV_1651	0	4	0	0	0	0	0	0	0	k__Bacteria;p__;c__;o__;f__;g__;s__;
ASV_1652	3	4	0	0	0	0	2	4	5	k__Bacteria;p__;c__;o__;f__;g__;s__;
ASV_1653	6	4	4	1	3	7	7	0	1	k__Bacteria;p__;c__;o__;f__;g__;s__;
ASV_1654	0	4	0	2	2	0	2	2	1	k__Bacteria;p__;c__;o__;f__;g__;s__;
ASV_1655	0	4	2	2	0	0	0	2	0	k__Bacteria;p__Methylomirabilota;c__;o__;f__;g__;s__;
ASV_1656	1	4	3	0	2	0	0	0	6	k__Bacteria;p__Myxococcota;c__unidentified_Myxococcota;o__unidentified_Myxococcota;f__unidentified_Myxococcota;g__unidentified_Myxococcota;s__Myxococcales_bacterium_Gsoil_473;
ASV_1657	5	2	0	0	0	2	0	0	0	k__Bacteria;p__;c__;o__;f__;g__;s__;
ASV_1658	3	4	12	0	2	2	3	5	4	k__Bacteria;p__Chloroflexi;c__Anaerolineae;o__;f__;g__;s__;
ASV_1659	0	4	3	2	7	0	1	0	0	k__Bacteria;p__Acidobacteriota;c__Acidobacteriae;o__Acidobacteriales;f__;g__;s__;
ASV_1660	1	4	0	0	0	0	2	0	0	k__Bacteria;p__Fibrobacterota;c__Chitinivibrionia;o__;f__;g__;s__;
ASV_1661	11	4	3	2	0	3	7	21	5	k__Archaea;p__;c__;o__;f__;g__;s__;
ASV_1662	8	4	4	0	7	7	4	4	3	k__Bacteria;p__;c__;o__;f__;g__;s__;
ASV_1663	2	4	0	0	0	0	0	0	0	k__Bacteria;p__Bacteroidota;c__Bacteroidia;o__Sphingobacteriales;f__;g__;s__;
ASV_1664	0	4	0	2	0	0	0	0	0	k__Bacteria;p__;c__;o__;f__;g__;s__;
ASV_1665	0	4	2	0	0	0	2	0	5	k__Bacteria;p__Acidobacteriota;c__Acidobacteriae;o__Solibacterales;f__Solibacteraceae;g__;s__;
ASV_1666	2	3	6	0	0	0	14	6	21	k__Bacteria;p__Proteobacteria;c__Gammaproteobacteria;o__Burkholderiales;f__Burkholderiaceae;g__unidentified_Burkholderiaceae;s__Paraburkholderia_aromaticivorans;
ASV_1667	0	4	0	0	0	5	2	2	0	k__Bacteria;p__;c__;o__;f__;g__;s__;
ASV_1668	1	4	0	0	2	0	0	2	0	k__Bacteria;p__Chloroflexi;c__;o__;f__;g__;s__;
ASV_1669	2	4	5	0	3	0	0	4	7	k__Bacteria;p__Acidobacteriota;c__;o__;f__;g__;s__;
ASV_1670	3	3	3	0	0	9	13	1	4	k__Bacteria;p__;c__;o__;f__;g__;s__;
ASV_1671	0	4	5	17	19	15	10	1	8	k__Bacteria;p__Acidobacteriota;c__;o__;f__;g__;s__;
ASV_1672	0	4	3	0	0	0	2	0	0	k__Bacteria;p__Acidobacteriota;c__Acidobacteriae;o__Acidobacteriales;f__;g__;s__;
ASV_1673	3	4	5	0	0	0	0	3	2	k__Bacteria;p__;c__;o__;f__;g__;s__;
ASV_1674	0	4	0	5	0	1	1	0	0	k__Bacteria;p__Actinobacteriota;c__Acidimicrobiia;o__unidentified_Acidimicrobiia;f__unidentified_Acidimicrobiia;g__unidentified_Acidimicrobiia;s__metagenome;
ASV_1675	7	3	3	6	4	3	19	23	34	k__Bacteria;p__Acidobacteriota;c__Holophagae;o__;f__;g__;s__;
ASV_1676	0	4	0	8	1	0	2	2	0	k__Bacteria;p__Chloroflexi;c__Anaerolineae;o__Anaerolineales;f__Anaerolineaceae;g__Anaerolinea;s__;
ASV_1677	2	3	4	0	0	0	0	0	0	k__Bacteria;p__unidentified_Bacteria;c__Oligoflexia;o__;f__;g__;s__;
ASV_1678	0	4	1	0	0	1	0	0	0	k__Bacteria;p__Acidobacteriota;c__Holophagae;o__;f__;g__;s__;
ASV_1679	5	3	0	0	3	0	0	0	3	k__Bacteria;p__Armatimonadota;c__Fimbriimonadia;o__Fimbriimonadales;f__Fimbriimonadaceae;g__;s__;
ASV_1680	2	4	8	0	0	0	2	0	0	k__Bacteria;p__Gemmatimonadetes;c__unidentified_Gemmatimonadetes;o__Gemmatimonadales;f__Gemmatimonadaceae;g__;s__;
ASV_1681	11	4	17	37	33	26	24	25	40	k__Bacteria;p__Proteobacteria;c__Gammaproteobacteria;o__Burkholderiales;f__;g__;s__;
ASV_1682	0	4	0	0	0	0	0	0	0	k__Bacteria;p__Acidobacteriota;c__Blastocatellia;o__Blastocatellales;f__Blastocatellaceae;g__;s__;
ASV_1683	0	3	0	0	0	0	0	0	0	k__Bacteria;p__unidentified_Bacteria;c__unidentified_Bacteria;o__Syntrophobacterales;f__Syntrophobacteraceae;g__;s__;
ASV_1684	2	4	10	0	0	4	4	3	0	k__Bacteria;p__Verrucomicrobiota;c__Verrucomicrobiae;o__Chthoniobacterales;f__Chthoniobacteraceae;g__;s__;
ASV_1685	3	4	0	14	9	23	9	7	7	k__Bacteria;p__unidentified_Bacteria;c__unidentified_Bacteria;o__unidentified_Bacteria;f__Geobacteraceae;g__;s__;
ASV_1686	0	4	2	0	0	0	0	0	0	k__Bacteria;p__unidentified_Bacteria;c__Oligoflexia;o__;f__;g__;s__;
ASV_1687	4	4	0	2	0	0	0	2	0	k__Bacteria;p__Actinobacteria;c__unidentified_Actinobacteria;o__Frankiales;f__Sporichthyaceae;g__;s__;
ASV_1688	0	4	1	0	0	2	0	0	0	k__Bacteria;p__Armatimonadota;c__Fimbriimonadia;o__Fimbriimonadales;f__Fimbriimonadaceae;g__;s__;
ASV_1689	2	4	5	0	0	2	6	0	2	k__Bacteria;p__Parcubacteria;c__;o__;f__;g__;s__;
ASV_1690	2	4	0	5	2	0	3	0	2	k__Bacteria;p__Chloroflexi;c__Dehalococcoidia;o__unidentified_Dehalococcoidia;f__unidentified_Dehalococcoidia;g__unidentified_Dehalococcoidia;s__metagenome;
ASV_1691	0	4	0	2	0	0	0	0	0	k__Bacteria;p__Proteobacteria;c__Gammaproteobacteria;o__;f__;g__;s__;
ASV_1692	7	4	11	0	2	0	2	25	1	k__Bacteria;p__Proteobacteria;c__Gammaproteobacteria;o__Burkholderiales;f__Nitrosomonadaceae;g__Nitrosospira;s__;
ASV_1693	7	3	31	1	6	0	58	13	5	k__Bacteria;p__Verrucomicrobiota;c__Verrucomicrobiae;o__;f__;g__;s__;
ASV_1694	0	4	1	0	8	1	6	5	0	k__Bacteria;p__Planctomycetota;c__Phycisphaerae;o__Tepidisphaerales;f__;g__;s__;
ASV_1695	13	4	7	2	3	0	0	3	7	k__Bacteria;p__Myxococcota;c__unidentified_Myxococcota;o__unidentified_Myxococcota;f__Haliangiaceae;g__Haliangium;s__;
ASV_1696	4	4	0	2	0	5	9	7	3	k__Bacteria;p__Myxococcota;c__Myxococcia;o__Myxococcales;f__;g__;s__;
ASV_1697	3	4	6	2	0	0	1	0	0	k__Bacteria;p__;c__;o__;f__;g__;s__;
ASV_1698	0	4	0	0	0	0	0	0	0	k__Bacteria;p__Gemmatimonadetes;c__unidentified_Gemmatimonadetes;o__Gemmatimonadales;f__Gemmatimonadaceae;g__;s__;
ASV_1699	7	4	12	1	0	0	7	5	8	k__Bacteria;p__unidentified_Bacteria;c__unidentified_Bacteria;o__unidentified_Bacteria;f__Geobacteraceae;g__;s__;
ASV_1700	0	3	0	2	0	0	2	0	0	k__Bacteria;p__Acidobacteriota;c__unidentified_Acidobacteriota;o__unidentified_Acidobacteriota;f__unidentified_Acidobacteriota;g__unidentified_Acidobacteriota;s__metagenome;
ASV_1701	1	4	0	0	0	0	0	2	0	k__Bacteria;p__Nitrospirota;c__;o__;f__;g__;s__;
ASV_1702	1	4	0	0	2	3	57	13	19	k__Bacteria;p__Bacteroidota;c__Bacteroidia;o__Sphingobacteriales;f__Lentimicrobiaceae;g__;s__;
ASV_1703	0	4	5	0	0	0	0	0	2	k__Bacteria;p__;c__;o__;f__;g__;s__;
ASV_1704	0	4	0	3	0	0	2	5	0	k__Bacteria;p__;c__;o__;f__;g__;s__;
ASV_1705	3	4	9	0	0	0	0	0	0	k__Bacteria;p__Proteobacteria;c__Gammaproteobacteria;o__Burkholderiales;f__Gallionellaceae;g__Gallionella;s__;
ASV_1706	0	3	0	0	0	0	0	0	0	k__Bacteria;p__Myxococcota;c__unidentified_Myxococcota;o__unidentified_Myxococcota;f__Phaselicystidaceae;g__Phaselicystis;s__;
ASV_1707	0	4	4	0	0	5	0	2	0	k__Bacteria;p__Acidobacteriota;c__Vicinamibacteria;o__Vicinamibacterales;f__;g__;s__;
ASV_1708	1	4	0	0	0	0	0	4	0	k__Bacteria;p__Proteobacteria;c__Gammaproteobacteria;o__Burkholderiales;f__;g__;s__;
ASV_1709	3	4	0	0	0	1	0	0	0	k__Bacteria;p__;c__;o__;f__;g__;s__;
ASV_1710	2	3	9	0	0	0	0	0	0	k__Bacteria;p__Verrucomicrobiota;c__Verrucomicrobiae;o__;f__;g__;s__;
ASV_1711	3	4	1	3	7	0	0	0	0	k__Bacteria;p__Nitrospirota;c__Thermodesulfovibrionia;o__;f__;g__;s__;
ASV_1712	5	4	0	0	0	0	4	0	0	k__Bacteria;p__Acidobacteriota;c__Vicinamibacteria;o__Vicinamibacterales;f__Vicinamibacteraceae;g__;s__;
ASV_1713	0	4	5	0	0	2	3	2	0	k__Bacteria;p__Actinobacteria;c__unidentified_Actinobacteria;o__unidentified_Actinobacteria;f__unidentified_Actinobacteria;g__unidentified_Actinobacteria;s__metagenome;
ASV_1714	1	4	4	1	2	0	0	2	2	k__Bacteria;p__Nitrospirota;c__Thermodesulfovibrionia;o__;f__;g__;s__;
ASV_1715	0	4	2	2	2	0	0	0	4	k__Bacteria;p__Myxococcota;c__unidentified_Myxococcota;o__unidentified_Myxococcota;f__Polyangiaceae;g__Pajaroellobacter;s__;
ASV_1716	0	4	0	4	0	0	0	0	0	k__Bacteria;p__Proteobacteria;c__Gammaproteobacteria;o__Burkholderiales;f__Nitrosomonadaceae;g__;s__;
ASV_1717	11	4	8	0	0	0	4	5	1	k__Bacteria;p__Bacteroidota;c__Bacteroidia;o__Sphingobacteriales;f__unidentified_Sphingobacteriales;g__unidentified_Sphingobacteriales;s__metagenome;
ASV_1718	5	4	0	0	0	0	0	5	3	k__Bacteria;p__Proteobacteria;c__Gammaproteobacteria;o__Pseudomonadales;f__Pseudomonadaceae;g__;s__;
ASV_1719	10	4	10	2	0	2	15	7	10	k__Bacteria;p__;c__;o__;f__;g__;s__;
ASV_1720	10	4	7	6	9	3	15	10	13	k__Bacteria;p__Acidobacteriota;c__;o__;f__;g__;s__;
ASV_1721	0	4	5	0	0	2	0	0	0	k__Bacteria;p__;c__;o__;f__;g__;s__;
ASV_1722	0	4	0	0	0	0	0	0	2	k__Bacteria;p__Bacteroidota;c__Ignavibacteria;o__Ignavibacteriales;f__;g__;s__;
ASV_1723	6	4	3	8	0	2	2	3	5	k__Bacteria;p__Myxococcota;c__unidentified_Myxococcota;o__unidentified_Myxococcota;f__Polyangiaceae;g__Pajaroellobacter;s__;
ASV_1724	2	4	5	0	4	4	12	3	0	k__Archaea;p__;c__;o__;f__;g__;s__;
ASV_1725	3	4	2	4	6	3	5	3	4	k__Bacteria;p__Proteobacteria;c__Gammaproteobacteria;o__unidentified_Gammaproteobacteria;f__unidentified_Gammaproteobacteria;g__Acidibacter;s__;
ASV_1726	4	4	0	0	0	2	4	0	2	k__Bacteria;p__Chloroflexi;c__Anaerolineae;o__;f__;g__;s__;
ASV_1727	0	4	0	0	0	0	0	0	0	k__Bacteria;p__;c__;o__;f__;g__;s__;
ASV_1728	0	3	0	0	0	0	0	1	0	k__Bacteria;p__Bacteroidota;c__Bacteroidia;o__Chitinophagales;f__Chitinophagaceae;g__Niastella;s__;
ASV_1729	3	3	0	0	0	3	1	6	0	k__Bacteria;p__Actinobacteria;c__unidentified_Actinobacteria;o__Propionibacteriales;f__Nocardioidaceae;g__Marmoricola;s__;
ASV_1730	1	4	0	0	0	0	0	0	1	k__Bacteria;p__Verrucomicrobiota;c__Verrucomicrobiae;o__;f__;g__;s__;
ASV_1731	0	3	0	8	6	4	3	5	0	k__Bacteria;p__;c__;o__;f__;g__;s__;
ASV_1732	0	3	3	0	3	2	0	0	1	k__Bacteria;p__Proteobacteria;c__Gammaproteobacteria;o__Xanthomonadales;f__Rhodanobacteraceae;g__;s__;
ASV_1733	9	4	0	1	0	0	4	0	4	k__Bacteria;p__unidentified_Bacteria;c__unidentified_Bacteria;o__unidentified_Bacteria;f__Geobacteraceae;g__Citrifermentans;s__;
ASV_1734	0	4	0	0	0	0	0	0	0	k__Bacteria;p__Actinobacteria;c__unidentified_Actinobacteria;o__Micromonosporales;f__Micromonosporaceae;g__;s__;
ASV_1735	4	4	7	26	11	12	14	2	7	k__Bacteria;p__Proteobacteria;c__Gammaproteobacteria;o__Burkholderiales;f__Nitrosomonadaceae;g__;s__;
ASV_1736	0	4	3	0	0	0	0	0	0	k__Bacteria;p__Myxococcota;c__unidentified_Myxococcota;o__unidentified_Myxococcota;f__Polyangiaceae;g__Pajaroellobacter;s__;
ASV_1737	0	3	0	0	0	0	2	0	0	k__Bacteria;p__Myxococcota;c__unidentified_Myxococcota;o__unidentified_Myxococcota;f__Polyangiaceae;g__Pajaroellobacter;s__;
ASV_1738	2	4	0	0	0	0	0	0	0	k__Bacteria;p__Myxococcota;c__unidentified_Myxococcota;o__unidentified_Myxococcota;f__Haliangiaceae;g__Haliangium;s__;
ASV_1739	0	4	0	0	3	0	2	0	0	k__Bacteria;p__;c__;o__;f__;g__;s__;
ASV_1740	2	4	0	2	4	0	4	0	1	k__Bacteria;p__;c__;o__;f__;g__;s__;
ASV_1741	4	4	0	0	0	0	0	0	0	k__Bacteria;p__Nitrospirota;c__Thermodesulfovibrionia;o__;f__;g__;s__;
ASV_1742	4	3	2	2	2	0	5	0	7	k__Bacteria;p__Chloroflexi;c__;o__;f__;g__;s__;
ASV_1743	14	4	3	0	0	0	0	5	3	k__Bacteria;p__;c__;o__;f__;g__;s__;
ASV_1744	5	4	6	9	8	8	0	4	3	k__Bacteria;p__Proteobacteria;c__Gammaproteobacteria;o__Burkholderiales;f__Sutterellaceae;g__;s__;
ASV_1745	3	4	7	3	0	2	0	7	2	k__Bacteria;p__Chloroflexi;c__;o__;f__;g__;s__;
ASV_1746	20	4	7	0	0	0	22	21	4	k__Archaea;p__;c__;o__;f__;g__;s__;
ASV_1747	0	4	0	2	0	0	0	0	0	k__Bacteria;p__Myxococcota;c__Myxococcia;o__Myxococcales;f__Myxococcaceae;g__unidentified_Myxococcaceae;s__metagenome;
ASV_1748	0	4	0	0	0	0	2	1	1	k__Bacteria;p__Chloroflexi;c__unidentified_Chloroflexi;o__unidentified_Chloroflexi;f__unidentified_Chloroflexi;g__unidentified_Chloroflexi;s__metagenome;
ASV_1749	14	4	9	2	0	0	0	0	2	k__Bacteria;p__;c__;o__;f__;g__;s__;
ASV_1750	3	4	4	2	7	12	3	4	8	k__Bacteria;p__Acidobacteriota;c__Vicinamibacteria;o__;f__;g__;s__;
ASV_1751	0	4	2	0	0	0	0	0	0	k__Bacteria;p__;c__;o__;f__;g__;s__;
ASV_1752	0	4	0	1	1	0	0	0	0	k__Bacteria;p__Nitrospirota;c__Nitrospira;o__Nitrospirales;f__Nitrospiraceae;g__;s__;
ASV_1753	4	4	14	0	0	0	0	0	0	k__Bacteria;p__Proteobacteria;c__Gammaproteobacteria;o__Burkholderiales;f__Comamonadaceae;g__Hydrogenophaga;s__;
ASV_1754	0	2	0	0	0	3	0	0	0	k__Bacteria;p__Acidobacteriota;c__Thermoanaerobaculia;o__Thermoanaerobaculales;f__Thermoanaerobaculaceae;g__;s__;
ASV_1755	0	4	0	0	0	0	0	2	4	k__Bacteria;p__Proteobacteria;c__Gammaproteobacteria;o__Xanthomonadales;f__;g__;s__;
ASV_1756	3	4	7	1	2	7	7	29	5	k__Archaea;p__unidentified_Archaea;c__Thermoplasmata;o__unidentified_Thermoplasmata;f__unidentified_Thermoplasmata;g__unidentified_Thermoplasmata;s__Candidatus_Amesbacteria_bacterium_GW2011_GWC1_47_15;
ASV_1757	0	4	0	0	2	0	0	0	0	k__Bacteria;p__Actinobacteriota;c__;o__;f__;g__;s__;
ASV_1758	0	3	0	0	0	0	0	2	0	k__Bacteria;p__;c__;o__;f__;g__;s__;
ASV_1759	0	4	0	0	0	0	0	0	1	k__Bacteria;p__Proteobacteria;c__Gammaproteobacteria;o__Burkholderiales;f__;g__;s__;
ASV_1760	0	4	0	1	0	6	0	0	1	k__Bacteria;p__Acidobacteriota;c__Vicinamibacteria;o__Vicinamibacterales;f__;g__;s__;
ASV_1761	1	4	2	0	0	0	0	0	3	k__Bacteria;p__;c__;o__;f__;g__;s__;
ASV_1762	0	4	0	0	1	0	0	0	0	k__Bacteria;p__Proteobacteria;c__Gammaproteobacteria;o__unidentified_Gammaproteobacteria;f__unidentified_Gammaproteobacteria;g__Acidibacter;s__;
ASV_1763	2	4	2	0	0	0	0	0	0	k__Bacteria;p__;c__;o__;f__;g__;s__;
ASV_1764	5	4	3	0	0	0	0	1	2	k__Bacteria;p__Actinobacteriota;c__Coriobacteriia;o__;f__;g__;s__;
ASV_1765	0	2	0	0	7	0	1	4	6	k__Bacteria;p__unidentified_Bacteria;c__Oligoflexia;o__;f__;g__;s__;
ASV_1766	0	4	0	0	0	0	0	0	0	k__Bacteria;p__Chloroflexi;c__Anaerolineae;o__Anaerolineales;f__Anaerolineaceae;g__;s__;
ASV_1767	2	4	0	0	0	0	13	3	0	k__Bacteria;p__Verrucomicrobiota;c__Verrucomicrobiae;o__;f__;g__;s__;
ASV_1768	6	4	0	0	0	0	0	2	3	k__Bacteria;p__Myxococcota;c__unidentified_Myxococcota;o__unidentified_Myxococcota;f__Haliangiaceae;g__Haliangium;s__;
ASV_1769	2	4	0	0	0	0	0	0	0	k__Bacteria;p__Verrucomicrobiota;c__Verrucomicrobiae;o__;f__;g__;s__;
ASV_1770	8	4	4	1	0	0	0	1	2	k__Bacteria;p__unidentified_Bacteria;c__unidentified_Bacteria;o__unidentified_Bacteria;f__Geobacteraceae;g__Citrifermentans;s__;
ASV_1771	0	4	0	0	0	0	2	2	0	k__Bacteria;p__;c__;o__;f__;g__;s__;
ASV_1772	2	4	19	0	0	4	18	9	8	k__Bacteria;p__Verrucomicrobiota;c__Verrucomicrobiae;o__;f__;g__;s__;
ASV_1773	0	3	0	0	0	0	121	168	136	k__Bacteria;p__Proteobacteria;c__Gammaproteobacteria;o__Burkholderiales;f__;g__;s__;
ASV_1774	1	4	2	0	1	0	0	0	0	k__Bacteria;p__Proteobacteria;c__Alphaproteobacteria;o__;f__;g__;s__;
ASV_1775	5	4	5	0	0	2	0	0	0	k__Bacteria;p__Proteobacteria;c__Gammaproteobacteria;o__Burkholderiales;f__Nitrosomonadaceae;g__;s__;
ASV_1776	3	4	1	6	8	4	0	0	3	k__Bacteria;p__Proteobacteria;c__Gammaproteobacteria;o__Burkholderiales;f__;g__;s__;
ASV_1777	1	4	7	2	0	6	1	0	3	k__Bacteria;p__Verrucomicrobiota;c__Verrucomicrobiae;o__Chthoniobacterales;f__Chthoniobacteraceae;g__;s__;
ASV_1778	6	4	3	5	29	14	59	15	33	k__Bacteria;p__Bacteroidota;c__Bacteroidia;o__Sphingobacteriales;f__Lentimicrobiaceae;g__unidentified_Lentimicrobiaceae;s__metagenome;
ASV_1779	0	4	0	0	0	0	0	0	0	k__Bacteria;p__unidentified_Bacteria;c__Oligoflexia;o__;f__;g__;s__;
ASV_1780	0	4	0	0	0	0	0	0	0	k__Bacteria;p__Actinobacteriota;c__Acidimicrobiia;o__;f__;g__;s__;
ASV_1781	0	4	0	0	0	0	0	0	0	k__Bacteria;p__Verrucomicrobiota;c__Verrucomicrobiae;o__Opitutales;f__Opitutaceae;g__Lacunisphaera;s__;
ASV_1782	2	3	7	2	0	0	8	10	13	k__Bacteria;p__Proteobacteria;c__Gammaproteobacteria;o__Burkholderiales;f__Nitrosomonadaceae;g__;s__;
ASV_1783	1	4	2	0	0	0	1	3	0	k__Bacteria;p__unidentified_Bacteria;c__unidentified_Bacteria;o__unidentified_Bacteria;f__Geobacteraceae;g__Citrifermentans;s__;
ASV_1784	0	3	9	3	5	2	10	5	12	k__Bacteria;p__Proteobacteria;c__Gammaproteobacteria;o__Burkholderiales;f__;g__;s__;
ASV_1785	3	4	0	0	0	2	1	3	3	k__Bacteria;p__;c__;o__;f__;g__;s__;
ASV_1786	2	4	4	7	10	8	13	19	27	k__Bacteria;p__Proteobacteria;c__Alphaproteobacteria;o__Rhizobiales;f__Devosiaceae;g__Devosia;s__metagenome;
ASV_1787	0	4	0	11	9	9	7	37	28	k__Bacteria;p__Bacteroidota;c__Bacteroidia;o__Bacteroidales;f__Prolixibacteraceae;g__;s__;
ASV_1788	3	3	11	5	5	3	4	2	0	k__Bacteria;p__Verrucomicrobiota;c__Verrucomicrobiae;o__;f__;g__;s__;
ASV_1789	5	4	6	5	7	3	3	0	6	k__Bacteria;p__Acidobacteriota;c__Vicinamibacteria;o__Vicinamibacterales;f__;g__;s__;
ASV_1790	7	3	4	4	0	5	8	13	3	k__Bacteria;p__;c__;o__;f__;g__;s__;
ASV_1791	11	4	8	0	0	0	15	11	14	k__Bacteria;p__unidentified_Bacteria;c__Oligoflexia;o__;f__;g__;s__;
ASV_1792	5	4	3	4	0	3	0	0	2	k__Bacteria;p__Myxococcota;c__unidentified_Myxococcota;o__unidentified_Myxococcota;f__Polyangiaceae;g__Pajaroellobacter;s__;
ASV_1793	0	4	0	4	2	7	0	2	0	k__Bacteria;p__;c__;o__;f__;g__;s__;
ASV_1794	0	4	0	0	0	0	0	0	0	k__Bacteria;p__Proteobacteria;c__Gammaproteobacteria;o__unidentified_Gammaproteobacteria;f__unidentified_Gammaproteobacteria;g__unidentified_Gammaproteobacteria;s__Candidatus_Ovatusbacter_abovo;
ASV_1795	0	4	4	3	0	0	7	1	0	k__Bacteria;p__Planctomycetota;c__Phycisphaerae;o__Tepidisphaerales;f__;g__;s__;
ASV_1796	5	3	4	13	8	6	11	15	10	k__Bacteria;p__Proteobacteria;c__Gammaproteobacteria;o__Burkholderiales;f__;g__;s__;
ASV_1797	0	3	2	9	1	3	5	4	0	k__Bacteria;p__Acidobacteriota;c__Vicinamibacteria;o__Vicinamibacterales;f__;g__;s__;
ASV_1798	4	4	0	0	0	0	0	0	0	k__Bacteria;p__Proteobacteria;c__Alphaproteobacteria;o__;f__;g__;s__;
ASV_1799	0	4	0	0	0	0	0	0	0	k__Bacteria;p__Proteobacteria;c__Gammaproteobacteria;o__;f__;g__;s__;
ASV_1800	0	4	3	0	0	0	0	0	3	k__Bacteria;p__;c__;o__;f__;g__;s__;
ASV_1801	0	4	2	0	4	3	0	2	0	k__Bacteria;p__;c__;o__;f__;g__;s__;
ASV_1802	2	3	0	0	0	0	0	0	0	k__Bacteria;p__Proteobacteria;c__Alphaproteobacteria;o__;f__;g__;s__;
ASV_1803	0	4	0	0	3	4	4	3	3	k__Bacteria;p__Myxococcota;c__unidentified_Myxococcota;o__unidentified_Myxococcota;f__Haliangiaceae;g__Haliangium;s__;
ASV_1804	3	3	4	14	3	14	0	8	5	k__Bacteria;p__Chloroflexi;c__Anaerolineae;o__;f__;g__;s__;
ASV_1805	6	3	3	0	0	0	0	0	0	k__Bacteria;p__;c__;o__;f__;g__;s__;
ASV_1806	5	4	3	3	6	9	0	5	5	k__Bacteria;p__Myxococcota;c__unidentified_Myxococcota;o__unidentified_Myxococcota;f__Haliangiaceae;g__Haliangium;s__;
ASV_1807	0	4	0	0	0	0	0	0	0	k__Bacteria;p__Proteobacteria;c__Alphaproteobacteria;o__unidentified_Alphaproteobacteria;f__Reyranellaceae;g__Reyranella;s__;
ASV_1808	0	4	0	0	0	0	0	0	5	k__Bacteria;p__Proteobacteria;c__Alphaproteobacteria;o__Rhizobiales;f__Beijerinckiaceae;g__Roseiarcus;s__;
ASV_1809	7	4	6	0	9	2	2	0	0	k__Bacteria;p__Methylomirabilota;c__;o__;f__;g__;s__;
ASV_1810	0	4	0	0	0	0	0	0	0	k__Bacteria;p__Proteobacteria;c__Gammaproteobacteria;o__;f__;g__;s__;
ASV_1811	0	4	5	0	1	0	0	0	0	k__Bacteria;p__Proteobacteria;c__Gammaproteobacteria;o__Burkholderiales;f__Rhodocyclaceae;g__;s__;
ASV_1812	3	4	4	2	0	2	5	11	4	k__Bacteria;p__Myxococcota;c__;o__;f__;g__;s__;
ASV_1813	0	4	0	0	4	0	1	0	4	k__Bacteria;p__Proteobacteria;c__Alphaproteobacteria;o__;f__;g__;s__;
ASV_1814	2	4	9	2	0	0	0	0	2	k__Bacteria;p__unidentified_Bacteria;c__Oligoflexia;o__;f__;g__;s__;
ASV_1815	0	4	0	0	0	0	2	0	0	k__Bacteria;p__;c__;o__;f__;g__;s__;
ASV_1816	3	4	2	0	0	0	2	7	0	k__Bacteria;p__Myxococcota;c__unidentified_Myxococcota;o__unidentified_Myxococcota;f__Haliangiaceae;g__Haliangium;s__metagenome;
ASV_1817	0	4	0	1	0	4	0	0	3	k__Bacteria;p__Proteobacteria;c__Gammaproteobacteria;o__Burkholderiales;f__;g__;s__;
ASV_1818	2	4	0	0	1	0	7	3	11	k__Bacteria;p__Proteobacteria;c__Gammaproteobacteria;o__Burkholderiales;f__;g__;s__;
ASV_1819	0	4	0	0	0	0	0	0	0	k__Bacteria;p__Verrucomicrobiota;c__Verrucomicrobiae;o__Chthoniobacterales;f__;g__;s__;
ASV_1820	5	4	2	0	0	0	0	0	0	k__Bacteria;p__unidentified_Bacteria;c__Oligoflexia;o__;f__;g__;s__;
ASV_1821	1	3	0	0	3	0	0	0	0	k__Bacteria;p__Chloroflexi;c__unidentified_Chloroflexi;o__unidentified_Chloroflexi;f__unidentified_Chloroflexi;g__unidentified_Chloroflexi;s__metagenome;
ASV_1822	0	4	0	0	0	0	0	0	0	k__Bacteria;p__unidentified_Bacteria;c__unidentified_Bacteria;o__Desulfobaccales;f__unidentified_Desulfobaccales;g__Desulfobacca;s__;
ASV_1823	1	4	0	0	0	0	13	4	0	k__Archaea;p__unidentified_Archaea;c__Thermoplasmata;o__Methanomassiliicoccales;f__Methanomassiliicoccaceae;g__Methanomassiliicoccus;s__;
ASV_1824	0	4	0	11	2	4	0	0	0	k__Bacteria;p__unidentified_Bacteria;c__unidentified_Bacteria;o__unidentified_Bacteria;f__Geobacteraceae;g__;s__;
ASV_1825	2	4	4	26	19	19	3	3	4	k__Bacteria;p__Nitrospirota;c__Thermodesulfovibrionia;o__;f__;g__;s__;
ASV_1826	0	4	0	0	0	0	0	0	0	k__Bacteria;p__Gemmatimonadetes;c__unidentified_Gemmatimonadetes;o__Gemmatimonadales;f__Gemmatimonadaceae;g__Gemmatimonas;s__;
ASV_1827	3	4	0	2	0	2	0	0	0	k__Bacteria;p__;c__;o__;f__;g__;s__;
ASV_1828	0	4	0	0	0	0	0	0	0	k__Bacteria;p__Proteobacteria;c__Gammaproteobacteria;o__;f__;g__;s__;
ASV_1829	0	4	0	0	0	0	0	0	0	k__Bacteria;p__Myxococcota;c__unidentified_Myxococcota;o__unidentified_Myxococcota;f__Haliangiaceae;g__Haliangium;s__;
ASV_1830	6	3	0	0	2	0	0	0	0	k__Bacteria;p__unidentified_Bacteria;c__Oligoflexia;o__Silvanigrellales;f__Silvanigrellaceae;g__;s__;
ASV_1831	1	3	4	0	0	2	0	0	5	k__Bacteria;p__Gemmatimonadetes;c__unidentified_Gemmatimonadetes;o__Gemmatimonadales;f__Gemmatimonadaceae;g__Gemmatimonas;s__;
ASV_1832	1	3	0	0	0	0	0	6	2	k__Bacteria;p__Chloroflexi;c__Anaerolineae;o__;f__;g__;s__;
ASV_1833	0	3	0	3	2	0	1	6	15	k__Bacteria;p__Bacteroidota;c__Bacteroidia;o__Bacteroidales;f__;g__;s__;
ASV_1834	0	3	0	0	0	0	3	0	0	k__Bacteria;p__Myxococcota;c__;o__;f__;g__;s__;
ASV_1835	0	3	0	0	4	0	6	5	3	k__Bacteria;p__unidentified_Bacteria;c__unidentified_Bacteria;o__Syntrophorhabdales;f__Syntrophorhabdaceae;g__Syntrophorhabdus;s__;
ASV_1836	1	3	1	0	5	0	0	2	2	k__Bacteria;p__;c__;o__;f__;g__;s__;
ASV_1837	3	3	4	6	0	4	0	2	0	k__Bacteria;p__Actinobacteria;c__unidentified_Actinobacteria;o__Streptomycetales;f__Streptomycetaceae;g__Streptomyces;s__;
ASV_1838	0	3	0	15	18	7	0	4	11	k__Bacteria;p__Gemmatimonadetes;c__unidentified_Gemmatimonadetes;o__Gemmatimonadales;f__Gemmatimonadaceae;g__;s__;
ASV_1839	0	3	0	0	0	0	0	0	0	k__Bacteria;p__Acidobacteriota;c__Vicinamibacteria;o__Vicinamibacterales;f__;g__;s__;
ASV_1840	4	3	0	0	0	0	1	12	10	k__Bacteria;p__Bacteroidota;c__Bacteroidia;o__Flavobacteriales;f__Weeksellaceae;g__Chryseobacterium;s__;
ASV_1841	1	3	3	8	0	8	5	7	17	k__Bacteria;p__;c__;o__;f__;g__;s__;
ASV_1842	0	2	3	0	0	0	2	4	14	k__Bacteria;p__unidentified_Bacteria;c__unidentified_Bacteria;o__Desulfobaccales;f__unidentified_Desulfobaccales;g__Desulfobacca;s__;
ASV_1843	0	3	0	0	0	0	0	0	0	k__Bacteria;p__Sumerlaeota;c__Sumerlaeia;o__Sumerlaeales;f__Sumerlaeaceae;g__Sumerlaea;s__;
ASV_1844	5	3	4	5	0	0	0	0	0	k__Bacteria;p__Proteobacteria;c__Gammaproteobacteria;o__unidentified_Gammaproteobacteria;f__unidentified_Gammaproteobacteria;g__Aquicella;s__;
ASV_1845	3	3	2	0	0	0	0	2	0	k__Bacteria;p__Acidobacteriota;c__Acidobacteriae;o__;f__;g__;s__;
ASV_1846	4	3	0	0	0	0	0	0	0	k__Bacteria;p__Bacteroidota;c__Ignavibacteria;o__;f__;g__;s__;
ASV_1847	4	3	0	0	3	0	2	0	0	k__Bacteria;p__Actinobacteriota;c__Acidimicrobiia;o__unidentified_Acidimicrobiia;f__unidentified_Acidimicrobiia;g__unidentified_Acidimicrobiia;s__metagenome;
ASV_1848	2	3	5	10	1	4	0	3	5	k__Bacteria;p__;c__;o__;f__;g__;s__;
ASV_1849	2	3	3	0	6	0	2	0	0	k__Bacteria;p__;c__;o__;f__;g__;s__;
ASV_1850	2	3	0	0	0	0	0	4	4	k__Bacteria;p__unidentified_Bacteria;c__unidentified_Bacteria;o__unidentified_Bacteria;f__Geobacteraceae;g__;s__;
ASV_1851	0	2	1	0	0	0	0	1	0	k__Bacteria;p__Acidobacteriota;c__Holophagae;o__;f__;g__;s__;
ASV_1852	0	2	0	0	0	0	0	4	12	k__Bacteria;p__unidentified_Bacteria;c__unidentified_Bacteria;o__unidentified_Bacteria;f__Geobacteraceae;g__unidentified_Geobacteraceae;s__Geobacter_sp_AOG2;
ASV_1853	12	3	1	0	0	0	0	9	2	k__Bacteria;p__unidentified_Bacteria;c__unidentified_Bacteria;o__unidentified_Bacteria;f__Geobacteraceae;g__;s__;
ASV_1854	1	3	13	7	3	1	3	7	3	k__Bacteria;p__Proteobacteria;c__Gammaproteobacteria;o__Burkholderiales;f__;g__;s__;
ASV_1855	0	3	0	0	0	0	0	0	2	k__Bacteria;p__Acidobacteriota;c__Vicinamibacteria;o__Vicinamibacterales;f__;g__;s__;
ASV_1856	0	3	0	0	0	0	0	0	0	k__Bacteria;p__;c__;o__;f__;g__;s__;
ASV_1857	3	3	0	0	0	0	0	0	0	k__Bacteria;p__;c__;o__;f__;g__;s__;
ASV_1858	8	3	0	0	0	0	2	0	0	k__Bacteria;p__Myxococcota;c__unidentified_Myxococcota;o__unidentified_Myxococcota;f__Haliangiaceae;g__Haliangium;s__;
ASV_1859	0	3	0	0	0	2	0	0	0	k__Bacteria;p__Gemmatimonadota;c__;o__;f__;g__;s__;
ASV_1860	1	3	0	0	0	4	0	5	4	k__Bacteria;p__Proteobacteria;c__Gammaproteobacteria;o__Burkholderiales;f__Oxalobacteraceae;g__;s__;
ASV_1861	0	3	0	0	0	0	0	0	0	k__Bacteria;p__;c__;o__;f__;g__;s__;
ASV_1862	0	2	0	26	29	17	0	0	0	k__Bacteria;p__;c__;o__;f__;g__;s__;
ASV_1863	4	3	2	0	0	0	4	3	0	k__Bacteria;p__Myxococcota;c__unidentified_Myxococcota;o__unidentified_Myxococcota;f__Haliangiaceae;g__Haliangium;s__;
ASV_1864	4	3	1	2	0	0	3	8	9	k__Bacteria;p__Acidobacteriota;c__Acidobacteriae;o__Solibacterales;f__Solibacteraceae;g__;s__;
ASV_1865	2	3	0	2	2	0	1	0	4	k__Bacteria;p__;c__;o__;f__;g__;s__;
ASV_1866	2	3	6	2	0	0	0	0	0	k__Bacteria;p__Actinobacteriota;c__Acidimicrobiia;o__;f__;g__;s__;
ASV_1867	0	3	0	21	35	28	22	12	8	k__Bacteria;p__Bacteroidota;c__Bacteroidia;o__Chitinophagales;f__Chitinophagaceae;g__Aurantisolimonas;s__;
ASV_1868	0	3	3	0	0	0	0	0	0	k__Bacteria;p__Acidobacteriota;c__Acidobacteriae;o__Acidobacteriales;f__;g__;s__;
ASV_1869	0	3	0	0	0	0	0	0	4	k__Bacteria;p__Chloroflexi;c__Anaerolineae;o__;f__;g__;s__;
ASV_1870	5	3	0	1	0	0	0	3	2	k__Bacteria;p__Myxococcota;c__unidentified_Myxococcota;o__unidentified_Myxococcota;f__Haliangiaceae;g__Haliangium;s__;
ASV_1871	1	3	0	0	4	1	1	2	3	k__Bacteria;p__Acidobacteriota;c__Acidobacteriae;o__;f__;g__;s__;
ASV_1872	0	3	0	0	0	0	0	0	0	k__Bacteria;p__Kapabacteria;c__;o__;f__;g__;s__;
ASV_1873	0	3	0	0	0	0	3	0	0	k__Bacteria;p__;c__;o__;f__;g__;s__;
ASV_1874	0	3	0	0	0	0	0	0	0	k__Bacteria;p__Proteobacteria;c__Gammaproteobacteria;o__Burkholderiales;f__;g__;s__;
ASV_1875	0	3	0	0	0	0	0	0	2	k__Bacteria;p__Proteobacteria;c__Gammaproteobacteria;o__Xanthomonadales;f__Rhodanobacteraceae;g__;s__;
ASV_1876	1	3	3	0	0	0	0	0	3	k__Bacteria;p__Proteobacteria;c__Gammaproteobacteria;o__unidentified_Gammaproteobacteria;f__Steroidobacteraceae;g__;s__;
ASV_1877	0	3	0	0	0	0	0	0	0	k__Bacteria;p__;c__;o__;f__;g__;s__;
ASV_1878	0	3	0	2	0	0	0	3	4	k__Bacteria;p__Myxococcota;c__;o__;f__;g__;s__;
ASV_1879	5	3	2	0	3	0	3	4	5	k__Bacteria;p__Acidobacteriota;c__Acidobacteriae;o__;f__;g__;s__;
ASV_1880	0	3	1	0	0	0	0	0	0	k__Bacteria;p__Chloroflexi;c__Anaerolineae;o__;f__;g__;s__;
ASV_1881	0	3	0	0	0	0	0	0	0	k__Bacteria;p__;c__;o__;f__;g__;s__;
ASV_1882	2	3	3	6	9	3	7	4	6	k__Bacteria;p__Bacteroidota;c__Ignavibacteria;o__;f__;g__;s__;
ASV_1883	0	3	0	0	0	0	0	0	0	k__Bacteria;p__Planctomycetota;c__Phycisphaerae;o__Tepidisphaerales;f__;g__;s__;
ASV_1884	3	3	5	6	0	2	6	4	6	k__Bacteria;p__Proteobacteria;c__Gammaproteobacteria;o__Burkholderiales;f__;g__;s__;
ASV_1885	4	3	0	0	0	0	0	0	0	k__Bacteria;p__unidentified_Bacteria;c__unidentified_Bacteria;o__Bdellovibrionales;f__Bdellovibrionaceae;g__Bdellovibrio;s__;
ASV_1886	0	2	0	0	0	2	2	0	0	k__Bacteria;p__;c__;o__;f__;g__;s__;
ASV_1887	0	3	0	0	0	0	0	0	0	k__Bacteria;p__Proteobacteria;c__Gammaproteobacteria;o__Burkholderiales;f__;g__;s__;
ASV_1888	4	2	0	0	0	2	1	2	7	k__Bacteria;p__unidentified_Bacteria;c__unidentified_Bacteria;o__unidentified_Bacteria;f__unidentified_Bacteria;g__Deferrisoma;s__;
ASV_1889	5	3	7	0	1	0	0	1	0	k__Bacteria;p__Acidobacteriota;c__Acidobacteriae;o__Solibacterales;f__Solibacteraceae;g__;s__;
ASV_1890	4	3	0	2	0	0	4	4	1	k__Bacteria;p__Fibrobacterota;c__Fibrobacteria;o__Fibrobacterales;f__Fibrobacteraceae;g__;s__;
ASV_1891	0	3	0	0	0	0	0	0	0	k__Bacteria;p__Methylomirabilota;c__;o__;f__;g__;s__;
ASV_1892	0	3	0	0	0	0	0	0	0	k__Bacteria;p__;c__;o__;f__;g__;s__;
ASV_1893	0	3	10	0	0	1	0	0	0	k__Bacteria;p__Acidobacteriota;c__Acidobacteriae;o__Acidobacteriales;f__;g__;s__;
ASV_1894	7	3	28	9	7	2	10	5	2	k__Bacteria;p__Acidobacteriota;c__Acidobacteriae;o__Acidobacteriales;f__;g__;s__;
ASV_1895	3	3	2	0	2	2	1	9	8	k__Bacteria;p__Proteobacteria;c__Alphaproteobacteria;o__Rhizobiales;f__Beijerinckiaceae;g__Roseiarcus;s__;
ASV_1896	4	3	4	0	0	0	0	0	0	k__Bacteria;p__unidentified_Bacteria;c__unidentified_Bacteria;o__Desulfobaccales;f__unidentified_Desulfobaccales;g__Desulfobacca;s__;
ASV_1897	3	2	1	0	0	0	0	0	0	k__Bacteria;p__Proteobacteria;c__Gammaproteobacteria;o__Burkholderiales;f__Comamonadaceae;g__unidentified_Comamonadaceae;s__Ideonella_sp;
ASV_1898	0	2	0	0	0	0	0	0	0	k__Bacteria;p__unidentified_Bacteria;c__unidentified_Bacteria;o__Syntrophorhabdales;f__Syntrophorhabdaceae;g__Syntrophorhabdus;s__;
ASV_1899	0	3	0	0	0	0	2	2	0	k__Bacteria;p__;c__;o__;f__;g__;s__;
ASV_1900	3	3	8	14	30	31	5	10	7	k__Bacteria;p__Acidobacteriota;c__Vicinamibacteria;o__Vicinamibacterales;f__;g__;s__;
ASV_1901	0	3	0	0	0	0	0	0	0	k__Bacteria;p__;c__;o__;f__;g__;s__;
ASV_1902	0	3	0	0	0	2	0	0	0	k__Bacteria;p__Verrucomicrobiota;c__Verrucomicrobiae;o__;f__;g__;s__;
ASV_1903	0	3	1	2	2	0	4	5	2	k__Bacteria;p__Myxococcota;c__;o__;f__;g__;s__;
ASV_1904	0	3	0	0	0	0	0	0	0	k__Bacteria;p__Chloroflexi;c__Anaerolineae;o__Anaerolineales;f__Anaerolineaceae;g__;s__;
ASV_1905	1	3	0	6	10	7	6	2	4	k__Bacteria;p__;c__;o__;f__;g__;s__;
ASV_1906	4	3	18	3	0	1	0	0	0	k__Bacteria;p__Verrucomicrobiota;c__Verrucomicrobiae;o__Chthoniobacterales;f__Chthoniobacteraceae;g__;s__;
ASV_1907	0	2	5	0	4	0	3	3	1	k__Bacteria;p__Chloroflexi;c__;o__;f__;g__;s__;
ASV_1908	5	3	6	11	2	3	6	3	8	k__Bacteria;p__Chloroflexi;c__unidentified_Chloroflexi;o__unidentified_Chloroflexi;f__unidentified_Chloroflexi;g__unidentified_Chloroflexi;s__metagenome;
ASV_1909	0	3	0	0	2	0	0	0	0	k__Bacteria;p__;c__;o__;f__;g__;s__;
ASV_1910	8	3	11	5	2	4	2	11	7	k__Bacteria;p__Kryptonia;c__;o__;f__;g__;s__;
ASV_1911	1	3	2	3	2	4	0	3	0	k__Bacteria;p__unidentified_Bacteria;c__unidentified_Bacteria;o__Desulfobaccales;f__unidentified_Desulfobaccales;g__Desulfobacca;s__;
ASV_1912	0	3	2	0	0	0	0	0	0	k__Bacteria;p__Acidobacteriota;c__Vicinamibacteria;o__Vicinamibacterales;f__;g__;s__;
ASV_1913	0	3	0	0	0	0	0	0	0	k__Bacteria;p__Proteobacteria;c__Alphaproteobacteria;o__Rickettsiales;f__unidentified_Rickettsiales;g__unidentified_Rickettsiales;s__metagenome;
ASV_1914	3	3	1	1	2	0	1	2	3	k__Bacteria;p__Actinobacteriota;c__Acidimicrobiia;o__;f__;g__;s__;
ASV_1915	0	3	0	0	0	0	0	0	0	k__Bacteria;p__Armatimonadota;c__;o__;f__;g__;s__;
ASV_1916	0	2	0	0	0	0	0	0	0	k__Bacteria;p__unidentified_Bacteria;c__unidentified_Bacteria;o__unidentified_Bacteria;f__Geobacteraceae;g__;s__;
ASV_1917	0	3	0	0	0	0	0	0	0	k__Bacteria;p__Firmicutes;c__Clostridia;o__Clostridiales;f__Clostridiaceae;g__;s__;
ASV_1918	0	3	0	0	0	2	0	2	4	k__Bacteria;p__Myxococcota;c__unidentified_Myxococcota;o__unidentified_Myxococcota;f__Haliangiaceae;g__Haliangium;s__;
ASV_1919	0	3	3	0	0	2	0	3	0	k__Bacteria;p__;c__;o__;f__;g__;s__;
ASV_1920	3	3	0	0	0	0	0	0	0	k__Bacteria;p__Proteobacteria;c__Gammaproteobacteria;o__Burkholderiales;f__Burkholderiaceae;g__Cupriavidus;s__;
ASV_1921	2	3	0	2	0	1	4	1	5	k__Bacteria;p__Myxococcota;c__Myxococcia;o__Myxococcales;f__Myxococcaceae;g__;s__;
ASV_1922	2	3	0	0	0	0	0	0	0	k__Bacteria;p__Acidobacteriota;c__Vicinamibacteria;o__Vicinamibacterales;f__;g__;s__;
ASV_1923	2	3	1	3	0	3	0	0	0	k__Bacteria;p__Proteobacteria;c__Gammaproteobacteria;o__Burkholderiales;f__Methylophilaceae;g__;s__;
ASV_1924	2	2	0	0	0	0	1	0	1	k__Bacteria;p__Actinobacteriota;c__Thermoleophilia;o__Gaiellales;f__;g__;s__;
ASV_1925	3	3	0	0	0	0	8	7	6	k__Bacteria;p__Acidobacteriota;c__Acidobacteriae;o__Acidobacteriales;f__;g__;s__;
ASV_1926	0	3	0	0	0	0	0	0	0	k__Bacteria;p__unidentified_Bacteria;c__unidentified_Bacteria;o__unidentified_Bacteria;f__Geobacteraceae;g__;s__;
ASV_1927	3	3	0	0	0	0	2	0	0	k__Bacteria;p__Bacteroidota;c__Ignavibacteria;o__;f__;g__;s__;
ASV_1928	1	2	0	0	0	3	0	2	4	k__Bacteria;p__Nitrospirota;c__Thermodesulfovibrionia;o__;f__;g__;s__;
ASV_1929	1	3	2	0	0	2	0	0	6	k__Bacteria;p__Chloroflexi;c__Anaerolineae;o__;f__;g__;s__;
ASV_1930	1	3	1	0	0	5	0	3	2	k__Bacteria;p__Acidobacteriota;c__Thermoanaerobaculia;o__Thermoanaerobaculales;f__Thermoanaerobaculaceae;g__;s__;
ASV_1931	0	3	0	0	0	0	0	0	0	k__Bacteria;p__Myxococcota;c__Myxococcia;o__Myxococcales;f__Anaeromyxobacteraceae;g__Anaeromyxobacter;s__;
ASV_1932	4	2	14	2	4	5	93	6	45	k__Bacteria;p__Chloroflexi;c__Anaerolineae;o__Anaerolineales;f__Anaerolineaceae;g__Anaerolinea;s__;
ASV_1933	0	2	2	3	0	0	0	0	0	k__Bacteria;p__Armatimonadota;c__Fimbriimonadia;o__Fimbriimonadales;f__Fimbriimonadaceae;g__;s__;
ASV_1934	0	3	0	0	0	0	0	0	0	k__Bacteria;p__unidentified_Bacteria;c__unidentified_Bacteria;o__unidentified_Bacteria;f__Geobacteraceae;g__Geobacter;s__;
ASV_1935	0	3	0	0	0	0	0	0	0	k__Archaea;p__Nanoarchaeota;c__unidentified_Nanoarchaeota;o__unidentified_Nanoarchaeota;f__unidentified_Nanoarchaeota;g__unidentified_Nanoarchaeota;s__Candidatus_Pacearchaeota_archaeon_CG1_02_32_21;
ASV_1936	0	3	0	0	0	0	0	0	0	k__Bacteria;p__;c__;o__;f__;g__;s__;
ASV_1937	4	3	1	2	3	4	2	2	10	k__Bacteria;p__Fibrobacterota;c__Chitinivibrionia;o__;f__;g__;s__;
ASV_1938	0	3	0	4	0	0	0	0	0	k__Bacteria;p__Myxococcota;c__unidentified_Myxococcota;o__unidentified_Myxococcota;f__Haliangiaceae;g__Haliangium;s__;
ASV_1939	0	3	0	0	0	0	0	0	0	k__Archaea;p__;c__;o__;f__;g__;s__;
ASV_1940	0	2	0	0	0	0	0	0	0	k__Bacteria;p__unidentified_Bacteria;c__Oligoflexia;o__;f__;g__;s__;
ASV_1941	6	3	2	0	0	2	2	0	2	k__Bacteria;p__Gemmatimonadota;c__;o__;f__;g__;s__;
ASV_1942	2	3	12	0	0	6	4	0	0	k__Bacteria;p__Acidobacteriota;c__Acidobacteriae;o__Solibacterales;f__Solibacteraceae;g__;s__;
ASV_1943	0	3	0	0	0	0	0	0	0	k__Bacteria;p__Proteobacteria;c__Alphaproteobacteria;o__;f__;g__;s__;
ASV_1944	0	3	0	4	0	2	0	3	0	k__Bacteria;p__Actinobacteria;c__unidentified_Actinobacteria;o__Frankiales;f__Frankiaceae;g__Jatrophihabitans;s__;
ASV_1945	0	3	0	0	0	0	0	0	8	k__Bacteria;p__;c__;o__;f__;g__;s__;
ASV_1946	0	3	0	0	0	0	0	0	0	k__Bacteria;p__;c__;o__;f__;g__;s__;
ASV_1947	0	3	0	0	0	0	0	0	0	k__Bacteria;p__Acidobacteriota;c__Acidobacteriae;o__Acidobacteriales;f__unidentified_Acidobacteriales;g__Terriglobus;s__;
ASV_1948	5	2	2	2	0	2	0	2	0	k__Bacteria;p__Acidobacteriota;c__Vicinamibacteria;o__Vicinamibacterales;f__;g__;s__;
ASV_1949	0	3	0	0	0	0	0	0	0	k__Bacteria;p__Bacteroidota;c__Bacteroidia;o__Bacteroidales;f__;g__;s__;
ASV_1950	0	2	0	0	0	0	0	0	0	k__Archaea;p__Nanoarchaeota;c__;o__;f__;g__;s__;
ASV_1951	1	3	0	1	0	0	0	0	0	k__Bacteria;p__;c__;o__;f__;g__;s__;
ASV_1952	7	3	4	2	3	2	5	12	14	k__Bacteria;p__;c__;o__;f__;g__;s__;
ASV_1953	0	3	0	0	0	0	0	0	0	k__Bacteria;p__Actinobacteriota;c__Thermoleophilia;o__Gaiellales;f__Gaiellaceae;g__Gaiella;s__;
ASV_1954	0	3	12	8	5	0	16	6	9	k__Bacteria;p__Myxococcota;c__;o__;f__;g__;s__;
ASV_1955	0	2	0	0	0	0	0	0	0	k__Bacteria;p__Acidobacteriota;c__Acidobacteriae;o__Solibacterales;f__Solibacteraceae;g__;s__;
ASV_1956	2	3	8	15	13	15	15	22	20	k__Bacteria;p__unidentified_Bacteria;c__unidentified_Bacteria;o__unidentified_Bacteria;f__Geobacteraceae;g__;s__;
ASV_1957	0	3	3	0	0	0	0	2	0	k__Bacteria;p__;c__;o__;f__;g__;s__;
ASV_1958	0	3	0	0	0	0	0	0	0	k__Bacteria;p__Myxococcota;c__Myxococcia;o__Myxococcales;f__Anaeromyxobacteraceae;g__Anaeromyxobacter;s__;
ASV_1959	0	3	0	0	0	0	0	0	0	k__Bacteria;p__Myxococcota;c__unidentified_Myxococcota;o__unidentified_Myxococcota;f__Sandaracinaceae;g__;s__;
ASV_1960	4	3	7	3	0	2	0	7	3	k__Bacteria;p__Acidobacteriota;c__Acidobacteriae;o__Solibacterales;f__Solibacteraceae;g__;s__;
ASV_1961	5	3	3	0	0	0	1	0	0	k__Bacteria;p__Actinobacteria;c__unidentified_Actinobacteria;o__Frankiales;f__Frankiaceae;g__Jatrophihabitans;s__;
ASV_1962	0	3	0	0	0	0	0	0	0	k__Bacteria;p__;c__;o__;f__;g__;s__;
ASV_1963	0	3	0	0	0	0	0	0	0	k__Bacteria;p__Myxococcota;c__Myxococcia;o__Myxococcales;f__Anaeromyxobacteraceae;g__Anaeromyxobacter;s__metagenome;
ASV_1964	0	3	4	0	0	0	0	9	7	k__Bacteria;p__Proteobacteria;c__Gammaproteobacteria;o__Burkholderiales;f__Sutterellaceae;g__;s__;
ASV_1965	0	3	3	0	0	0	0	0	0	k__Bacteria;p__Proteobacteria;c__Gammaproteobacteria;o__unidentified_Gammaproteobacteria;f__unidentified_Gammaproteobacteria;g__Aquicella;s__;
ASV_1966	3	3	8	0	0	0	2	0	4	k__Bacteria;p__Chloroflexi;c__Anaerolineae;o__;f__;g__;s__;
ASV_1967	0	2	0	0	0	1	0	0	0	k__Bacteria;p__Acidobacteriota;c__;o__;f__;g__;s__;
ASV_1968	2	3	2	0	1	2	0	3	0	k__Bacteria;p__Acidobacteriota;c__Vicinamibacteria;o__Vicinamibacterales;f__;g__;s__;
ASV_1969	0	3	0	0	0	0	0	0	0	k__Bacteria;p__Myxococcota;c__unidentified_Myxococcota;o__unidentified_Myxococcota;f__Haliangiaceae;g__Haliangium;s__;
ASV_1970	0	2	0	5	6	0	0	0	2	k__Bacteria;p__Chloroflexi;c__Anaerolineae;o__;f__;g__;s__;
ASV_1971	0	3	0	0	0	0	0	0	2	k__Bacteria;p__Bacteroidota;c__Bacteroidia;o__Sphingobacteriales;f__Sphingobacteriaceae;g__;s__;
ASV_1972	0	3	0	0	0	0	0	0	1	k__Bacteria;p__Acidobacteriota;c__;o__;f__;g__;s__;
ASV_1973	0	3	0	0	0	2	2	0	5	k__Bacteria;p__Nitrospirota;c__Thermodesulfovibrionia;o__;f__;g__;s__;
ASV_1974	2	3	0	0	0	0	0	5	0	k__Bacteria;p__Chloroflexi;c__Chloroflexia;o__Chloroflexales;f__Roseiflexaceae;g__;s__;
ASV_1975	2	3	7	1	3	0	0	0	0	k__Bacteria;p__Proteobacteria;c__Gammaproteobacteria;o__Burkholderiales;f__Comamonadaceae;g__;s__;
ASV_1976	9	3	4	0	0	2	6	7	17	k__Bacteria;p__Gemmatimonadota;c__;o__;f__;g__;s__;
ASV_1977	6	3	0	0	2	0	0	0	0	k__Bacteria;p__;c__;o__;f__;g__;s__;
ASV_1978	1	3	0	3	0	0	12	0	0	k__Bacteria;p__Proteobacteria;c__Alphaproteobacteria;o__Caulobacterales;f__Caulobacteraceae;g__Phenylobacterium;s__;
ASV_1979	2	3	6	0	0	0	0	0	0	k__Bacteria;p__;c__;o__;f__;g__;s__;
ASV_1980	0	3	0	2	0	0	0	2	0	k__Bacteria;p__Chloroflexi;c__Ktedonobacteria;o__Ktedonobacterales;f__;g__;s__;
ASV_1981	0	3	0	0	0	3	0	0	0	k__Bacteria;p__Acidobacteriota;c__Vicinamibacteria;o__;f__;g__;s__;
ASV_1982	0	3	1	0	0	2	0	0	0	k__Bacteria;p__Acidobacteriota;c__;o__;f__;g__;s__;
ASV_1983	0	3	5	0	0	0	0	0	0	k__Bacteria;p__Actinobacteriota;c__Thermoleophilia;o__Gaiellales;f__unidentified_Gaiellales;g__unidentified_Gaiellales;s__metagenome;
ASV_1984	0	3	0	0	0	0	0	0	0	k__Bacteria;p__Actinobacteriota;c__;o__;f__;g__;s__;
ASV_1985	0	3	0	0	0	0	56	32	30	k__Bacteria;p__unidentified_Bacteria;c__unidentified_Bacteria;o__Bdellovibrionales;f__Bdellovibrionaceae;g__Bdellovibrio;s__;
ASV_1986	4	3	4	3	0	0	8	8	4	k__Bacteria;p__Methylomirabilota;c__unidentified_Methylomirabilota;o__unidentified_Methylomirabilota;f__unidentified_Methylomirabilota;g__unidentified_Methylomirabilota;s__candidate_division_NC10_bacterium_RIFCSPLOWO2_02_FULL_66_22;
ASV_1987	11	3	5	5	0	2	5	2	0	k__Bacteria;p__Fibrobacterota;c__Chitinivibrionia;o__;f__;g__;s__;
ASV_1988	4	3	0	0	0	0	0	2	0	k__Bacteria;p__Bacteroidota;c__Bacteroidia;o__Bacteroidales;f__;g__;s__;
ASV_1989	0	3	0	0	0	0	0	0	0	k__Bacteria;p__;c__;o__;f__;g__;s__;
ASV_1990	7	3	0	0	0	0	2	0	0	k__Bacteria;p__unidentified_Bacteria;c__unidentified_Bacteria;o__Syntrophorhabdales;f__Syntrophorhabdaceae;g__Syntrophorhabdus;s__;
ASV_1991	5	3	0	3	11	0	0	3	1	k__Bacteria;p__Proteobacteria;c__Gammaproteobacteria;o__unidentified_Gammaproteobacteria;f__unidentified_Gammaproteobacteria;g__Acidibacter;s__;
ASV_1992	0	3	3	0	0	2	0	0	2	k__Bacteria;p__Kryptonia;c__;o__;f__;g__;s__;
ASV_1993	0	3	0	0	0	0	0	0	0	k__Bacteria;p__Acidobacteriota;c__Blastocatellia;o__Blastocatellales;f__Blastocatellaceae;g__;s__;
ASV_1994	0	2	1	0	0	0	12	4	13	k__Bacteria;p__Acidobacteriota;c__Vicinamibacteria;o__;f__;g__;s__;
ASV_1995	0	3	0	1	2	3	3	2	2	k__Bacteria;p__Proteobacteria;c__Gammaproteobacteria;o__unidentified_Gammaproteobacteria;f__unidentified_Gammaproteobacteria;g__Acidibacter;s__;
ASV_1996	6	3	6	1	0	0	66	46	47	k__Bacteria;p__Bacteroidota;c__Bacteroidia;o__Sphingobacteriales;f__Lentimicrobiaceae;g__;s__;
ASV_1997	0	3	0	0	0	0	0	0	0	k__Bacteria;p__Proteobacteria;c__Gammaproteobacteria;o__Burkholderiales;f__;g__;s__;
ASV_1998	0	3	3	2	0	0	0	3	1	k__Bacteria;p__Myxococcota;c__Myxococcia;o__Myxococcales;f__Anaeromyxobacteraceae;g__Anaeromyxobacter;s__;
ASV_1999	12	3	2	0	0	0	0	0	0	k__Bacteria;p__Parcubacteria;c__;o__;f__;g__;s__;
[truncated: 15,078 more rows]
